# Supplementary material for: Crystal structure of 2-(thio­phen-3-yl)ethyl pyrene-1-carboxyl­ate
Source: Acta Crystallogr E Crystallogr Commun. 2015 Nov 11;71(Pt 12):o926–7. doi: 10.1107/S2056989015020873 (PMC4719884; doi:10.1107/S2056989015020873)
Supplement: Supplementary file 1 [file e-71-0o926-sup1.cif]

##############################################################################
#                                                                            #
# This CIF contains the data in a paper accepted for publication in          #
# Acta Crystallographica Section E. It conforms to the requirements of       #
# Notes for Authors for Acta Crystallographica Section E, and has been       #
# peer reviewed under the auspices of the IUCr Commission on Journals.       #
#                                                                            #
# Full details of the Crystallographic Information File format               #
# are given in the paper "The Crystallographic Information File (CIF):       #
# a New Standard Archive File for Crystallography" by S. R. Hall, F. H.      #
# Allen and I. D. Brown [Acta Cryst. (1991), A47, 655-685].                  #
#                                                                            #
# The current version of the core CIF dictionary is obtainable from          #
# ftp://ftp.iucr.org/pub/cif_core.dic.                                       #
#                                                                            #
# Software is freely available for graphical display of the structure(s)     #
# in this CIF. For information consult the CIF software page                 #
# http://www.iucr.org/resources/cif/software.                                #
#                                                                            #
# This file may be used for bona fide research purposes within the           #
# scientific community so long as proper attribution is given to the journal # 
# article from which it was obtained.                                        #
#                                                                            #
##############################################################################
data_I
_database_code_depnum_ccdc_archive 'CCDC 1435021'
_audit_creation_method     SHELXL-2014/6
_chemical_name_systematic
;
2-(Thiophen-3-yl)ethyl pyrene-1-carboxylate
;
_chemical_name_common     ?
_chemical_formula_moiety     'C23 H16 O2 S'
_chemical_formula_sum     'C23 H16 O2 S'
_chemical_formula_iupac     'C23 H16 O2 S'
_chemical_formula_weight     356.42
_chemical_melting_point     ?
_shelx_space_group_comment
;
The symmetry employed for this shelxl refinement is uniquely defined
by the following loop, which should always be used as a source of
symmetry information in preference to the above space-group names.
They are only intended as comments.
;
_space_group_crystal_system     orthorhombic
_space_group_name_H-M_alt     'P n a 21'
_space_group_name_Hall     'P 2c -2n'
loop_
    _space_group_symop_operation_xyz
    'x, y, z'
    '-x, -y, z+1/2'
    'x+1/2, -y+1/2, z'
    '-x+1/2, y+1/2, z+1/2'
_cell_length_a     12.020(9)
_cell_length_b     7.576(6)
_cell_length_c     18.521(14)
_cell_angle_alpha     90
_cell_angle_beta     90
_cell_angle_gamma     90
_cell_volume     1687(2)
_cell_formula_units_Z     4
_cell_measurement_reflns_used     ?
_cell_measurement_theta_min     2.20
_cell_measurement_theta_max     25.55
_cell_measurement_temperature     298(2)
_exptl_crystal_description     Prism
_exptl_crystal_colour     yellow
_exptl_crystal_size_max     0.300
_exptl_crystal_size_mid     0.230
_exptl_crystal_size_min     0.170
_exptl_crystal_density_diffrn     1.404
_exptl_crystal_density_meas     ?
_exptl_crystal_density_method     ?
_exptl_crystal_F_000     744
_exptl_absorpt_coefficient_mu     0.207
_exptl_absorpt_correction_type     multi-scan
_exptl_absorpt_process_details
;
(SADABS; Bruker, 2012)
;
_shelx_estimated_absorpt_T_min     0.941
_shelx_estimated_absorpt_T_max     0.966
_exptl_absorpt_correction_T_min     ?
_exptl_absorpt_correction_T_max     ?
_diffrn_ambient_temperature     298(2)
_diffrn_radiation_type     MoK\a
_diffrn_radiation_wavelength     0.71073
_diffrn_measurement_device_type     'Bruker APEXII CCD'
_diffrn_measurement_method     '\f and \w scans'
_diffrn_detector_area_resol_mean     ?
_diffrn_reflns_number     11964
_diffrn_reflns_av_R_equivalents     0.1619
_diffrn_reflns_theta_min     2.199
_diffrn_reflns_theta_max     25.566
_diffrn_reflns_theta_full     25.242
_diffrn_measured_fraction_theta_max     0.988
_diffrn_measured_fraction_theta_full     1.000
_diffrn_reflns_limit_h_min     -14
_diffrn_reflns_limit_h_max     14
_diffrn_reflns_limit_k_min     -9
_diffrn_reflns_limit_k_max     8
_diffrn_reflns_limit_l_min     -22
_diffrn_reflns_limit_l_max     22
_refine_special_details
;
Refined as a 2-component inversion twin.
;
_reflns_number_total     3116
_reflns_number_gt     2546
_reflns_threshold_expression     'I > 2\s(I)'
_refine_ls_structure_factor_coef     Fsqd
_refine_ls_matrix_type     full
_refine_ls_R_factor_all     0.0796
_refine_ls_R_factor_gt     0.0573
_refine_ls_wR_factor_gt     0.1244
_refine_ls_wR_factor_ref     0.1476
_refine_ls_goodness_of_fit_ref     1.053
_refine_ls_restrained_S_all     1.051
_refine_ls_number_reflns     3116
_refine_ls_number_parameters     256
_refine_ls_number_restraints     56
_refine_ls_hydrogen_treatment     constr
_refine_ls_weighting_scheme     calc
_refine_ls_weighting_details
              'w=1/[\s^2^(Fo^2^)+(0.0753P)^2^+0.2852P] where P=(Fo^2^+2Fc^2^)/3'
_atom_sites_solution_hydrogens     geom
_atom_sites_solution_primary     ?
_atom_sites_solution_secondary     ?
_refine_ls_shift/su_max     0.000
_refine_ls_shift/su_mean     0.000
_refine_diff_density_max     0.188
_refine_diff_density_min     -0.164
_refine_ls_extinction_method
;
SHELXL2014 (Sheldrick, 2015)
;
_refine_ls_extinction_coef     0.014(3)
_refine_ls_extinction_expression
                                  'Fc^*^=kFc[1+0.001xFc^2^\l^3^/sin(2\q)]^-1/4^'
_refine_ls_abs_structure_details
;
 Refined as an inversion twin.
;
_refine_ls_abs_structure_Flack     0.3(2)
loop_
    _atom_type_symbol
    _atom_type_description
    _atom_type_scat_dispersion_real
    _atom_type_scat_dispersion_imag
    _atom_type_scat_source
    'C' 'C' 0.0033 0.0016
                         'International Tables Vol C Tables 4.2.6.8 and 6.1.1.4'
    'H' 'H' 0.0000 0.0000
                         'International Tables Vol C Tables 4.2.6.8 and 6.1.1.4'
    'O' 'O' 0.0106 0.0060
                         'International Tables Vol C Tables 4.2.6.8 and 6.1.1.4'
    'S' 'S' 0.1246 0.1234
                         'International Tables Vol C Tables 4.2.6.8 and 6.1.1.4'
_computing_data_collection
;
APEX2 (Bruker, 2012)
;
_computing_cell_refinement
;
SAINT (Bruker, 2012)
;
_computing_data_reduction
;
SAINT (Bruker, 2012)
;
_computing_structure_solution
;
SHELXS97 (Sheldrick 2008)
;
_computing_structure_refinement
;
SHELXL2014 (Sheldrick, 2015)
;
_computing_molecular_graphics
;
SHELXTL (Sheldrick 2008)
;
_computing_publication_material
;
PLATON (Spek, 2009) and DIAMOND (Brandenburg, 2006)
;
loop_
    _atom_site_type_symbol
    _atom_site_label
    _atom_site_fract_x
    _atom_site_fract_y
    _atom_site_fract_z
    _atom_site_U_iso_or_equiv
    _atom_site_adp_type
    _atom_site_calc_flag
    _atom_site_occupancy
    _atom_site_disorder_assembly
    _atom_site_disorder_group
    O O1 0.4023(3) 0.3325(5) 0.6430(2) 0.0658(10) Uani d 1 . .
    O O2 0.4120(3) 0.0607(4) 0.59746(17) 0.0510(8) Uani d 1 . .
    C C1 0.2701(3) 0.2387(6) 0.5549(2) 0.0420(10) Uani d 1 . .
    C C2 0.1998(4) 0.0944(7) 0.5482(3) 0.0500(11) Uani d 1 . .
    H H2 0.2155 -0.0085 0.5736 0.060 Uiso calc 1 . .
    C C3 0.1074(3) 0.1005(6) 0.5046(3) 0.0492(11) Uani d 1 . .
    H H3 0.0598 0.0039 0.5025 0.059 Uiso calc 1 . .
    C C3A 0.0849(3) 0.2482(6) 0.4641(2) 0.0440(10) Uani d 1 . .
    C C3B 0.1558(3) 0.3963(5) 0.4684(2) 0.0390(9) Uani d 1 . .
    C C4 -0.0076(4) 0.2540(6) 0.4150(3) 0.0523(12) Uani d 1 . .
    H H4 -0.0551 0.1575 0.4115 0.063 Uiso calc 1 . .
    C C5 -0.0260(4) 0.3965(8) 0.3746(3) 0.0552(12) Uani d 1 . .
    H H5 -0.0868 0.3972 0.3435 0.066 Uiso calc 1 . .
    C C5A 0.0444(4) 0.5480(7) 0.3774(2) 0.0490(11) Uani d 1 . .
    C C5B 0.1362(3) 0.5460(6) 0.4248(2) 0.0434(10) Uani d 1 . .
    C C6 0.0274(5) 0.6961(8) 0.3344(3) 0.0630(14) Uani d 1 . .
    H H6 -0.0342 0.7004 0.3041 0.076 Uiso calc 1 . .
    C C7 0.0992(5) 0.8348(8) 0.3360(3) 0.0705(15) Uani d 1 . .
    H H7 0.0872 0.9309 0.3057 0.085 Uiso calc 1 . .
    C C8 0.1889(5) 0.8350(7) 0.3816(3) 0.0622(13) Uani d 1 . .
    H H8 0.2368 0.9312 0.3822 0.075 Uiso calc 1 . .
    C C8A 0.2087(4) 0.6929(6) 0.4269(2) 0.0486(11) Uani d 1 . .
    C C9 0.2985(4) 0.6875(6) 0.4764(3) 0.0507(11) Uani d 1 . .
    H H9 0.3459 0.7843 0.4795 0.061 Uiso calc 1 . .
    C C10 0.3174(4) 0.5475(6) 0.5188(3) 0.0485(10) Uani d 1 . .
    H H10 0.3766 0.5510 0.5511 0.058 Uiso calc 1 . .
    C C10A 0.2495(3) 0.3931(6) 0.5161(2) 0.0408(9) Uani d 1 . .
    C C11 0.3678(4) 0.2211(6) 0.6034(3) 0.0477(10) Uani d 1 . .
    C C12 0.5016(4) 0.0193(6) 0.6460(3) 0.0521(11) Uani d 1 . .
    H H12A 0.4762 0.0247 0.6957 0.063 Uiso calc 1 . .
    H H12B 0.5622 0.1027 0.6400 0.063 Uiso calc 1 . .
    C C13 0.5397(4) -0.1636(6) 0.6279(3) 0.0537(11) Uani d 1 . .
    H H13A 0.4753 -0.2406 0.6255 0.064 Uiso calc 1 . .
    H H13B 0.5739 -0.1623 0.5804 0.064 Uiso calc 1 . .
    C C14 0.6204(3) -0.2380(6) 0.6806(2) 0.0450(9) Uani d 1 . .
    C C15 0.7168(4) -0.1566(7) 0.7033(3) 0.0582(12) Uani d 1 . .
    H H15 0.7400 -0.0471 0.6864 0.070 Uiso calc 1 A 1
    C C16 0.6081(4) -0.4007(7) 0.7125(3) 0.0553(11) Uani d 1 . .
    H H16 0.5479 -0.4733 0.7017 0.066 Uiso calc 1 B 1
    S S1 0.7874(4) -0.2729(6) 0.7637(3) 0.0658(13) Uani d 0.523(7) C 1
    C C17 0.6862(17) -0.450(3) 0.7596(15) 0.066(4) Uani d 0.523(7) C 1
    H H17 0.6883 -0.5554 0.7854 0.079 Uiso calc 0.523(7) C 1
    S S1A 0.7088(5) -0.4534(8) 0.7678(4) 0.0682(16) Uani d 0.477(7) C 2
    C C17A 0.782(2) -0.250(3) 0.7479(15) 0.071(5) Uani d 0.477(7) C 2
    H H17A 0.8515 -0.2173 0.7653 0.085 Uiso calc 0.477(7) C 2
loop_
    _atom_site_aniso_label
    _atom_site_aniso_U_11
    _atom_site_aniso_U_22
    _atom_site_aniso_U_33
    _atom_site_aniso_U_12
    _atom_site_aniso_U_13
    _atom_site_aniso_U_23
    O1 0.070(2) 0.0563(19) 0.071(2) 0.0105(17) -0.0173(18) -0.0139(18)
    O2 0.0506(16) 0.0516(16) 0.0507(16) 0.0079(14) -0.0132(14) -0.0026(15)
    C1 0.040(2) 0.047(2) 0.039(2) 0.0071(18) 0.0023(18) -0.0015(18)
    C2 0.049(3) 0.048(3) 0.053(3) 0.000(2) 0.010(2) 0.005(2)
    C3 0.042(2) 0.049(2) 0.056(3) -0.0065(19) 0.001(2) -0.002(2)
    C3A 0.038(2) 0.050(2) 0.044(2) -0.0021(17) 0.0097(18) -0.0046(19)
    C3B 0.0375(19) 0.043(2) 0.037(2) 0.0057(16) 0.0066(17) -0.0062(17)
    C4 0.037(2) 0.066(3) 0.054(3) -0.006(2) 0.0048(19) -0.007(2)
    C5 0.044(2) 0.077(3) 0.044(2) 0.006(2) -0.006(2) -0.007(2)
    C5A 0.049(2) 0.061(3) 0.037(2) 0.014(2) 0.0033(19) -0.005(2)
    C5B 0.046(2) 0.050(2) 0.0343(18) 0.0089(19) 0.0069(18) -0.0044(19)
    C6 0.073(3) 0.070(3) 0.045(3) 0.019(3) -0.008(2) -0.001(2)
    C7 0.103(4) 0.056(3) 0.052(3) 0.018(3) -0.005(3) 0.005(2)
    C8 0.080(3) 0.049(3) 0.058(3) 0.003(2) 0.007(3) 0.005(2)
    C8A 0.054(3) 0.045(2) 0.046(2) 0.0068(19) 0.010(2) -0.004(2)
    C9 0.049(2) 0.043(2) 0.060(3) -0.0017(19) 0.004(2) -0.003(2)
    C10 0.043(2) 0.048(3) 0.054(2) 0.0007(19) 0.001(2) -0.006(2)
    C10A 0.0352(19) 0.046(2) 0.041(2) 0.0034(17) 0.0052(17) -0.0051(18)
    C11 0.046(2) 0.050(2) 0.047(2) 0.0033(19) 0.001(2) 0.000(2)
    C12 0.053(2) 0.053(2) 0.051(3) 0.004(2) -0.010(2) 0.002(2)
    C13 0.056(2) 0.056(3) 0.049(2) 0.005(2) -0.006(2) 0.003(2)
    C14 0.0417(17) 0.0518(19) 0.041(2) 0.0043(14) 0.0039(16) 0.0031(16)
    C15 0.0474(19) 0.062(2) 0.065(3) -0.0019(17) -0.0052(19) 0.010(2)
    C16 0.056(2) 0.055(2) 0.055(2) -0.0008(17) -0.002(2) 0.0091(18)
    S1 0.0549(17) 0.071(2) 0.071(3) 0.0106(14) -0.0107(16) 0.0112(17)
    C17 0.065(5) 0.070(5) 0.063(7) 0.004(4) -0.009(5) 0.011(5)
    S1A 0.069(3) 0.067(2) 0.068(3) 0.0100(18) -0.016(2) 0.0109(19)
    C17A 0.063(5) 0.073(5) 0.076(10) 0.007(4) -0.014(6) 0.012(6)
_geom_special_details
;
All e.s.d.'s (except the e.s.d. in the dihedral angle between two l.s. planes)
are estimated using the full covariance matrix. The cell e.s.d.'s are taken
into account individually in the estimation of e.s.d.'s in distances, angles
and torsion angles; correlations between e.s.d.'s in cell parameters are only
used when they are defined by crystal symmetry. An approximate (isotropic)
treatment of cell e.s.d.'s is used for estimating e.s.d.'s involving l.s.
planes.
;
loop_
    _geom_bond_atom_site_label_1
    _geom_bond_atom_site_label_2
    _geom_bond_site_symmetry_2
    _geom_bond_distance
    _geom_bond_publ_flag
    O1 C11 . 1.193(6) ?
    O2 C11 . 1.330(5) ?
    O2 C12 . 1.438(5) ?
    C1 C2 . 1.388(7) ?
    C1 C10A . 1.395(6) ?
    C1 C11 . 1.484(6) ?
    C2 C3 . 1.373(6) ?
    C2 H2 . 0.9300 ?
    C3 C3A . 1.375(7) ?
    C3 H3 . 0.9300 ?
    C3A C3B . 1.411(6) ?
    C3A C4 . 1.437(7) ?
    C3B C5B . 1.412(6) ?
    C3B C10A . 1.432(6) ?
    C4 C5 . 1.332(7) ?
    C4 H4 . 0.9300 ?
    C5 C5A . 1.427(7) ?
    C5 H5 . 0.9300 ?
    C5A C6 . 1.391(7) ?
    C5A C5B . 1.409(6) ?
    C5B C8A . 1.413(7) ?
    C6 C7 . 1.360(9) ?
    C6 H6 . 0.9300 ?
    C7 C8 . 1.369(8) ?
    C7 H7 . 0.9300 ?
    C8 C8A . 1.386(7) ?
    C8 H8 . 0.9300 ?
    C8A C9 . 1.417(6) ?
    C9 C10 . 1.339(7) ?
    C9 H9 . 0.9300 ?
    C10 C10A . 1.427(7) ?
    C10 H10 . 0.9300 ?
    C12 C13 . 1.498(7) ?
    C12 H12A . 0.9700 ?
    C12 H12B . 0.9700 ?
    C13 C14 . 1.488(6) ?
    C13 H13A . 0.9700 ?
    C13 H13B . 0.9700 ?
    C14 C16 . 1.375(6) ?
    C14 C15 . 1.378(6) ?
    C15 C17A . 1.341(19) ?
    C15 S1 . 1.656(6) ?
    C15 H15 . 0.9300 ?
    C16 C17 . 1.334(19) ?
    C16 S1A . 1.635(6) ?
    C16 H16 . 0.9300 ?
    S1 C17 . 1.814(16) ?
    C17 H17 . 0.9300 ?
    S1A C17A . 1.810(17) ?
    C17A H17A . 0.9300 ?
loop_
    _geom_angle_atom_site_label_1
    _geom_angle_atom_site_label_2
    _geom_angle_atom_site_label_3
    _geom_angle_site_symmetry_1
    _geom_angle_site_symmetry_3
    _geom_angle
    _geom_angle_publ_flag
    C11 O2 C12 . . 116.5(3) ?
    C2 C1 C10A . . 120.4(4) ?
    C2 C1 C11 . . 117.7(4) ?
    C10A C1 C11 . . 121.9(4) ?
    C3 C2 C1 . . 121.3(4) ?
    C3 C2 H2 . . 119.4 ?
    C1 C2 H2 . . 119.4 ?
    C2 C3 C3A . . 120.5(4) ?
    C2 C3 H3 . . 119.7 ?
    C3A C3 H3 . . 119.7 ?
    C3 C3A C3B . . 119.9(4) ?
    C3 C3A C4 . . 121.5(4) ?
    C3B C3A C4 . . 118.6(4) ?
    C3A C3B C5B . . 120.4(4) ?
    C3A C3B C10A . . 119.7(4) ?
    C5B C3B C10A . . 119.9(4) ?
    C5 C4 C3A . . 120.6(4) ?
    C5 C4 H4 . . 119.7 ?
    C3A C4 H4 . . 119.7 ?
    C4 C5 C5A . . 122.2(4) ?
    C4 C5 H5 . . 118.9 ?
    C5A C5 H5 . . 118.9 ?
    C6 C5A C5B . . 118.7(5) ?
    C6 C5A C5 . . 122.7(5) ?
    C5B C5A C5 . . 118.6(4) ?
    C5A C5B C3B . . 119.7(4) ?
    C5A C5B C8A . . 119.5(4) ?
    C3B C5B C8A . . 120.9(4) ?
    C7 C6 C5A . . 121.2(5) ?
    C7 C6 H6 . . 119.4 ?
    C5A C6 H6 . . 119.4 ?
    C6 C7 C8 . . 120.9(5) ?
    C6 C7 H7 . . 119.6 ?
    C8 C7 H7 . . 119.6 ?
    C7 C8 C8A . . 120.5(5) ?
    C7 C8 H8 . . 119.7 ?
    C8A C8 H8 . . 119.7 ?
    C8 C8A C5B . . 119.2(4) ?
    C8 C8A C9 . . 123.0(5) ?
    C5B C8A C9 . . 117.8(4) ?
    C10 C9 C8A . . 122.0(4) ?
    C10 C9 H9 . . 119.0 ?
    C8A C9 H9 . . 119.0 ?
    C9 C10 C10A . . 122.1(4) ?
    C9 C10 H10 . . 118.9 ?
    C10A C10 H10 . . 118.9 ?
    C1 C10A C10 . . 124.5(4) ?
    C1 C10A C3B . . 118.2(4) ?
    C10 C10A C3B . . 117.2(4) ?
    O1 C11 O2 . . 123.9(4) ?
    O1 C11 C1 . . 125.7(4) ?
    O2 C11 C1 . . 110.4(4) ?
    O2 C12 C13 . . 106.9(4) ?
    O2 C12 H12A . . 110.3 ?
    C13 C12 H12A . . 110.3 ?
    O2 C12 H12B . . 110.3 ?
    C13 C12 H12B . . 110.3 ?
    H12A C12 H12B . . 108.6 ?
    C14 C13 C12 . . 113.7(4) ?
    C14 C13 H13A . . 108.8 ?
    C12 C13 H13A . . 108.8 ?
    C14 C13 H13B . . 108.8 ?
    C12 C13 H13B . . 108.8 ?
    H13A C13 H13B . . 107.7 ?
    C16 C14 C15 . . 111.2(4) ?
    C16 C14 C13 . . 123.4(4) ?
    C15 C14 C13 . . 125.4(4) ?
    C17A C15 C14 . . 116.2(10) ?
    C14 C15 S1 . . 113.5(4) ?
    C14 C15 H15 . . 123.3 ?
    S1 C15 H15 . . 123.3 ?
    C17 C16 C14 . . 117.1(10) ?
    C14 C16 S1A . . 114.1(4) ?
    C17 C16 H16 . . 121.4 ?
    C14 C16 H16 . . 121.4 ?
    C15 S1 C17 . . 91.3(8) ?
    C16 C17 S1 . . 106.9(14) ?
    C16 C17 H17 . . 126.5 ?
    S1 C17 H17 . . 126.5 ?
    C16 S1A C17A . . 91.4(8) ?
    C15 C17A S1A . . 106.9(14) ?
    C15 C17A H17A . . 126.5 ?
    S1A C17A H17A . . 126.5 ?
loop_
    _geom_torsion_atom_site_label_1
    _geom_torsion_atom_site_label_2
    _geom_torsion_atom_site_label_3
    _geom_torsion_atom_site_label_4
    _geom_torsion_site_symmetry_1
    _geom_torsion_site_symmetry_2
    _geom_torsion_site_symmetry_3
    _geom_torsion_site_symmetry_4
    _geom_torsion
    _geom_torsion_publ_flag
    C10A C1 C2 C3 . . . . -1.3(6) ?
    C11 C1 C2 C3 . . . . 179.7(4) ?
    C1 C2 C3 C3A . . . . 2.7(7) ?
    C2 C3 C3A C3B . . . . -1.4(6) ?
    C2 C3 C3A C4 . . . . 176.4(4) ?
    C3 C3A C3B C5B . . . . 177.4(4) ?
    C4 C3A C3B C5B . . . . -0.5(5) ?
    C3 C3A C3B C10A . . . . -1.3(6) ?
    C4 C3A C3B C10A . . . . -179.2(4) ?
    C3 C3A C4 C5 . . . . -177.9(4) ?
    C3B C3A C4 C5 . . . . -0.1(6) ?
    C3A C4 C5 C5A . . . . 0.4(7) ?
    C4 C5 C5A C6 . . . . 178.7(5) ?
    C4 C5 C5A C5B . . . . -0.2(6) ?
    C6 C5A C5B C3B . . . . -179.4(4) ?
    C5 C5A C5B C3B . . . . -0.4(6) ?
    C6 C5A C5B C8A . . . . -0.6(6) ?
    C5 C5A C5B C8A . . . . 178.3(4) ?
    C3A C3B C5B C5A . . . . 0.8(5) ?
    C10A C3B C5B C5A . . . . 179.4(4) ?
    C3A C3B C5B C8A . . . . -178.0(4) ?
    C10A C3B C5B C8A . . . . 0.7(6) ?
    C5B C5A C6 C7 . . . . 2.1(7) ?
    C5 C5A C6 C7 . . . . -176.8(5) ?
    C5A C6 C7 C8 . . . . -2.0(8) ?
    C6 C7 C8 C8A . . . . 0.4(8) ?
    C7 C8 C8A C5B . . . . 1.0(7) ?
    C7 C8 C8A C9 . . . . -178.5(5) ?
    C5A C5B C8A C8 . . . . -0.9(6) ?
    C3B C5B C8A C8 . . . . 177.9(4) ?
    C5A C5B C8A C9 . . . . 178.7(4) ?
    C3B C5B C8A C9 . . . . -2.6(6) ?
    C8 C8A C9 C10 . . . . -178.8(5) ?
    C5B C8A C9 C10 . . . . 1.7(6) ?
    C8A C9 C10 C10A . . . . 1.2(7) ?
    C2 C1 C10A C10 . . . . -179.4(4) ?
    C11 C1 C10A C10 . . . . -0.4(6) ?
    C2 C1 C10A C3B . . . . -1.4(6) ?
    C11 C1 C10A C3B . . . . 177.6(4) ?
    C9 C10 C10A C1 . . . . 174.9(4) ?
    C9 C10 C10A C3B . . . . -3.1(6) ?
    C3A C3B C10A C1 . . . . 2.7(5) ?
    C5B C3B C10A C1 . . . . -176.0(4) ?
    C3A C3B C10A C10 . . . . -179.2(4) ?
    C5B C3B C10A C10 . . . . 2.1(5) ?
    C12 O2 C11 O1 . . . . 4.5(7) ?
    C12 O2 C11 C1 . . . . -174.8(4) ?
    C2 C1 C11 O1 . . . . -140.3(5) ?
    C10A C1 C11 O1 . . . . 40.7(7) ?
    C2 C1 C11 O2 . . . . 38.9(5) ?
    C10A C1 C11 O2 . . . . -140.0(4) ?
    C11 O2 C12 C13 . . . . -178.3(4) ?
    O2 C12 C13 C14 . . . . -170.9(4) ?
    C12 C13 C14 C16 . . . . 128.8(5) ?
    C12 C13 C14 C15 . . . . -52.1(6) ?
    C16 C14 C15 C17A . . . . 3.1(17) ?
    C13 C14 C15 C17A . . . . -176.1(17) ?
    C16 C14 C15 S1 . . . . -1.9(6) ?
    C13 C14 C15 S1 . . . . 178.9(5) ?
    C15 C14 C16 C17 . . . . 1.6(16) ?
    C13 C14 C16 C17 . . . . -179.2(16) ?
    C15 C14 C16 S1A . . . . 0.1(6) ?
    C13 C14 C16 S1A . . . . 179.3(5) ?
    C14 C15 S1 C17 . . . . 1.3(11) ?
    C14 C16 C17 S1 . . . . -1(2) ?
    C15 S1 C17 C16 . . . . -0.4(18) ?
    C14 C16 S1A C17A . . . . -2.2(12) ?
    C14 C15 C17A S1A . . . . -5(2) ?
    C16 S1A C17A C15 . . . . 3.8(19) ?
loop_
    _geom_hbond_atom_site_label_d
    _geom_hbond_atom_site_label_h
    _geom_hbond_atom_site_label_a
    _geom_hbond_site_symmetry_a
    _geom_hbond_distance_dh
    _geom_hbond_distance_ha
    _geom_hbond_distance_da
    _geom_hbond_angle_dha
    C16 H16 O1 1_545 0.93 2.55 3.448(6) 161
    C13 H13B Cg3 3_555 0.97 2.86 3.776(5) 155
_shelx_hkl_file
;
   0   0   1    0.00    0.02
   0   0  -1    0.00    0.01
   0   0  -1   -0.05    0.03
   0   0   2   55.63    0.61
   0   0  -2   43.25    0.67
   0   0  -2  299.52    1.37
   0   0   3    0.03    0.09
   0   0  -3    0.01    0.06
   0   0  -3   -0.01    0.06
   0   0  -3    0.04    0.10
   0   0   4  128.99    1.33
   0   0  -4  143.76    1.81
   0   0  -4  151.19    1.79
   0   0  -4  135.47    1.30
   0   0   5    0.43    0.18
   0   0  -5    0.01    0.09
   0   0  -5   -0.09    0.09
   0   0  -5    0.09    0.16
   0   0   6   15.21    0.59
   0   0  -6   15.18    0.74
   0   0  -6   14.64    0.70
   0   0  -6   11.95    0.51
   0   0   7   -0.01    0.15
   0   0  -7    0.00    0.09
   0   0  -7    0.02    0.10
   0   0  -7    0.05    0.16
   0   0   8  350.53    3.16
   0   0  -8  313.29    3.82
   0   0  -8  325.95    3.75
   0   0  -8  292.11    2.63
   0   0   9    0.46    0.22
   0   0  -9    0.19    0.16
   0   0  -9    0.37    0.20
   0   0  -9    0.51    0.21
   0   0  10   17.70    0.83
   0   0 -10   16.04    0.99
   0   0 -10   16.42    0.98
   0   0  11    0.03    0.23
   0   0 -11    0.03    0.15
   0   0 -11    0.20    0.22
   0   0  12   46.78    1.47
   0   0 -12   56.61    2.05
   0   0 -12   53.66    1.92
   0   0  13    0.41    0.29
   0   0 -13    0.25    0.25
   0   0 -13   -0.16    0.22
   0   0  14   76.35    2.19
   0   0 -14   67.75    2.45
   0   0 -14   67.11    2.35
   0   0 -15    0.22    0.29
   0   0 -15    0.08    0.28
   0   0  16   37.64    2.01
   0   0 -16   38.15    2.03
   0   0 -16   39.32    1.97
   0   0  17    0.06    0.29
   0   0 -17    0.59    0.41
   0   0 -17    0.07    0.35
   0   0  18   50.27    2.50
   0   0 -18   51.63    2.54
   0   0 -18   52.14    2.45
   0   0  19   -0.05    0.32
   0   0 -19    0.07    0.39
   0   0 -19   -0.01    0.39
   0   0  20   23.54    1.89
   0   0 -20   24.12    1.86
   0   0  21    1.21    0.64
   0   0 -21    0.22    0.50
   0   0  22   56.17    3.03
   0   0 -22   53.75    2.85
  -1   0   0    0.01    0.04
   1   0   0    0.01    0.01
   1   0   0    0.02    0.03
  -1   0   1    0.00    0.01
  -1   0   1   -0.05    0.05
  -1   0  -1    0.00    0.01
  -1   0  -1   -0.02    0.03
   1   0  -1    0.00    0.03
   1   0  -1    0.01    0.07
  -1   0   2    2.81    0.23
  -1   0  -2    2.59    0.17
   1   0  -2    2.32    0.20
   1   0  -2    2.48    0.24
  -1   0   3    0.32    0.11
  -1   0   3    0.22    0.15
  -1   0  -3    0.48    0.15
  -1   0  -3    0.08    0.06
   1   0  -3    0.26    0.12
   1   0  -3    0.45    0.19
  -1   0   4    0.10    0.10
  -1   0   4    0.09    0.15
  -1   0  -4    0.02    0.09
  -1   0  -4    0.01    0.03
   1   0  -4    0.15    0.10
   1   0  -4    0.28    0.15
   1   0  -4    0.11    0.17
  -1   0   5    0.15    0.13
  -1   0   5    0.28    0.20
  -1   0  -5    0.04    0.12
  -1   0  -5   -0.03    0.03
   1   0  -5    0.04    0.10
   1   0  -5    0.26    0.18
   1   0  -5    0.13    0.20
  -1   0   6    0.02    0.15
  -1   0   6   -0.03    0.16
  -1   0  -6   -0.04    0.10
  -1   0  -6    0.14    0.11
   1   0  -6    0.05    0.10
   1   0  -6    0.06    0.14
   1   0  -6    0.18    0.19
  -1   0   7   -0.02    0.13
  -1   0   7    0.17    0.20
  -1   0  -7    0.11    0.14
  -1   0  -7    0.12    0.13
   1   0  -7    0.26    0.16
   1   0  -7    0.02    0.13
   1   0  -7    0.09    0.19
  -1   0   8    0.97    0.31
  -1   0   8    0.03    0.18
  -1   0  -8    0.00    0.12
  -1   0  -8    0.15    0.14
   1   0   8   -0.02    0.16
   1   0  -8    1.38    0.31
   1   0  -8   -0.10    0.13
   1   0  -8    0.02    0.18
  -1   0   9    0.69    0.28
  -1   0   9    0.19    0.21
  -1   0  -9    0.08    0.16
  -1   0  -9   -0.01    0.14
   1   0   9    0.03    0.16
   1   0  -9    0.52    0.24
   1   0  -9   -0.07    0.16
   1   0  -9    0.07    0.18
  -1   0  10   -0.16    0.14
  -1   0  10   -0.04    0.21
  -1   0 -10    0.05    0.17
  -1   0 -10   -0.03    0.15
   1   0  10   -0.08    0.16
   1   0 -10    0.04    0.16
   1   0 -10   -0.07    0.18
   1   0 -10    0.04    0.20
  -1   0  11    0.04    0.18
  -1   0  11    0.09    0.22
  -1   0 -11   -0.16    0.14
  -1   0 -11   -0.04    0.16
   1   0  11    0.21    0.21
   1   0 -11   -0.13    0.11
   1   0 -11   -0.14    0.17
   1   0 -11    0.31    0.22
  -1   0  12    0.05    0.19
  -1   0  12   -0.30    0.20
  -1   0 -12    0.04    0.21
  -1   0 -12   -0.09    0.16
   1   0  12    0.15    0.22
   1   0 -12    0.28    0.25
   1   0 -12   -0.04    0.19
   1   0 -12    0.21    0.20
  -1   0  13    0.01    0.23
  -1   0  13   -0.02    0.25
  -1   0 -13   -0.01    0.22
  -1   0 -13   -0.03    0.19
   1   0  13   -0.06    0.22
   1   0 -13    0.30    0.26
   1   0 -13   -0.03    0.24
  -1   0  14   -0.06    0.24
  -1   0 -14    0.14    0.27
  -1   0 -14   -0.13    0.19
   1   0  14    0.09    0.23
   1   0 -14    0.26    0.28
   1   0 -14   -0.10    0.25
  -1   0  15    0.08    0.28
  -1   0 -15   -0.05    0.26
  -1   0 -15   -0.13    0.24
   1   0 -15    0.11    0.25
   1   0 -15   -0.13    0.27
  -1   0  16    0.01    0.28
  -1   0 -16   -0.37    0.25
  -1   0 -16   -0.30    0.26
   1   0 -16    0.00    0.30
  -1   0  17    0.02    0.27
  -1   0 -17    0.28    0.42
  -1   0 -17    0.22    0.36
   1   0 -17   -0.05    0.29
  -1   0  18   -0.19    0.26
  -1   0 -18   -0.24    0.30
  -1   0 -18    0.02    0.36
   1   0 -18   -0.37    0.32
  -1   0  19    0.40    0.41
  -1   0 -19   -0.09    0.33
  -1   0 -19   -0.75    0.30
   1   0  19   -0.39    0.29
   1   0 -19    0.59    0.49
  -1   0  20   -0.01    0.34
  -1   0 -20    0.32    0.44
  -1   0 -20   -0.14    0.31
   1   0  20   -0.06    0.38
   1   0 -20   -0.24    0.34
  -1   0  21    0.26    0.49
  -1   0 -21    0.18    0.42
  -1   0 -21    0.28    0.41
   1   0  21    0.06    0.40
   1   0 -21    0.64    0.51
  -1   0  22    0.03    0.45
  -1   0 -22    0.22    0.44
   1   0  22    0.11    0.47
   1   0 -22   -0.21    0.47
  -2   0   0   96.44    1.11
  -2   0   0  227.61    1.76
   2   0   0  212.80    1.56
   2   0   0  210.38    1.71
  -2   0   1  556.12    3.07
  -2   0  -1    0.03    0.02
  -2   0  -1  512.23    2.26
   2   0   1  550.84    2.34
   2   0   1  545.14    2.41
   2   0  -1  515.53    2.76
   2   0  -1    0.03    0.04
  -2   0   2   -0.02    0.02
  -2   0   2   57.40    1.10
  -2   0  -2    0.01    0.03
  -2   0  -2   -0.01    0.07
   2   0  -2   52.62    1.01
   2   0  -2   56.50    1.09
  -2   0   3 1381.33    5.72
  -2   0  -3 1402.35    5.54
  -2   0  -3    0.16    0.13
   2   0  -3 1373.93    5.70
   2   0  -3 1369.18    5.67
  -2   0   4 2645.63    8.24
  -2   0   4 2308.91    7.92
  -2   0  -4 2413.89    8.04
  -2   0  -4 2462.86    6.80
   2   0  -4 2483.46    8.42
   2   0  -4 2329.71    7.89
  -2   0   5  431.28    3.65
  -2   0   5  419.01    3.60
  -2   0  -5  427.68    3.71
  -2   0  -5  415.94    3.12
   2   0  -5  426.16    3.79
   2   0  -5  414.56    3.53
  -2   0   6  428.37    3.95
  -2   0   6  522.48    4.25
  -2   0  -6  445.01    4.09
  -2   0  -6  297.07    2.91
   2   0  -6  451.55    4.20
   2   0  -6  409.45    3.70
  -2   0   7   93.68    1.99
  -2   0   7  101.65    1.99
  -2   0  -7   91.05    2.00
  -2   0  -7    0.10    0.07
   2   0  -7   97.23    2.09
   2   0  -7  100.43    1.94
  -2   0   8  144.38    2.64
  -2   0   8  164.22    2.64
  -2   0  -8  140.27    2.64
  -2   0  -8   -0.06    0.03
   2   0  -8  134.53    2.60
   2   0  -8  159.73    2.53
  -2   0   9  108.00    2.42
  -2   0   9  118.05    2.35
  -2   0  -9  111.74    2.50
  -2   0  -9   35.63    1.26
   2   0  -9  111.47    2.51
   2   0  -9   82.22    1.90
  -2   0  10   92.43    2.37
  -2   0  10  106.75    2.34
  -2   0 -10   93.27    2.42
  -2   0 -10   94.30    2.19
   2   0 -10   86.53    2.33
   2   0 -10   89.94    2.05
  -2   0  11    9.50    0.84
  -2   0  11    9.68    0.77
  -2   0 -11    8.80    0.84
  -2   0 -11    9.02    0.75
   2   0 -11    8.68    0.82
   2   0 -11    9.94    0.77
  -2   0  12   73.34    2.34
  -2   0  12   60.31    1.91
  -2   0 -12   70.10    2.31
  -2   0 -12   72.47    2.14
   2   0 -12   74.50    2.37
   2   0 -12   84.75    2.11
  -2   0  13   40.81    1.84
  -2   0 -13   42.22    1.90
  -2   0 -13   39.91    1.69
   2   0  13   43.17    1.28
   2   0 -13   35.61    1.73
  -2   0  14   38.89    1.88
  -2   0 -14   38.66    1.91
  -2   0 -14   40.69    1.78
   2   0 -14   36.28    1.83
  -2   0  15   12.04    1.12
  -2   0 -15   12.81    1.19
  -2   0 -15   12.70    1.08
   2   0 -15   11.72    1.13
  -2   0  16    2.50    0.61
  -2   0 -16    2.09    0.68
  -2   0 -16    2.92    0.66
   2   0 -16    2.14    0.64
  -2   0  17    8.34    1.06
  -2   0 -17    8.66    1.12
  -2   0 -17   10.02    1.09
   2   0 -17   10.08    1.17
  -2   0  18    4.45    0.88
  -2   0 -18    4.58    0.93
  -2   0 -18    5.80    0.89
   2   0 -18    4.66    0.92
  -2   0  19    6.75    1.04
  -2   0 -19    6.79    1.09
  -2   0 -19    7.64    1.08
   2   0 -19    7.16    1.10
  -2   0  20   15.67    1.55
  -2   0 -20   14.62    1.57
  -2   0 -20   15.69    1.45
   2   0 -20   15.94    1.57
  -2   0  21   12.15    1.44
  -2   0 -21   13.64    1.59
  -2   0 -21   14.73    1.47
   2   0  21   11.07    1.48
   2   0 -21   15.44    1.57
  -2   0  22    4.99    1.03
  -2   0 -22    6.17    1.24
  -2   0 -22    6.39    1.03
   2   0  22    5.71    1.16
   2   0 -22    5.83    1.07
  -3   0   0    0.10    0.07
  -3   0   0    0.09    0.13
   3   0   0    0.08    0.08
   3   0   0    0.08    0.17
  -3   0   1    0.08    0.07
  -3   0   1    0.05    0.13
  -3   0  -1    0.02    0.04
  -3   0  -1    0.13    0.10
   3   0   1    0.07    0.07
   3   0   1    0.03    0.16
   3   0  -1    0.03    0.11
   3   0  -1    0.06    0.15
  -3   0   2   -0.02    0.03
  -3   0   2   -0.02    0.16
  -3   0  -2   -0.02    0.02
   3   0   2    0.31    0.10
   3   0   2    0.23    0.16
   3   0  -2    0.23    0.15
   3   0  -2    0.11    0.16
  -3   0   3    0.01    0.03
  -3   0   3    0.06    0.16
  -3   0  -3   -0.02    0.05
   3   0   3    0.40    0.13
   3   0  -3    0.18    0.15
   3   0  -3    0.32    0.24
  -3   0   4    0.08    0.09
  -3   0   4    0.16    0.19
  -3   0  -4    0.29    0.14
  -3   0  -4    0.08    0.10
   3   0  -4    0.14    0.15
   3   0  -4   -0.16    0.19
  -3   0   5    0.06    0.12
  -3   0   5    0.01    0.18
  -3   0  -5    0.00    0.11
  -3   0  -5   -0.09    0.09
   3   0  -5    0.00    0.15
   3   0  -5    0.16    0.25
  -3   0   6    0.00    0.13
  -3   0   6    0.07    0.19
  -3   0  -6    0.24    0.18
  -3   0  -6    0.07    0.12
   3   0  -6    0.03    0.15
   3   0  -6    0.30    0.32
  -3   0   7   -0.10    0.10
  -3   0   7    0.02    0.23
  -3   0  -7   -0.02    0.16
  -3   0  -7   -0.02    0.12
   3   0  -7   -0.21    0.12
   3   0  -7    0.24    0.25
  -3   0   8    0.10    0.15
  -3   0   8   -0.39    0.17
  -3   0  -8    0.04    0.16
  -3   0  -8    0.54    0.21
   3   0  -8    0.13    0.21
   3   0  -8    0.01    0.28
  -3   0   9   -0.15    0.11
  -3   0   9   -0.09    0.22
  -3   0  -9   -0.13    0.13
  -3   0  -9    0.08    0.14
   3   0  -9   -0.02    0.16
   3   0  -9    0.22    0.31
  -3   0  10   -0.05    0.13
  -3   0  10    0.09    0.25
  -3   0 -10    0.10    0.21
  -3   0 -10   -0.05    0.08
   3   0 -10    0.15    0.24
   3   0 -10    0.05    0.25
  -3   0  11   -0.12    0.17
  -3   0  11   -0.16    0.18
  -3   0 -11    0.24    0.23
  -3   0 -11    0.04    0.08
   3   0 -11    0.01    0.21
   3   0 -11    0.23    0.30
  -3   0  12   -0.05    0.19
  -3   0  12    0.05    0.21
  -3   0 -12    0.00    0.22
  -3   0 -12    0.09    0.08
   3   0 -12    0.00    0.21
   3   0 -12   -0.31    0.20
  -3   0  13    0.10    0.22
  -3   0 -13    0.05    0.25
  -3   0 -13    0.15    0.15
   3   0 -13    0.31    0.32
  -3   0  14   -0.12    0.19
  -3   0 -14    0.00    0.26
  -3   0 -14    0.14    0.23
   3   0 -14    0.16    0.29
  -3   0  15   -0.03    0.27
  -3   0 -15   -0.17    0.28
  -3   0 -15    0.14    0.25
   3   0 -15   -0.28    0.24
  -3   0  16    0.00    0.24
  -3   0 -16   -0.12    0.33
  -3   0 -16   -0.28    0.22
   3   0 -16   -0.32    0.43
  -3   0  17    0.09    0.26
  -3   0 -17    0.08    0.37
  -3   0 -17    0.08    0.28
   3   0 -17   -0.01    0.40
  -3   0  18    0.19    0.36
  -3   0 -18   -0.31    0.33
  -3   0 -18   -0.29    0.24
   3   0 -18    0.15    0.39
  -3   0  19   -0.11    0.33
  -3   0 -19   -0.06    0.44
  -3   0 -19   -0.16    0.27
   3   0 -19   -0.27    0.33
  -3   0  20    0.06    0.35
  -3   0 -20    0.07    0.44
  -3   0 -20   -0.19    0.29
   3   0 -20   -0.34    0.31
  -3   0  21   -0.11    0.26
  -3   0 -21   -0.24    0.40
  -3   0 -21   -0.02    0.32
   3   0 -21    0.12    0.34
  -4   0   0   64.79    1.30
   4   0   0   70.45    1.28
   4   0   0   68.71    1.42
  -4   0   1   16.97    0.68
  -4   0  -1    5.67    0.40
   4   0   1   17.24    0.61
   4   0   1   18.50    0.73
   4   0  -1   20.01    0.74
   4   0  -1   19.19    0.82
  -4   0   2   84.63    1.54
  -4   0  -2    0.00    0.03
   4   0   2  264.33    2.30
   4   0   2  271.78    2.46
   4   0  -2  241.97    2.70
   4   0  -2    0.01    0.08
  -4   0   3    0.01    0.03
  -4   0  -3    0.14    0.07
   4   0   3   77.30    1.26
   4   0   3   72.20    1.20
   4   0  -3   73.98    1.60
   4   0  -3   78.78    1.76
  -4   0   4   -0.04    0.04
  -4   0  -4   78.24    1.68
   4   0   4   83.30    1.36
   4   0  -4   81.70    1.79
   4   0  -4   72.94    1.76
  -4   0   5  385.59    3.83
  -4   0   5  405.27    4.58
  -4   0  -5  384.56    3.93
  -4   0  -5   -0.06    0.12
   4   0  -5  343.18    3.87
   4   0  -5  366.71    4.07
  -4   0   6  204.36    2.96
  -4   0   6  200.46    3.14
  -4   0  -6  205.40    3.05
  -4   0  -6   -0.16    0.11
   4   0  -6  194.58    3.08
   4   0  -6  191.93    3.07
  -4   0   7  180.23    2.94
  -4   0   7  186.77    3.16
  -4   0  -7  179.49    3.01
  -4   0  -7    0.09    0.16
   4   0  -7  172.84    3.06
   4   0  -7  204.40    3.28
  -4   0   8  306.47    4.04
  -4   0   8  331.63    4.36
  -4   0  -8  307.80    4.14
  -4   0  -8    0.17    0.18
   4   0  -8  283.31    4.11
   4   0  -8  375.89    4.58
  -4   0   9    2.37    0.44
  -4   0   9    3.19    0.50
  -4   0  -9    3.83    0.56
  -4   0  -9    0.01    0.14
   4   0  -9    2.97    0.52
   4   0  -9    2.86    0.56
  -4   0  10   69.25    2.13
  -4   0  10   77.32    2.26
  -4   0 -10   69.52    2.18
   4   0 -10   66.22    2.19
   4   0 -10   75.79    2.20
  -4   0  11    3.22    0.53
  -4   0  11    3.34    0.50
  -4   0 -11    3.39    0.59
  -4   0 -11    3.79    0.50
   4   0 -11    2.97    0.56
   4   0 -11    4.56    0.65
  -4   0  12    7.65    0.82
  -4   0 -12    9.13    0.93
  -4   0 -12    8.25    0.74
   4   0 -12    7.79    0.87
  -4   0  13    1.77    0.49
  -4   0 -13    1.04    0.43
  -4   0 -13    1.63    0.41
   4   0 -13    1.00    0.46
  -4   0  14   23.53    1.50
  -4   0 -14   25.53    1.60
  -4   0 -14   11.64    0.93
   4   0 -14   23.52    1.57
  -4   0  15    4.56    0.76
  -4   0 -15    4.45    0.80
  -4   0 -15    0.06    0.11
   4   0 -15    4.19    0.80
  -4   0  16   31.33    1.88
  -4   0 -16   30.79    1.91
  -4   0 -16    0.07    0.14
   4   0 -16   28.06    1.84
  -4   0  17   31.37    1.94
  -4   0 -17   31.25    1.98
  -4   0 -17   -0.09    0.11
   4   0 -17   30.98    2.00
  -4   0  18    2.70    0.68
  -4   0 -18    3.35    0.85
  -4   0 -18    1.27    0.42
   4   0 -18    2.99    0.83
  -4   0  19    4.35    0.89
  -4   0 -19    3.98    0.95
  -4   0 -19    5.66    0.82
   4   0 -19    5.59    1.03
  -4   0  20    0.67    0.50
  -4   0 -20    1.07    0.62
  -4   0 -20    1.87    0.59
   4   0 -20    1.42    0.72
  -4   0  21    3.76    0.82
  -4   0 -21    3.56    0.95
  -4   0 -21    2.37    0.68
   4   0 -21    3.60    0.93
  -5   0   0    0.08    0.10
   5   0   0    0.05    0.12
   5   0   0    0.08    0.25
  -5   0   1    0.03    0.10
  -5   0  -1    0.02    0.07
   5   0   1   -0.04    0.09
   5   0   1   -0.03    0.23
   5   0  -1    0.13    0.13
   5   0  -1   -0.02    0.24
  -5   0   2    0.00    0.10
  -5   0  -2   -0.01    0.04
   5   0   2    0.02    0.09
   5   0   2    0.01    0.23
   5   0  -2   -0.07    0.11
   5   0  -2    0.01    0.19
  -5   0   3   -0.03    0.04
  -5   0  -3    0.00    0.04
   5   0   3   -0.03    0.07
   5   0   3    0.02    0.21
   5   0  -3    0.39    0.21
   5   0  -3   -0.10    0.15
  -5   0   4   -0.05    0.03
  -5   0  -4    0.04    0.09
   5   0   4    0.05    0.11
   5   0   4    0.03    0.21
   5   0  -4    0.20    0.19
   5   0  -4    0.16    0.30
  -5   0   5    0.42    0.22
  -5   0  -5    0.01    0.13
   5   0   5    0.11    0.12
   5   0  -5    0.33    0.24
   5   0  -5    0.21    0.32
  -5   0   6    0.20    0.20
  -5   0  -6    0.04    0.17
  -5   0  -6   -0.01    0.12
   5   0   6    0.00    0.11
   5   0  -6    0.10    0.19
   5   0  -6    0.05    0.34
  -5   0   7    0.01    0.18
  -5   0  -7   -0.07    0.10
   5   0   7    0.13    0.24
   5   0  -7    0.01    0.18
   5   0  -7   -0.19    0.31
  -5   0   8    0.16    0.19
  -5   0  -8    0.03    0.16
  -5   0  -8    0.09    0.12
   5   0  -8   -0.09    0.17
   5   0  -8    0.11    0.32
  -5   0   9    0.14    0.18
  -5   0  -9    0.02    0.19
  -5   0  -9   -0.02    0.13
   5   0  -9   -0.02    0.19
   5   0  -9    0.30    0.35
  -5   0  10    0.05    0.20
  -5   0 -10    0.04    0.17
  -5   0 -10    0.07    0.17
   5   0 -10    0.03    0.20
   5   0 -10   -0.16    0.27
  -5   0  11    0.15    0.22
  -5   0 -11    0.01    0.20
  -5   0 -11   -0.13    0.13
   5   0 -11    0.05    0.21
   5   0 -11    0.00    0.31
  -5   0  12    0.10    0.25
  -5   0 -12   -0.07    0.22
  -5   0 -12   -0.20    0.12
   5   0 -12   -0.07    0.24
  -5   0  13    0.00    0.20
  -5   0 -13   -0.04    0.28
  -5   0 -13   -0.08    0.16
   5   0 -13   -0.19    0.23
  -5   0  14   -0.13    0.18
  -5   0 -14    0.07    0.30
  -5   0 -14   -0.24    0.14
   5   0 -14    0.01    0.32
  -5   0  15    0.13    0.28
  -5   0 -15   -0.03    0.31
  -5   0 -15   -0.04    0.19
   5   0 -15    0.07    0.30
  -5   0  16    0.21    0.27
  -5   0 -16   -0.24    0.30
  -5   0 -16    0.04    0.24
   5   0 -16   -0.10    0.33
  -5   0  17   -0.21    0.21
  -5   0 -17    0.30    0.39
  -5   0 -17    0.30    0.29
   5   0 -17   -0.11    0.33
  -5   0  18   -0.18    0.23
  -5   0 -18   -0.54    0.31
  -5   0 -18    0.01    0.26
   5   0 -18   -0.42    0.34
  -5   0  19   -0.13    0.28
  -5   0 -19    0.35    0.43
  -5   0 -19   -0.29    0.22
   5   0 -19   -0.05    0.40
  -5   0  20    0.17    0.33
  -5   0 -20    0.43    0.43
  -5   0 -20   -0.16    0.25
   5   0 -20   -0.15    0.36
  -5   0  21   -0.43    0.21
  -5   0 -21    0.05    0.44
   5   0 -21   -0.06    0.45
  -6   0   0   50.23    1.43
   6   0   0   51.12    1.36
   6   0   0   54.81    1.59
  -6   0   1    8.26    0.69
  -6   0  -1    8.85    0.61
   6   0   1    8.41    0.56
   6   0   1    9.20    0.71
   6   0  -1    9.57    0.64
   6   0  -1   11.02    0.83
  -6   0   2  183.44    2.75
   6   0   2  184.52    2.40
   6   0   2  184.61    2.67
   6   0  -2  183.09    2.78
   6   0  -2  201.33    3.22
  -6   0   3  187.29    2.82
  -6   0  -3    0.03    0.04
   6   0   3  216.89    2.56
   6   0   3  225.37    2.81
   6   0  -3  230.46    3.26
   6   0  -3    2.33    0.41
  -6   0  -4    0.14    0.09
   6   0   4   50.30    1.25
   6   0   4   57.97    1.40
   6   0  -4   51.85    1.64
   6   0  -4   60.88    1.92
  -6   0   5    0.01    0.05
  -6   0  -5  198.07    3.18
   6   0   5  192.04    2.46
   6   0   5  195.80    2.43
   6   0  -5  195.63    3.29
   6   0  -5  213.74    3.64
  -6   0   6    0.27    0.16
  -6   0  -6    2.93    0.45
   6   0   6    3.12    0.35
   6   0  -6    2.24    0.43
   6   0  -6    3.64    0.62
  -6   0   7    6.95    0.68
  -6   0  -7    7.57    0.72
   6   0   7    7.43    0.54
   6   0  -7    6.04    0.68
   6   0  -7    7.92    0.83
  -6   0   8   36.28    1.52
  -6   0  -8   37.17    1.58
  -6   0  -8    0.04    0.12
   6   0   8   36.20    1.21
   6   0  -8   39.41    1.69
   6   0  -8   34.02    1.61
  -6   0   9    5.71    0.68
  -6   0  -9    4.51    0.63
  -6   0  -9   -0.01    0.15
   6   0  -9    4.33    0.65
   6   0  -9    4.61    0.74
  -6   0  10    3.91    0.62
  -6   0 -10    5.21    0.70
  -6   0 -10   -0.10    0.14
   6   0 -10    4.88    0.73
   6   0 -10    5.24    0.75
  -6   0  11   22.12    1.36
  -6   0 -11   22.56    1.41
  -6   0 -11    0.05    0.18
   6   0 -11   23.16    1.48
   6   0 -11   30.73    1.88
  -6   0  12    5.46    0.77
  -6   0 -12    6.09    0.82
  -6   0 -12    0.05    0.18
   6   0 -12    4.79    0.79
  -6   0  13   10.99    1.07
  -6   0 -13   10.31    1.07
  -6   0 -13   -0.17    0.18
   6   0 -13    8.27    1.00
  -6   0  14    1.14    0.48
  -6   0 -14    1.32    0.54
  -6   0 -14    0.01    0.22
   6   0 -14    1.13    0.54
  -6   0  15    6.01    0.87
  -6   0 -15    6.33    0.98
  -6   0 -15   -0.04    0.20
   6   0 -15    5.53    0.91
  -6   0  16    6.26    0.93
  -6   0 -16    5.93    0.96
  -6   0 -16   -0.18    0.23
   6   0 -16    6.09    0.99
  -6   0  17    2.32    0.70
  -6   0 -17    2.11    0.74
  -6   0 -17    0.29    0.24
   6   0 -17    1.77    0.70
  -6   0  18    8.14    1.11
  -6   0 -18    5.99    1.02
   6   0 -18    6.10    1.06
  -6   0  19   13.43    1.40
  -6   0 -19   12.74    1.47
   6   0 -19   10.13    1.35
  -6   0  20    6.68    1.09
  -6   0 -20    5.53    1.06
   6   0 -20    5.63    1.12
  -7   0   0    0.10    0.12
   7   0   0    0.03    0.16
   7   0   0   -0.04    0.31
  -7   0   1    0.02    0.11
  -7   0  -1   -0.11    0.09
   7   0   1   -0.10    0.12
   7   0   1    0.11    0.31
   7   0  -1    0.08    0.17
   7   0  -1    0.02    0.37
  -7   0   2   -0.09    0.11
  -7   0  -2    0.00    0.11
   7   0   2   -0.02    0.13
   7   0   2   -0.05    0.30
   7   0  -2    0.09    0.16
   7   0  -2   -0.29    0.32
  -7   0   3   -0.06    0.14
  -7   0  -3    0.08    0.07
   7   0   3   -0.05    0.09
   7   0   3    0.29    0.32
   7   0  -3    0.02    0.17
   7   0  -3   -0.06    0.32
  -7   0   4    0.00    0.13
  -7   0  -4   -0.05    0.06
   7   0   4    0.09    0.12
   7   0   4    0.12    0.29
   7   0  -4   -0.12    0.15
   7   0  -4   -0.20    0.16
  -7   0   5    0.01    0.07
  -7   0  -5    0.15    0.11
   7   0   5   -0.01    0.11
   7   0   5   -0.17    0.26
   7   0  -5    0.11    0.22
   7   0  -5    0.05    0.34
  -7   0   6   -0.01    0.07
  -7   0  -6    0.03    0.17
   7   0   6   -0.16    0.08
   7   0   6   -0.09    0.27
   7   0  -6    0.00    0.20
   7   0  -6    0.15    0.36
  -7   0   7    0.09    0.15
  -7   0  -7    0.12    0.21
   7   0   7    0.17    0.16
   7   0  -7   -0.09    0.19
   7   0  -7   -0.11    0.41
  -7   0   8    0.17    0.25
  -7   0  -8    0.24    0.24
   7   0   8    0.05    0.13
   7   0   8   -0.07    0.34
   7   0  -8   -0.08    0.20
   7   0  -8    0.55    0.47
  -7   0   9    0.08    0.24
  -7   0  -9   -0.20    0.18
   7   0   9    0.25    0.16
   7   0  -9   -0.15    0.24
   7   0  -9    0.33    0.38
  -7   0  10    0.08    0.25
  -7   0 -10   -0.11    0.20
   7   0  10    0.24    0.21
   7   0 -10   -0.03    0.27
   7   0 -10   -0.25    0.30
  -7   0  11   -0.24    0.22
  -7   0 -11   -0.09    0.23
  -7   0 -11    0.05    0.19
   7   0  11   -0.11    0.15
   7   0 -11   -0.31    0.21
  -7   0  12    0.06    0.30
  -7   0 -12   -0.03    0.27
  -7   0 -12   -0.03    0.15
   7   0 -12   -0.20    0.26
  -7   0  13    0.21    0.30
  -7   0 -13    0.06    0.32
  -7   0 -13   -0.26    0.13
   7   0 -13    0.18    0.37
  -7   0  14    0.03    0.33
  -7   0 -14   -0.20    0.31
  -7   0 -14    0.04    0.19
   7   0 -14   -0.20    0.25
  -7   0  15   -0.04    0.31
  -7   0 -15    0.31    0.39
   7   0 -15   -0.06    0.34
  -7   0  16   -0.11    0.29
  -7   0 -16    0.04    0.31
   7   0 -16    0.04    0.38
  -7   0  17   -0.27    0.29
  -7   0 -17    0.09    0.45
   7   0 -17    0.13    0.43
  -7   0  18   -0.05    0.29
  -7   0 -18   -0.32    0.34
   7   0 -18   -0.06    0.43
  -7   0  19    0.14    0.40
  -7   0 -19    0.55    0.55
   7   0 -19    0.12    0.42
  -8   0   0    2.84    0.44
   8   0   0    2.96    0.44
   8   0   0    3.21    0.66
  -8   0   1   11.62    0.81
  -8   0  -1   12.24    0.84
   8   0   1   12.54    0.77
   8   0   1   14.43    1.01
   8   0  -1   13.16    0.85
   8   0  -1   12.91    1.06
  -8   0   2   26.46    1.22
  -8   0  -2   27.48    1.25
   8   0   2   26.49    1.08
   8   0   2   25.94    1.28
   8   0  -2   24.51    1.19
   8   0  -2   30.25    1.53
  -8   0   3   43.14    1.58
  -8   0  -3   27.80    1.28
   8   0   3   40.12    1.30
   8   0   3   46.67    1.62
   8   0  -3   44.89    1.65
   8   0  -3   44.74    1.86
  -8   0   4   50.84    1.77
  -8   0  -4    0.11    0.07
   8   0   4   47.02    1.39
   8   0   4   54.46    1.69
   8   0  -4   46.07    1.73
   8   0  -4    1.61    0.43
  -8   0   5   46.92    1.71
  -8   0  -5   -0.02    0.06
   8   0   5   46.91    1.39
   8   0   5   53.80    1.64
   8   0  -5   53.04    1.92
   8   0  -5   53.15    2.11
  -8   0   6    0.13    0.10
  -8   0  -6   16.99    1.10
   8   0   6   17.75    0.87
   8   0   6   18.12    1.00
   8   0  -6   16.87    1.15
   8   0  -6   20.00    1.40
  -8   0   7    0.07    0.11
  -8   0  -7   72.85    2.31
   8   0   7   69.69    1.73
   8   0  -7   73.19    2.41
   8   0  -7   80.62    2.69
  -8   0   8    5.40    0.73
  -8   0  -8   23.24    1.38
   8   0   8   21.81    1.00
   8   0  -8   23.17    1.46
   8   0  -8   28.79    1.67
  -8   0   9    9.27    0.93
  -8   0  -9    8.36    0.90
   8   0   9    8.77    0.67
   8   0  -9    7.95    0.92
   8   0  -9   12.32    1.65
  -8   0  10   35.06    1.77
  -8   0 -10   34.63    1.78
   8   0 -10   30.03    1.75
   8   0 -10   34.73    2.06
  -8   0  11   18.65    1.36
  -8   0 -11   18.13    1.36
   8   0 -11   18.34    1.45
  -8   0  12   16.78    1.35
  -8   0 -12   16.05    1.35
   8   0 -12   15.89    1.39
  -8   0  13    2.45    0.70
  -8   0 -13    3.07    0.74
   8   0 -13    2.75    0.80
  -8   0  14    9.40    1.11
  -8   0 -14    7.73    1.06
   8   0 -14    9.57    1.20
  -8   0  15    2.80    0.76
  -8   0 -15    2.35    0.76
   8   0 -15    2.35    0.78
  -8   0  16    2.62    0.78
  -8   0 -16    4.61    0.97
   8   0 -16    2.76    0.84
  -8   0  17    0.67    0.50
  -8   0 -17    0.99    0.57
   8   0 -17    0.87    0.55
  -8   0  18    2.28    0.75
  -8   0 -18    1.10    0.67
   8   0 -18    2.00    0.82
  -9   0   0   -0.04    0.16
   9   0   0   -0.30    0.15
   9   0   0   -0.24    0.39
  -9   0   1    0.12    0.19
  -9   0  -1   -0.02    0.17
   9   0   1    0.07    0.21
   9   0   1   -0.23    0.36
   9   0  -1    0.09    0.19
   9   0  -1   -0.17    0.40
  -9   0   2   -0.04    0.14
  -9   0  -2   -0.04    0.15
   9   0   2    0.10    0.17
   9   0   2   -0.21    0.34
   9   0  -2    0.09    0.21
   9   0  -2    0.22    0.45
  -9   0   3    0.01    0.20
  -9   0  -3    0.06    0.17
   9   0   3    0.10    0.15
   9   0   3   -0.12    0.33
   9   0  -3   -0.11    0.19
   9   0  -3   -0.25    0.41
  -9   0   4    0.08    0.22
  -9   0  -4    0.15    0.17
   9   0   4    0.29    0.19
   9   0   4   -0.11    0.37
   9   0  -4   -0.20    0.16
   9   0  -4    0.35    0.38
  -9   0   5   -0.29    0.30
  -9   0  -5   -0.04    0.09
   9   0   5    0.13    0.15
   9   0   5    0.27    0.41
   9   0  -5    0.17    0.25
   9   0  -5    0.24    0.27
  -9   0   6   -0.05    0.24
  -9   0  -6   -0.08    0.08
   9   0   6   -0.07    0.12
   9   0   6   -0.32    0.36
   9   0  -6   -0.07    0.23
   9   0  -6    0.07    0.44
  -9   0   7    0.03    0.12
  -9   0  -7    0.01    0.20
   9   0   7    0.11    0.43
   9   0  -7   -0.02    0.26
   9   0  -7   -0.30    0.37
  -9   0   8    0.06    0.11
  -9   0  -8    0.14    0.22
   9   0  -8   -0.01    0.31
   9   0  -8    0.26    0.43
  -9   0   9    0.17    0.20
  -9   0  -9    0.23    0.29
   9   0  -9   -0.25    0.26
   9   0  -9    0.22    0.38
  -9   0  10    0.10    0.29
  -9   0 -10    0.06    0.26
   9   0 -10   -0.45    0.23
  -9   0  11    0.10    0.34
  -9   0 -11    0.33    0.33
   9   0 -11   -0.23    0.29
  -9   0  12    0.01    0.35
  -9   0 -12   -0.20    0.26
   9   0 -12    0.33    0.35
  -9   0  13   -0.11    0.31
  -9   0 -13    0.20    0.38
   9   0 -13   -0.01    0.40
  -9   0  14    0.19    0.40
  -9   0 -14    0.23    0.32
   9   0 -14   -0.36    0.29
  -9   0  15   -0.11    0.41
  -9   0 -15   -0.17    0.34
   9   0 -15   -0.48    0.31
  -9   0  16    0.08    0.38
  -9   0 -16    0.37    0.37
   9   0 -16    0.25    0.44
  -9   0  17    0.54    0.43
  -9   0 -17   -0.41    0.34
   9   0 -17    0.39    0.52
 -10   0   0  138.03    3.10
  10   0   0  143.94    2.99
  10   0   0  159.33    3.68
 -10   0   1    3.88    0.58
 -10   0  -1    4.03    0.63
  10   0   1    3.96    0.55
  10   0   1    5.36    0.92
  10   0  -1    3.65    0.58
  10   0  -1    4.70    0.91
 -10   0   2   18.83    1.18
 -10   0  -2   19.54    1.21
  10   0   2   20.82    1.10
  10   0   2   20.72    1.37
  10   0  -2   18.89    1.18
  10   0  -2   19.81    1.46
 -10   0   3   12.79    1.00
 -10   0  -3   13.79    1.04
  10   0   3   13.71    0.87
  10   0   3   14.65    1.19
  10   0  -3   11.29    0.95
  10   0  -3   13.17    1.26
 -10   0   4   11.09    1.04
 -10   0  -4   12.19    0.99
  10   0   4   14.00    1.17
  10   0  -4   11.74    1.00
  10   0  -4   12.81    1.24
 -10   0   5   21.17    1.38
  10   0   5   22.09    1.32
  10   0  -5   20.08    1.33
  10   0  -5    0.20    0.24
 -10   0   6    7.62    0.88
 -10   0  -6    0.17    0.12
  10   0   6    7.29    0.95
  10   0  -6    5.96    0.82
  10   0  -6    6.43    0.96
 -10   0   7    5.46    0.80
 -10   0  -7    0.64    0.28
  10   0   7    6.63    0.94
  10   0  -7    5.40    0.82
  10   0  -7    5.63    0.91
 -10   0   8    3.88    0.69
 -10   0  -8    6.91    0.84
  10   0   8    7.71    0.97
  10   0  -8    5.78    0.89
  10   0  -8    7.58    1.04
 -10   0   9   -0.12    0.10
 -10   0  -9    4.32    0.76
  10   0  -9    4.16    0.82
 -10   0  10    0.12    0.19
 -10   0 -10    4.39    0.78
  10   0 -10    3.14    0.79
 -10   0  11   33.46    1.88
 -10   0 -11   38.81    2.07
  10   0 -11   37.89    2.18
 -10   0  12    8.83    1.06
 -10   0 -12    8.82    1.09
  10   0 -12    8.00    1.14
 -10   0  13   10.16    1.19
 -10   0 -13   11.38    1.27
  10   0 -13   10.41    1.30
 -10   0  14   11.28    1.32
 -10   0 -14   12.07    1.32
  10   0 -14   11.53    1.37
 -10   0  15    2.02    0.76
 -10   0 -15    2.45    0.75
  10   0 -15    1.77    0.71
 -10   0  16    6.17    1.06
 -10   0 -16    6.01    1.04
  10   0 -16    4.01    1.00
 -11   0   0    0.27    0.27
  11   0   0    0.03    0.22
  11   0   0    0.23    0.49
 -11   0   1   -0.20    0.16
 -11   0  -1    0.23    0.24
  11   0   1    0.26    0.20
  11   0   1   -0.01    0.48
  11   0  -1   -0.15    0.22
  11   0  -1   -0.58    0.42
 -11   0   2   -0.01    0.18
 -11   0  -2    0.16    0.22
  11   0   2    0.32    0.54
  11   0  -2    0.15    0.26
  11   0  -2   -0.44    0.53
 -11   0   3   -0.27    0.22
 -11   0  -3    0.09    0.25
  11   0   3    0.12    0.49
  11   0  -3   -0.12    0.21
  11   0  -3    0.31    0.61
 -11   0   4   -0.10    0.31
 -11   0  -4   -0.19    0.21
  11   0   4    0.09    0.50
  11   0  -4    0.10    0.32
  11   0  -4   -0.40    0.49
 -11   0   5   -0.51    0.18
 -11   0  -5    0.09    0.19
  11   0   5    0.38    0.50
  11   0  -5   -0.25    0.21
  11   0  -5    0.08    0.37
 -11   0   6    0.22    0.34
 -11   0  -6    0.00    0.19
  11   0   6   -0.23    0.53
  11   0  -6   -0.17    0.27
  11   0  -6    0.39    0.36
 -11   0   7   -0.11    0.33
 -11   0  -7   -0.13    0.12
  11   0   7   -0.09    0.45
  11   0  -7   -0.36    0.29
  11   0  -7    0.28    0.52
 -11   0   8    0.30    0.41
 -11   0  -8    0.15    0.18
  11   0   8   -0.29    0.47
  11   0  -8    0.32    0.35
  11   0  -8   -0.13    0.40
 -11   0   9   -0.01    0.32
 -11   0  -9    0.03    0.22
  11   0   9    0.52    0.55
  11   0  -9    0.10    0.41
 -11   0  10   -0.17    0.15
 -11   0 -10   -0.23    0.26
  11   0 -10   -0.25    0.29
 -11   0  11    0.01    0.16
 -11   0 -11   -0.20    0.25
  11   0 -11    0.11    0.33
 -11   0  12    0.18    0.35
 -11   0 -12    0.11    0.34
  11   0 -12   -0.53    0.27
 -11   0  13    0.23    0.45
 -11   0 -13   -0.21    0.29
  11   0 -13    0.59    0.51
 -11   0  14    0.24    0.47
 -11   0 -14    0.57    0.38
  11   0 -14    0.02    0.46
 -12   0   0   21.46    1.40
  12   0   0   21.98    1.72
 -12   0   1    3.77    0.69
 -12   0  -1    4.23    0.70
  12   0   1    5.51    1.07
  12   0  -1    6.09    1.19
 -12   0   2   34.21    1.74
 -12   0  -2   32.31    1.71
  12   0   2   39.80    2.15
  12   0  -2   32.82    1.70
  12   0  -2   35.72    2.15
 -12   0   3    4.37    0.69
 -12   0  -3    2.94    0.63
  12   0   3    4.50    1.13
  12   0  -3    4.30    0.75
  12   0  -3    4.26    1.05
 -12   0   4    0.22    0.33
 -12   0  -4    0.28    0.29
  12   0   4    0.99    0.52
  12   0  -4    0.86    0.47
  12   0  -4    1.46    0.71
 -12   0   5   16.61    1.27
 -12   0  -5   16.35    1.31
  12   0   5   17.55    1.47
  12   0  -5   19.03    1.44
  12   0  -5   18.72    1.61
 -12   0   6   17.83    1.34
 -12   0  -6   17.47    1.37
  12   0   6   19.55    1.47
  12   0  -6   17.60    1.42
  12   0  -6    0.09    0.32
 -12   0   7   -0.11    0.29
 -12   0  -7   -0.11    0.22
  12   0   7    0.81    0.63
  12   0  -7    0.24    0.40
  12   0  -7    1.24    0.52
 -12   0   8    3.63    0.78
 -12   0  -8   -0.25    0.14
  12   0   8    3.48    0.91
  12   0  -8    2.16    0.74
 -12   0   9    3.34    0.88
 -12   0  -9   -0.17    0.16
  12   0   9    3.51    0.91
  12   0  -9    2.17    0.73
 -12   0  10    4.65    1.00
 -12   0 -10    4.37    0.78
  12   0 -10    2.96    0.77
 -12   0  11    0.38    0.44
 -12   0 -11    0.09    0.30
  12   0 -11    0.51    0.42
 -12   0  12    0.08    0.22
 -12   0 -12    5.01    0.92
  12   0 -12    4.26    0.95
  13   0   0    0.06    0.56
  13   0   1    0.45    0.48
  13   0  -1   -0.30    0.45
  13   0   2   -0.19    0.47
  13   0  -2    0.33    0.54
  13   0   3   -0.26    0.50
  13   0  -3    0.18    0.62
  13   0   4    0.12    0.52
  13   0  -4   -0.12    0.50
  13   0   5    0.77    0.65
  13   0  -5    0.23    0.51
 -13   0  -6   -0.36    0.29
  13   0   6    0.49    0.62
  13   0  -6   -0.47    0.26
  13   0  -6   -0.27    0.39
 -13   0  -7    0.07    0.27
  13   0   7   -0.20    0.60
  13   0  -7    0.04    0.31
 -13   0  -8   -0.09    0.32
  13   0   8    0.23    0.72
  13   0  -8   -0.15    0.35
 -13   0  -9    0.18    0.23
  13   0   9   -0.26    0.53
  13   0  -9    0.51    0.42
  14   0   0    2.24    0.91
  14   0   1    2.41    0.87
  14   0  -1    1.78    0.78
  14   0   2    3.97    1.11
  14   0  -2    3.10    0.96
  14   0   3    4.88    1.13
  14   0  -3    6.82    1.24
  14   0   4    5.15    1.16
  14   0  -4    5.18    1.35
  14   0   5   18.49    1.59
  14   0  -5   18.65    1.79
  14   0   6   38.13    2.23
   0  -1   0    0.00    0.01
   0  -1   0    0.04    0.06
   0   1   0    0.11    0.09
   0  -1   1  292.89    1.83
   0  -1  -1  290.31    1.78
   0  -1  -1  313.45    2.13
   0   1   1  200.14    1.71
   0   1  -1    0.05    0.07
   0  -1   2    0.11    0.07
   0  -1   2    0.16    0.27
   0  -1  -2    0.11    0.08
   0  -1  -2    0.02    0.03
   0  -1  -2    0.10    0.14
   0   1   2    0.04    0.12
   0   1  -2    0.01    0.08
   0  -1   3 1814.85    6.04
   0  -1   3 1704.11    4.95
   0  -1  -3 1899.98    6.03
   0  -1  -3 1840.33    5.84
   0   1   3 1476.96    5.29
   0   1  -3 1933.51    6.53
   0  -1   4    0.01    0.08
   0  -1   4    0.00    0.24
   0  -1  -4    0.14    0.12
   0  -1  -4   -0.05    0.02
   0  -1  -4    0.00    0.17
   0   1   4    0.13    0.16
   0   1  -4    0.27    0.16
   0  -1   5  477.43    3.84
   0  -1   5  463.92    2.95
   0  -1  -5  472.23    3.75
   0  -1  -5  493.87    3.41
   0   1   5  416.42    3.22
   0   1  -5  448.26    3.77
   0  -1   6   -0.01    0.10
   0  -1  -6    0.14    0.14
   0  -1  -6   -0.04    0.07
   0  -1  -6    0.02    0.15
   0   1   6   -0.02    0.16
   0   1  -6    0.04    0.14
   0  -1   7   77.70    1.82
   0  -1   7   83.19    1.45
   0  -1  -7   83.23    1.86
   0  -1  -7   76.72    1.68
   0  -1  -7   71.71    1.45
   0   1   7  105.71    1.84
   0   1  -7   72.85    1.77
   0  -1   8    0.00    0.14
   0  -1   8   -0.08    0.17
   0  -1  -8   -0.04    0.10
   0  -1  -8    0.21    0.16
   0  -1  -8    0.00    0.15
   0   1   8    0.00    0.14
   0   1  -8    0.11    0.15
   0   1  -8    0.08    0.15
   0  -1   9   46.03    1.60
   0  -1   9   51.89    1.30
   0  -1  -9   40.86    1.49
   0  -1  -9   42.81    1.44
   0  -1  -9   44.28    1.24
   0   1   9   47.77    1.38
   0   1  -9   42.04    1.53
   0   1  -9   46.75    1.60
   0  -1  10    0.05    0.15
   0  -1  10   -0.14    0.17
   0  -1 -10   -0.10    0.14
   0  -1 -10   -0.13    0.13
   0  -1 -10    0.03    0.16
   0   1  10    0.03    0.20
   0   1 -10    0.16    0.21
   0   1 -10   -0.01    0.18
   0  -1  11  114.09    2.79
   0  -1  11  140.96    2.37
   0  -1 -11  104.80    2.64
   0  -1 -11   98.61    2.42
   0  -1 -11  118.29    2.15
   0   1  11  121.13    2.40
   0   1 -11  104.26    2.66
   0   1 -11  115.95    2.77
   0  -1  12    0.12    0.20
   0  -1  12   -0.04    0.24
   0  -1 -12    0.08    0.23
   0  -1 -12    0.32    0.26
   0  -1 -12    0.13    0.13
   0   1  12    0.01    0.20
   0   1 -12    0.26    0.26
   0  -1  13    9.82    0.94
   0  -1  13    9.85    0.76
   0  -1 -13    8.75    0.89
   0  -1 -13    9.25    0.86
   0   1  13   11.39    0.85
   0   1 -13    8.75    0.90
   0  -1  14   -0.01    0.20
   0  -1  14    0.36    0.29
   0  -1 -14   -0.04    0.23
   0  -1 -14    0.15    0.26
   0   1 -14    0.26    0.31
   0  -1  15   37.20    1.93
   0  -1 -15   38.96    1.96
   0  -1 -15   36.80    1.81
   0   1 -15   38.14    1.92
   0  -1  16    0.23    0.36
   0  -1 -16   -0.03    0.28
   0  -1 -16   -0.08    0.29
   0   1 -16    0.21    0.37
   0  -1  17    7.64    1.02
   0  -1 -17    6.25    0.97
   0  -1 -17    7.15    0.96
   0   1 -17    6.72    0.96
   0  -1  18   -0.10    0.32
   0  -1 -18    0.10    0.37
   0  -1 -18   -0.09    0.34
   0   1 -18   -0.35    0.32
   0  -1  19   11.86    1.35
   0  -1 -19    9.86    1.29
   0  -1 -19   10.23    1.19
   0   1 -19   11.52    1.30
   0  -1  20    0.12    0.45
   0  -1 -20    0.40    0.54
   0  -1 -20    0.60    0.49
   0   1  20    0.38    0.52
   0   1 -20   -0.02    0.46
   0  -1  21   60.67    3.10
   0  -1 -21   64.36    3.15
   0  -1 -21   67.40    3.03
   0   1  21   64.99    3.17
   0   1 -21   69.20    3.19
   0  -1  22   -0.24    0.35
   0  -1 -22    0.17    0.53
   0  -1 -22    0.02    0.39
   0   1  22    0.26    0.40
   0   1 -22   -0.05    0.44
  -1  -1   0  301.44    2.20
   1  -1   0  302.46    2.23
   1  -1   0  154.61    1.46
  -1   1   0  318.32    2.08
   1   1   0  347.20    2.67
  -1  -1   1  352.16    2.45
  -1  -1   1  399.19    2.60
  -1  -1  -1  352.51    2.44
  -1  -1  -1  350.73    1.51
  -1  -1  -1  440.29    2.81
  -1  -1  -1  369.51    2.40
   1  -1   1  356.13    1.65
   1  -1   1  333.42    2.41
   1  -1   1  330.22    1.95
   1  -1  -1  330.96    2.38
   1  -1  -1  162.76    1.64
  -1   1   1  318.31    2.29
  -1   1  -1  325.05    1.89
   1   1   1    0.39    0.16
   1   1   1  302.03    2.19
   1   1  -1  324.86    2.03
   1   1  -1  474.73    3.09
  -1  -1   2   15.49    0.56
  -1  -1   2   12.83    0.56
  -1  -1  -2   15.68    0.56
  -1  -1  -2   19.79    0.71
  -1  -1  -2   16.38    0.54
   1  -1   2   16.55    0.46
   1  -1   2   13.01    0.37
   1  -1  -2   16.35    0.43
   1  -1  -2   16.29    0.58
   1  -1  -2   15.20    0.58
  -1   1   2   17.58    0.61
  -1   1  -2    0.13    0.11
   1   1   2   16.41    0.54
   1   1  -2   16.25    0.55
   1   1  -2   19.72    0.70
  -1  -1   3   64.57    1.24
  -1  -1   3   72.24    1.24
  -1  -1  -3   67.18    1.26
  -1  -1  -3   66.43    0.89
  -1  -1  -3   68.96    1.09
   1  -1  -3   69.09    1.08
   1  -1  -3   55.36    1.13
   1  -1  -3   69.25    1.27
  -1   1   3   64.84    1.23
  -1   1  -3   -0.07    0.11
   1   1   3   63.41    1.07
   1   1  -3   67.41    1.24
   1   1  -3   69.71    1.22
  -1  -1   4 1135.49    5.66
  -1  -1   4 1058.81    4.93
  -1  -1  -4 1165.78    5.69
  -1  -1  -4 1180.58    4.41
  -1  -1  -4 1095.45    4.46
   1  -1  -4 1071.17    4.88
   1  -1  -4  901.95    4.94
   1  -1  -4 1210.18    5.54
  -1   1   4 1011.72    5.12
  -1   1  -4  592.82    3.77
  -1   1  -4  938.54    5.09
   1   1   4 1070.47    4.56
   1   1  -4 1058.28    5.41
   1   1  -4  747.64    4.07
  -1  -1   5  869.85    5.37
  -1  -1   5  925.49    4.87
  -1  -1  -5  877.05    5.36
  -1  -1  -5  935.71    4.49
  -1  -1  -5  875.09    4.16
   1  -1  -5  867.51    4.93
   1  -1  -5  812.21    5.05
   1  -1  -5  716.19    4.51
  -1   1   5  631.64    4.31
  -1   1  -5  872.47    5.09
  -1   1  -5  779.79    4.97
   1   1   5  727.12    3.98
   1   1  -5  736.24    4.93
   1   1  -5 1023.36    4.97
  -1  -1   6  105.62    2.02
  -1  -1   6   96.80    1.68
  -1  -1  -6  102.73    1.99
  -1  -1  -6   93.06    1.58
  -1  -1  -6  103.54    1.51
   1  -1  -6   99.00    1.84
   1  -1  -6   88.97    1.80
   1  -1  -6  112.71    1.90
  -1   1   6  122.88    2.02
  -1   1  -6  104.46    1.94
  -1   1  -6  102.42    1.94
   1   1   6  106.24    1.62
   1   1  -6  104.55    2.01
  -1  -1   7   77.45    1.85
  -1  -1   7   72.68    1.55
  -1  -1  -7   76.44    1.83
  -1  -1  -7   51.00    1.28
  -1  -1  -7   71.05    1.30
   1  -1  -7   74.91    1.74
   1  -1  -7   75.04    1.76
   1  -1  -7   89.68    1.78
  -1   1   7   80.17    1.73
  -1   1  -7   79.21    1.83
  -1   1  -7   79.89    1.83
   1   1   7   67.84    1.38
   1   1  -7   80.31    1.89
   1   1  -7   89.67    1.63
  -1  -1   8   33.97    1.31
  -1  -1   8   35.45    1.15
  -1  -1  -8   34.91    1.32
  -1  -1  -8   -0.02    0.04
  -1  -1  -8   33.45    0.94
   1  -1  -8   32.39    1.23
   1  -1  -8   35.65    1.30
   1  -1  -8   39.90    1.24
  -1   1   8   36.38    1.23
  -1   1  -8   33.49    1.28
  -1   1  -8   34.23    1.28
   1   1   8   35.52    1.07
   1   1  -8   32.69    1.29
   1   1  -8   38.87    1.13
  -1  -1   9   14.81    0.92
  -1  -1   9   16.19    0.83
  -1  -1  -9   13.91    0.90
  -1  -1  -9    0.00    0.05
  -1  -1  -9   14.97    0.66
   1  -1  -9   13.93    0.88
   1  -1  -9   13.97    0.88
   1  -1  -9   12.72    0.75
  -1   1   9   16.24    0.88
  -1   1  -9   14.83    0.92
  -1   1  -9   13.68    0.87
   1   1   9   15.32    0.76
   1   1  -9   12.17    0.86
   1   1  -9   15.85    0.78
  -1  -1  10   16.39    1.03
  -1  -1  10   16.99    0.90
  -1  -1 -10   17.27    1.06
  -1  -1 -10    8.19    0.65
   1  -1 -10   18.65    1.07
   1  -1 -10   17.70    1.04
   1  -1 -10   15.18    0.84
  -1   1  10   18.45    0.98
  -1   1 -10   17.04    1.04
  -1   1 -10   19.07    1.08
   1   1  10   16.93    0.83
   1   1 -10   15.67    1.02
   1   1 -10   19.57    0.88
  -1  -1  11   48.19    1.84
  -1  -1  11   52.16    1.59
  -1  -1 -11   51.58    1.89
  -1  -1 -11   50.39    1.68
   1  -1  11   66.57    1.49
   1  -1 -11   48.73    1.80
   1  -1 -11   51.73    1.83
   1  -1 -11   55.45    1.62
  -1   1  11   57.53    1.76
  -1   1 -11   49.76    1.85
  -1   1 -11   48.69    1.78
   1   1  11   55.82    1.55
   1   1 -11   52.66    1.91
   1   1 -11   52.78    1.44
  -1  -1  12    5.04    0.67
  -1  -1  12    4.17    0.53
  -1  -1 -12    5.56    0.70
  -1  -1 -12    5.76    0.65
   1  -1 -12    4.49    0.63
   1  -1 -12    5.57    0.69
   1  -1 -12    5.91    0.59
  -1   1  12    6.56    0.67
  -1   1 -12    5.09    0.70
  -1   1 -12    4.80    0.65
   1   1  12    5.57    0.58
   1   1 -12    4.72    0.67
  -1  -1  13   23.80    1.43
  -1  -1  13   22.21    1.15
  -1  -1 -13   21.72    1.37
  -1  -1 -13   23.90    1.30
   1  -1  13   22.88    1.40
   1  -1 -13   21.89    1.36
   1  -1 -13   21.79    1.33
  -1   1 -13   21.73    1.38
  -1   1 -13   24.26    1.41
   1   1  13   23.85    1.13
   1   1 -13   24.62    1.46
  -1  -1  14   14.02    1.17
  -1  -1 -14   14.90    1.19
  -1  -1 -14   15.57    1.11
   1  -1  14   13.51    1.15
   1  -1  14   13.92    0.84
   1  -1 -14   14.55    1.17
   1  -1 -14   15.36    1.19
  -1   1 -14   14.92    1.21
  -1   1 -14   13.55    1.13
   1   1 -14   14.21    1.17
  -1  -1  15    2.12    0.62
  -1  -1 -15    2.59    0.63
  -1  -1 -15    2.70    0.58
   1  -1  15    2.09    0.59
   1  -1 -15    1.81    0.56
   1  -1 -15    2.41    0.62
  -1   1 -15    3.30    0.69
  -1   1 -15    3.22    0.69
   1   1 -15    2.61    0.64
  -1  -1  16    4.44    0.83
  -1  -1 -16    4.47    0.83
  -1  -1 -16    3.17    0.66
   1  -1  16    4.25    0.81
   1  -1 -16    3.11    0.76
   1  -1 -16    4.39    0.78
  -1   1 -16    4.84    0.87
  -1   1 -16    5.23    0.84
   1   1 -16    4.05    0.76
  -1  -1  17    5.36    0.91
  -1  -1 -17    5.49    0.93
  -1  -1 -17    5.94    0.87
   1  -1  17    6.56    0.98
   1  -1 -17    6.20    0.96
   1  -1 -17    5.35    0.93
  -1   1  17    6.51    0.96
  -1   1 -17    6.30    0.98
  -1   1 -17    6.79    0.99
   1   1 -17    5.38    0.94
  -1  -1  18   12.85    1.36
  -1  -1 -18   11.36    1.30
  -1  -1 -18   13.36    1.25
   1  -1  18   12.59    1.35
   1  -1 -18   11.74    1.30
   1  -1 -18   13.04    1.32
  -1   1  18   12.42    1.33
  -1   1 -18   14.05    1.38
   1   1 -18   12.94    1.36
  -1  -1  19   33.20    2.18
  -1  -1 -19   33.36    2.15
  -1  -1 -19   36.82    2.07
   1  -1  19   34.36    2.20
   1  -1 -19   33.98    2.17
   1  -1 -19   34.14    2.11
  -1   1  19   30.01    2.05
  -1   1 -19   35.23    2.14
   1   1 -19   36.16    2.24
  -1  -1  20    5.37    1.03
  -1  -1 -20    3.47    0.95
  -1  -1 -20    3.68    0.84
   1  -1  20    5.11    1.05
   1  -1 -20    5.29    1.01
  -1   1  20    4.83    0.99
  -1   1 -20    4.15    0.97
   1   1 -20    3.33    0.91
  -1  -1  21    6.00    1.10
  -1  -1 -21    5.44    1.12
  -1  -1 -21    6.74    1.04
   1  -1  21    6.90    1.16
   1  -1 -21    6.34    1.06
  -1   1  21    6.51    1.10
  -1   1 -21    6.08    1.09
   1   1 -21    6.31    1.16
  -1  -1  22    4.48    1.04
  -1  -1 -22    7.61    1.31
  -1  -1 -22    8.90    1.16
   1  -1  22    5.84    1.15
   1  -1 -22    7.47    1.20
  -1   1  22    6.42    1.13
  -1   1 -22    7.52    1.20
   1   1  22    5.24    1.21
   1   1 -22    8.91    1.34
  -2  -1   0  813.11    4.27
  -2  -1   0  752.76    3.93
   2  -1   0  757.06    4.04
   2  -1   0  785.78    3.71
  -2   1   0  757.96    3.60
   2   1   0  817.58    2.63
   2   1   0    0.04    0.07
  -2  -1   1  139.61    1.80
  -2  -1   1  143.40    1.81
  -2  -1  -1  139.18    1.80
  -2  -1  -1  146.20    1.68
   2  -1   1  132.42    1.70
   2  -1   1  141.68    1.43
   2  -1  -1  136.68    1.77
   2  -1  -1    9.57    0.46
  -2   1   1   84.02    1.33
  -2   1  -1  139.36    1.05
  -2   1  -1  134.12    1.34
   2   1   1  159.39    1.85
   2   1  -1  124.71    1.32
   2   1  -1  133.43    1.76
  -2  -1   2  705.33    4.21
  -2  -1   2  729.55    4.23
  -2  -1  -2  686.43    4.16
  -2  -1  -2  692.51    3.52
  -2  -1  -2  681.46    3.53
   2  -1   2  669.57    3.92
   2  -1   2  712.18    2.82
   2  -1  -2  722.88    4.27
   2  -1  -2  668.71    4.02
  -2   1   2  705.76    2.73
  -2   1   2  600.83    3.81
  -2   1  -2  698.86    3.01
   2   1   2  909.56    4.64
   2   1  -2  727.82    3.73
   2   1  -2  666.57    4.04
  -2  -1   3 1801.34    7.13
  -2  -1   3 1759.96    6.89
  -2  -1  -3 1749.26    7.04
  -2  -1  -3 1557.24    3.31
  -2  -1  -3 1630.92    5.38
   2  -1  -3 1628.43    5.13
   2  -1  -3 1677.85    6.78
  -2   1   3 1702.09    5.25
  -2   1   3 1565.48    6.57
  -2   1  -3 1643.94    5.53
  -2   1  -3    0.08    0.17
   2   1   3 2024.23    6.99
   2   1   3 1518.43    5.39
   2   1  -3 1716.61    6.47
   2   1  -3 1641.93    6.61
  -2  -1   4 1601.16    7.17
  -2  -1   4 1771.84    7.25
  -2  -1  -4 1493.35    6.94
  -2  -1  -4 1480.28    4.29
  -2  -1  -4 1512.24    5.16
   2  -1  -4 1498.26    5.73
   2  -1  -4 1355.77    6.67
   2  -1  -4 1284.95    6.29
  -2   1   4 1483.32    5.70
  -2   1   4 1603.21    7.07
  -2   1  -4    0.26    0.19
   2   1   4 1447.57    5.35
   2   1  -4 1272.76    6.15
   2   1  -4 1312.53    6.18
  -2  -1   5  222.25    2.86
  -2  -1   5  261.79    2.94
  -2  -1  -5  226.76    2.89
  -2  -1  -5  227.79    2.02
  -2  -1  -5  204.35    1.92
   2  -1  -5  214.93    2.44
   2  -1  -5  214.29    2.81
   2  -1  -5  189.10    2.55
  -2   1   5  212.87    2.73
  -2   1  -5    0.04    0.14
   2   1   5  243.82    2.27
   2   1  -5  208.84    2.72
   2   1  -5  224.28    2.68
  -2  -1   6   71.31    1.73
  -2  -1   6   79.55    1.71
  -2  -1  -6   77.89    1.81
  -2  -1  -6   75.50    1.33
   2  -1  -6   70.89    1.55
   2  -1  -6   78.88    1.82
   2  -1  -6   81.18    1.77
  -2   1   6   79.22    1.76
  -2   1  -6   70.68    1.61
  -2   1  -6    0.03    0.14
   2   1   6   79.55    1.36
   2   1  -6   76.26    1.78
   2   1  -6   69.88    1.57
  -2  -1   7   13.76    0.83
  -2  -1   7   13.34    0.76
  -2  -1  -7   15.39    0.87
  -2  -1  -7   14.68    0.66
   2  -1  -7   13.66    0.76
   2  -1  -7   16.27    0.89
   2  -1  -7   16.07    0.85
  -2   1   7   15.19    0.84
  -2   1  -7   13.74    0.79
  -2   1  -7   12.99    0.76
   2   1   7   15.37    0.66
   2   1  -7   14.07    0.84
   2   1  -7   15.04    0.79
  -2  -1   8   22.44    1.10
  -2  -1   8   16.54    0.88
  -2  -1  -8   22.40    1.11
  -2  -1  -8   21.57    0.87
   2  -1  -8   22.26    1.03
   2  -1  -8   21.44    1.08
   2  -1  -8   22.31    1.03
  -2   1   8   21.67    1.03
  -2   1  -8   21.28    1.04
  -2   1  -8   22.12    1.04
   2   1   8   23.10    0.83
   2   1  -8   22.56    1.11
   2   1  -8   21.56    0.97
  -2  -1   9   13.74    0.92
  -2  -1   9   16.17    0.91
  -2  -1  -9   15.53    0.98
  -2  -1  -9   15.75    0.81
   2  -1  -9   14.69    0.90
   2  -1  -9   14.04    0.93
   2  -1  -9   16.58    0.92
  -2   1   9   14.66    0.90
  -2   1  -9   14.84    0.93
  -2   1  -9   14.74    0.91
   2   1   9   18.65    0.79
   2   1  -9   13.90    0.93
   2   1  -9   14.48    0.84
  -2  -1  10   81.70    2.30
  -2  -1  10   87.78    2.13
  -2  -1 -10   78.70    2.26
  -2  -1 -10   87.54    2.01
   2  -1 -10   76.08    2.12
   2  -1 -10   77.93    2.22
   2  -1 -10   83.89    2.08
  -2   1  10   82.46    2.15
  -2   1 -10   81.17    2.25
  -2   1 -10   83.14    2.20
   2   1  10   83.67    1.71
   2   1 -10   80.86    2.29
   2   1 -10   95.92    2.10
  -2  -1  11   81.55    2.42
  -2  -1  11   85.70    2.19
  -2  -1 -11   82.19    2.43
  -2  -1 -11   70.52    1.92
   2  -1 -11   80.83    2.31
   2  -1 -11   81.40    2.38
   2  -1 -11  101.29    2.35
  -2   1  11   80.22    2.30
  -2   1  11   89.68    2.33
  -2   1 -11   74.76    2.27
  -2   1 -11   87.54    2.37
   2   1  11   84.18    1.80
   2   1 -11   70.96    2.26
   2   1 -11   90.17    2.10
  -2  -1  12   25.26    1.43
  -2  -1  12   32.45    1.41
  -2  -1 -12   24.59    1.41
  -2  -1 -12    1.20    0.27
   2  -1 -12   23.94    1.34
   2  -1 -12   24.62    1.39
   2  -1 -12   29.18    1.31
  -2   1  12   23.80    1.35
  -2   1  12   26.29    1.32
  -2   1 -12   24.15    1.37
  -2   1 -12   27.81    1.42
   2   1  12   27.86    1.11
   2   1 -12   25.87    1.45
   2   1 -12   32.50    1.30
  -2  -1  13   23.81    1.46
  -2  -1 -13   21.05    1.37
  -2  -1 -13   -0.03    0.06
   2  -1 -13   21.52    1.35
   2  -1 -13   23.35    1.42
  -2   1  13   20.52    1.32
  -2   1 -13   21.62    1.37
  -2   1 -13   21.17    1.30
   2   1  13   25.83    1.11
   2   1 -13   22.07    1.40
  -2  -1  14    4.73    0.74
  -2  -1 -14    4.54    0.73
  -2  -1 -14    0.29    0.18
   2  -1 -14    6.28    0.81
   2  -1 -14    5.54    0.80
  -2   1  14    5.43    0.76
  -2   1 -14    5.85    0.80
  -2   1 -14    5.26    0.77
   2   1  14    5.38    0.58
   2   1 -14    5.37    0.79
  -2  -1  15   14.59    1.27
  -2  -1 -15   13.82    1.25
  -2  -1 -15   13.77    1.06
   2  -1 -15   14.45    1.22
   2  -1 -15   13.27    1.21
  -2   1  15   15.13    1.26
  -2   1 -15   14.18    1.24
  -2   1 -15   14.84    1.20
   2   1 -15   12.57    1.20
  -2  -1  16    1.80    0.62
  -2  -1 -16    1.81    0.63
  -2  -1 -16    2.24    0.59
   2  -1 -16    1.93    0.62
   2  -1 -16    2.51    0.72
  -2   1  16    2.49    0.65
  -2   1 -16    2.25    0.68
  -2   1 -16    1.79    0.59
   2   1 -16    2.60    0.72
  -2  -1  17   38.21    2.15
  -2  -1 -17   36.31    2.11
  -2  -1 -17   39.52    1.95
   2  -1  17   36.87    2.12
   2  -1 -17   37.33    2.07
  -2   1  17   36.83    2.07
  -2   1 -17   38.03    2.14
  -2   1 -17   42.65    2.16
   2   1 -17   39.38    2.18
  -2  -1  18   10.25    1.23
  -2  -1 -18   12.80    1.37
  -2  -1 -18   13.39    1.23
   2  -1  18   12.30    1.31
   2  -1 -18   13.42    1.45
  -2   1  18   12.69    1.31
  -2   1 -18   13.63    1.39
  -2   1 -18   13.06    1.32
   2   1 -18   12.55    1.34
  -2  -1  19    4.30    0.91
  -2  -1 -19    3.09    0.87
  -2  -1 -19    3.82    0.79
   2  -1  19    3.25    0.83
   2  -1 -19    4.17    0.95
  -2   1  19    4.32    0.93
  -2   1 -19    3.73    0.91
  -2   1 -19    4.54    0.91
   2   1 -19    3.24    0.90
  -2  -1  20    6.93    1.09
  -2  -1 -20    7.86    1.22
  -2  -1 -20    7.76    1.01
   2  -1  20    8.41    1.20
   2  -1 -20    8.06    1.20
  -2   1  20    9.47    1.22
  -2   1 -20    7.21    1.10
   2   1 -20    7.75    1.19
  -2  -1  21    1.32    0.67
  -2  -1 -21    2.02    0.79
  -2  -1 -21    1.20    0.51
   2  -1  21    1.41    0.69
   2  -1 -21    2.81    0.78
  -2   1  21    1.45    0.59
  -2   1 -21    0.93    0.56
   2   1 -21    2.02    0.78
  -2  -1  22    0.45    0.53
  -2  -1 -22    0.37    0.57
  -2  -1 -22    1.22    0.52
   2  -1  22    0.97    0.61
   2  -1 -22    0.83    0.55
  -2   1  22    0.96    0.53
  -2   1 -22    1.19    0.64
   2   1 -22    0.14    0.47
  -3  -1   0  916.04    5.15
  -3  -1   0  955.38    5.29
   3  -1   0  866.36    4.85
   3  -1   0  979.14    4.74
  -3   1   0  968.71    3.00
   3   1   0  888.78    3.23
   3   1   0  832.31    4.71
  -3  -1   1   83.97    1.58
  -3  -1   1   90.70    1.62
  -3  -1  -1   78.81    1.54
   3  -1   1   79.28    1.46
   3  -1   1   91.44    1.35
   3  -1  -1   72.48    1.45
   3  -1  -1   84.16    1.51
  -3   1   1   85.66    0.93
  -3   1  -1   83.86    1.00
   3   1   1   93.40    0.79
   3   1   1   85.92    1.50
   3   1  -1   75.85    1.14
   3   1  -1    8.61    0.52
  -3  -1   2   47.55    1.22
  -3  -1   2   52.86    1.30
  -3  -1  -2   48.23    1.24
   3  -1   2   47.60    1.14
   3  -1   2   49.75    0.91
   3  -1  -2   52.91    1.29
   3  -1  -2    0.01    0.06
  -3   1   2   51.12    0.84
  -3   1   2   55.46    1.29
  -3   1  -2   49.90    0.90
   3   1   2   47.80    1.11
   3   1  -2   51.61    1.08
   3   1  -2   50.16    1.29
  -3  -1   3   83.05    1.68
  -3  -1   3   84.87    1.71
  -3  -1  -3   80.45    1.66
  -3  -1  -3   87.23    1.36
   3  -1   3   77.44    1.49
   3  -1  -3   73.19    1.59
   3  -1  -3   89.34    1.75
  -3   1   3   83.10    1.24
  -3   1   3   78.92    1.63
  -3   1  -3   85.84    1.35
   3   1   3   88.97    1.51
   3   1   3   85.86    1.45
   3   1  -3   88.94    1.57
   3   1  -3  101.63    1.88
  -3  -1   4  209.22    2.79
  -3  -1   4  203.98    2.75
  -3  -1  -4  204.59    2.77
  -3  -1  -4   -0.17    0.07
  -3  -1  -4  219.32    2.07
   3  -1  -4  201.72    2.79
   3  -1  -4  192.54    2.68
  -3   1   4  212.36    2.23
  -3   1   4  230.45    2.93
  -3   1  -4  209.54    2.35
  -3   1  -4    0.03    0.14
   3   1   4  149.69    2.04
   3   1  -4  187.82    2.50
   3   1  -4  253.16    3.05
  -3  -1   5  351.88    3.80
  -3  -1   5  348.73    3.74
  -3  -1  -5  344.11    3.78
  -3  -1  -5  361.99    2.35
   3  -1  -5  327.47    3.72
   3  -1  -5  358.38    3.81
  -3   1   5  355.59    3.21
  -3   1   5  391.41    4.01
  -3   1  -5    0.11    0.14
   3   1   5  362.67    2.88
   3   1  -5  338.28    3.61
   3   1  -5  378.64    3.86
  -3  -1   6  149.06    2.61
  -3  -1   6  178.32    2.79
  -3  -1  -6  147.14    2.61
  -3  -1  -6  149.92    1.76
   3  -1  -6  144.43    2.61
   3  -1  -6  151.68    2.60
  -3   1   6   42.08    1.21
  -3   1   6  166.98    2.75
  -3   1  -6   72.80    1.66
  -3   1  -6    0.05    0.14
   3   1   6  157.43    1.94
   3   1  -6  152.72    2.60
   3   1  -6  150.47    2.54
  -3  -1   7   22.77    1.10
  -3  -1   7   23.79    1.08
  -3  -1  -7   21.37    1.07
  -3  -1  -7   20.72    0.75
   3  -1  -7   20.50    1.06
   3  -1  -7   21.58    1.06
  -3   1   7   -0.01    0.04
  -3   1   7   23.83    1.10
  -3   1  -7   20.62    0.97
  -3   1  -7   -0.04    0.14
   3   1   7   23.40    0.80
   3   1  -7   21.35    1.06
   3   1  -7   20.69    1.02
  -3  -1   8  314.87    4.19
  -3  -1   8  330.34    4.10
  -3  -1  -8  316.72    4.23
  -3  -1  -8  316.88    3.17
   3  -1  -8  343.76    4.41
   3  -1  -8  341.97    4.19
  -3   1   8  308.60    3.79
  -3   1   8  335.60    4.23
  -3   1  -8  313.53    3.96
  -3   1  -8   -0.06    0.16
   3   1   8  314.76    2.91
   3   1  -8  285.09    3.99
   3   1  -8  345.10    4.09
  -3  -1   9  211.24    3.60
  -3  -1   9  157.24    2.95
  -3  -1  -9  210.12    3.62
  -3  -1  -9  217.62    2.86
   3  -1  -9  196.75    3.50
   3  -1  -9  163.04    3.00
  -3   1   9  204.98    3.30
  -3   1   9  250.84    3.80
  -3   1  -9  206.22    3.41
  -3   1  -9    0.06    0.22
   3   1   9  220.77    2.55
   3   1  -9  207.14    3.58
   3   1  -9  270.65    3.74
  -3  -1  10   33.91    1.53
  -3  -1  10   35.83    1.47
  -3  -1 -10   34.39    1.56
  -3  -1 -10   35.70    1.25
   3  -1 -10   36.21    1.60
   3  -1 -10   36.17    1.48
  -3   1  10   35.81    1.48
  -3   1  10   42.93    1.64
  -3   1 -10   36.68    1.54
  -3   1 -10   40.55    1.55
   3   1 -10   31.54    1.49
   3   1 -10   40.33    1.50
  -3  -1  11  140.82    3.22
  -3  -1  11  130.17    2.87
  -3  -1 -11  143.16    3.27
  -3  -1 -11  149.42    2.71
   3  -1 -11  141.35    3.24
   3  -1 -11  135.63    2.91
  -3   1  11  146.64    3.12
  -3   1  11  157.79    3.24
  -3   1 -11  143.87    3.17
  -3   1 -11  128.75    2.86
   3   1 -11  143.30    3.27
   3   1 -11  144.21    2.89
  -3  -1  12   15.10    1.15
  -3  -1 -12   12.91    1.08
  -3  -1 -12   14.98    0.94
   3  -1 -12   24.56    1.46
   3  -1 -12   22.73    1.25
  -3   1  12   15.64    1.10
  -3   1 -12   15.07    1.13
  -3   1 -12   13.89    1.04
   3   1  12   14.50    0.79
   3   1 -12   14.62    1.13
  -3  -1  13   31.45    1.69
  -3  -1 -13   28.13    1.61
  -3  -1 -13   31.66    1.41
   3  -1 -13   25.86    1.53
  -3   1  13   29.80    1.57
  -3   1 -13   27.80    1.56
  -3   1 -13   29.33    1.51
   3   1  13   30.55    1.16
   3   1 -13   24.05    1.49
  -3  -1  14    3.08    0.67
  -3  -1 -14    2.73    0.66
  -3  -1 -14    3.31    0.56
   3  -1 -14    3.48    0.70
  -3   1  14    3.27    0.61
  -3   1 -14    3.61    0.68
  -3   1 -14    3.98    0.67
   3   1 -14    3.39    0.71
  -3  -1  15   22.32    1.55
  -3  -1 -15   23.00    1.60
  -3  -1 -15   22.70    1.33
   3  -1 -15   18.37    1.42
  -3   1  15   22.18    1.49
  -3   1 -15   22.44    1.56
  -3   1 -15   22.36    1.46
   3   1 -15   24.63    1.65
  -3  -1  16   28.91    1.83
  -3  -1 -16   28.49    1.84
  -3  -1 -16   22.35    1.37
   3  -1 -16   25.48    1.74
  -3   1  16   26.29    1.69
  -3   1 -16   28.06    1.81
  -3   1 -16   28.20    1.69
   3   1 -16   29.68    1.86
  -3  -1  17    0.34    0.38
  -3  -1 -17    0.50    0.46
  -3  -1 -17    0.02    0.16
   3  -1 -17    0.36    0.49
  -3   1  17    0.25    0.35
  -3   1 -17    0.13    0.34
  -3   1 -17    0.02    0.30
   3   1 -17    0.21    0.39
  -3  -1  18    6.69    1.00
  -3  -1 -18    6.57    1.05
  -3  -1 -18   -0.02    0.17
   3  -1 -18    6.45    1.02
  -3   1  18    6.95    1.02
  -3   1 -18    6.98    1.10
  -3   1 -18    5.39    0.91
   3   1 -18    6.40    1.05
  -3  -1  19    1.77    0.66
  -3  -1 -19    2.74    0.87
  -3  -1 -19    0.06    0.16
   3  -1  19    2.84    0.88
   3  -1 -19    2.36    0.78
  -3   1  19    2.60    0.72
  -3   1 -19    1.68    0.70
  -3   1 -19    1.45    0.62
   3   1 -19    2.25    0.77
  -3  -1  20   -0.01    0.34
  -3  -1 -20    0.34    0.49
  -3  -1 -20   -0.23    0.19
   3  -1  20    0.16    0.44
   3  -1 -20    0.21    0.44
  -3   1  20    0.45    0.42
  -3   1 -20    0.93    0.55
  -3   1 -20    0.30    0.44
   3   1 -20    0.75    0.55
  -3  -1  21    2.00    0.76
  -3  -1 -21    2.69    0.89
  -3  -1 -21    1.77    0.54
   3  -1  21    2.72    0.85
   3  -1 -21    2.19    0.81
  -3   1  21    2.23    0.80
  -3   1 -21    2.79    0.86
  -3   1 -21    1.13    0.54
   3   1 -21    3.05    0.88
  -4  -1   0  279.78    3.16
   4  -1   0  261.71    2.94
   4  -1   0  311.76    3.04
  -4   1   0  294.87    2.15
   4   1   0  272.70    2.12
   4   1   0  275.80    3.04
  -4  -1   1  114.99    2.04
  -4  -1  -1  114.26    2.04
   4  -1   1  116.17    1.94
   4  -1   1  110.78    1.71
   4  -1  -1  115.70    2.01
   4  -1  -1  100.10    1.83
  -4   1   1  118.59    1.38
  -4   1  -1  117.00    1.43
   4   1   1  123.77    1.22
   4   1   1  121.45    1.96
   4   1  -1  118.85    1.60
   4   1  -1   18.05    0.82
  -4  -1   2   56.31    1.46
  -4  -1  -2   53.62    1.43
   4  -1   2   53.04    1.31
   4  -1   2   56.33    1.14
   4  -1  -2   41.43    1.25
  -4   1   2   54.28    1.01
  -4   1  -2   55.72    1.08
   4   1   2   59.68    1.36
   4   1  -2   53.63    1.20
   4   1  -2   53.79    1.46
  -4  -1   3    0.25    0.16
  -4  -1  -3    0.26    0.18
   4  -1   3    0.15    0.12
   4  -1   3    0.31    0.17
   4  -1  -3    0.19    0.17
   4  -1  -3    0.24    0.19
  -4   1   3    0.25    0.12
  -4   1  -3    0.28    0.14
   4   1   3    0.14    0.31
   4   1  -3    0.27    0.16
   4   1  -3    0.32    0.29
  -4  -1   4   69.51    1.73
  -4  -1   4   76.75    1.95
  -4  -1  -4   67.09    1.71
  -4  -1  -4   72.13    1.30
   4  -1   4   65.79    1.51
   4  -1  -4   65.42    1.72
   4  -1  -4   64.38    1.70
  -4   1   4   68.69    1.36
  -4   1  -4   68.37    1.43
   4   1   4   73.44    1.44
   4   1  -4   62.03    1.52
   4   1  -4   80.47    1.91
  -4  -1   5   78.63    1.92
  -4  -1   5   67.34    1.79
  -4  -1  -5   74.73    1.88
  -4  -1  -5    0.14    0.09
   4  -1   5   80.81    1.74
   4  -1  -5   68.70    1.83
   4  -1  -5   81.72    1.99
  -4   1   5   78.16    1.57
  -4   1  -5   79.52    1.67
  -4   1  -5   -0.03    0.04
   4   1  -5   66.63    1.69
   4   1  -5   91.65    2.11
  -4  -1   6   52.16    1.65
  -4  -1   6   56.72    1.71
  -4  -1  -6   50.87    1.63
  -4  -1  -6    0.09    0.09
   4  -1  -6   53.20    1.70
   4  -1  -6   57.09    1.74
  -4   1   6   52.30    1.40
  -4   1  -6    0.02    0.05
  -4   1  -6    0.01    0.05
   4   1   6   14.68    0.84
   4   1  -6   49.70    1.56
   4   1  -6   60.22    1.77
  -4  -1   7  563.52    5.55
  -4  -1   7  589.65    5.68
  -4  -1  -7  565.40    5.62
   4  -1  -7  544.52    5.59
   4  -1  -7  571.75    5.60
  -4   1   7  246.95    3.24
  -4   1  -7  457.61    4.59
  -4   1  -7    0.00    0.06
   4   1  -7  528.12    5.33
   4   1  -7  620.42    5.74
  -4  -1   8   87.21    2.30
  -4  -1   8   84.24    2.23
  -4  -1  -8   81.90    2.25
  -4  -1  -8   84.86    1.60
   4  -1  -8   70.42    2.12
   4  -1  -8   71.12    2.07
  -4   1   8    0.01    0.04
  -4   1   8   95.55    2.54
  -4   1  -8   86.04    2.13
  -4   1  -8   -0.03    0.07
   4   1  -8   85.33    2.27
   4   1  -8  103.69    2.44
  -4  -1   9    7.45    0.76
  -4  -1   9    8.39    0.75
  -4  -1  -9    7.79    0.79
  -4  -1  -9    7.79    0.55
   4  -1  -9    7.60    0.78
   4  -1  -9    8.69    0.80
  -4   1   9    7.97    0.67
  -4   1   9    7.80    0.69
  -4   1  -9    7.26    0.70
  -4   1  -9    0.17    0.19
   4   1  -9    8.92    0.80
   4   1  -9    7.53    0.74
  -4  -1  10   17.82    1.16
  -4  -1  10   20.19    1.17
  -4  -1 -10   18.49    1.20
  -4  -1 -10   20.96    0.94
   4  -1 -10   19.27    1.23
   4  -1 -10   23.92    1.28
  -4   1  10   18.22    1.07
  -4   1  10   19.83    1.16
  -4   1 -10   17.64    1.11
  -4   1 -10   -0.16    0.12
   4   1 -10   19.18    1.21
   4   1 -10   21.06    1.20
  -4  -1  11    1.12    0.41
  -4  -1  11    2.31    0.67
  -4  -1 -11    1.45    0.48
  -4  -1 -11    2.06    0.35
   4  -1 -11    1.57    0.50
   4  -1 -11    2.26    0.48
  -4   1  11    1.65    0.42
  -4   1  11    1.80    0.42
  -4   1 -11    2.13    0.49
  -4   1 -11   -0.21    0.16
   4   1 -11    1.13    0.42
   4   1 -11    1.71    0.53
  -4  -1  12    6.42    0.81
  -4  -1 -12    6.72    0.83
  -4  -1 -12    7.32    0.65
   4  -1 -12    7.02    0.85
  -4   1  12    7.30    0.78
  -4   1 -12    7.62    0.83
  -4   1 -12    0.03    0.24
   4   1 -12    7.51    0.87
  -4  -1  13   10.77    1.04
  -4  -1 -13    9.58    1.03
  -4  -1 -13   11.62    0.85
   4  -1 -13    9.46    1.03
  -4   1  13   10.68    0.98
  -4   1 -13   11.26    1.03
  -4   1 -13    0.28    0.25
   4   1 -13   12.93    1.15
  -4  -1  14   18.05    1.36
  -4  -1 -14   15.43    1.30
  -4  -1 -14   16.10    1.05
   4  -1 -14   17.54    1.39
  -4   1  14   17.12    1.28
  -4   1 -14   17.15    1.32
  -4   1 -14   -0.14    0.27
   4   1 -14   17.27    1.37
  -4  -1  15    4.64    0.79
  -4  -1 -15    3.17    0.77
  -4  -1 -15    4.18    0.62
   4  -1 -15    4.75    0.86
  -4   1 -15    4.23    0.80
  -4   1 -15   -0.45    0.19
   4   1 -15    3.84    0.77
  -4  -1  16    2.88    0.68
  -4  -1 -16    2.99    0.76
  -4  -1 -16    2.77    0.56
   4  -1 -16    2.80    0.78
  -4   1  16    2.74    0.69
  -4   1 -16    2.37    0.71
  -4   1 -16    0.13    0.32
   4   1 -16    2.60    0.71
  -4  -1  17    9.97    1.15
  -4  -1 -17   10.46    1.25
  -4  -1 -17   10.47    1.00
   4  -1 -17   10.71    1.26
  -4   1  17   10.97    1.18
  -4   1 -17   11.74    1.28
  -4   1 -17   -0.48    0.25
   4   1 -17   11.08    1.27
  -4  -1  18    1.34    0.60
  -4  -1 -18    1.18    0.58
  -4  -1 -18    1.36    0.49
   4  -1 -18    1.00    0.55
  -4   1  18    1.39    0.58
  -4   1 -18    1.41    0.58
  -4   1 -18   -0.12    0.31
   4   1 -18    0.59    0.50
  -4  -1  19    6.34    1.00
  -4  -1 -19    4.68    0.98
  -4  -1 -19    5.51    0.80
   4  -1 -19    6.62    1.09
  -4   1  19    6.38    0.99
  -4   1 -19    5.96    1.07
  -4   1 -19   -0.13    0.34
   4   1 -19    4.65    0.92
  -4  -1  20    2.18    0.73
  -4  -1 -20    1.86    0.77
   4  -1 -20    1.99    0.76
  -4   1  20    2.29    0.79
  -4   1 -20    1.83    0.76
  -4   1 -20   -0.25    0.28
   4   1 -20    1.57    0.75
  -4  -1  21    0.53    0.50
  -4  -1 -21   -0.32    0.34
   4  -1  21    0.08    0.48
   4  -1 -21    0.19    0.43
  -4   1  21   -0.13    0.30
  -4   1 -21    0.01    0.41
  -4   1 -21    0.52    0.42
   4   1 -21    0.02    0.49
  -5  -1   0    0.11    0.14
   5  -1   0    0.00    0.12
   5  -1   0    0.17    0.23
  -5   1   0    0.21    0.11
   5   1   0    0.15    0.11
   5   1   0   -0.05    0.23
  -5  -1   1    7.86    0.61
  -5  -1  -1    7.45    0.59
   5  -1   1    7.64    0.56
   5  -1   1    8.28    0.59
   5  -1  -1    7.23    0.58
   5  -1  -1    7.91    0.63
  -5   1   1    7.31    0.42
  -5   1  -1    8.14    0.45
   5   1   1    6.87    0.36
   5   1   1    7.37    0.63
   5   1  -1    7.83    0.48
   5   1  -1    8.14    0.69
  -5  -1   2   40.04    1.34
  -5  -1  -2   39.77    1.34
   5  -1   2   38.50    1.21
   5  -1   2   41.93    1.14
   5  -1  -2   35.08    1.25
   5  -1  -2   39.43    1.35
  -5   1   2   40.67    1.00
  -5   1  -2   39.40    1.02
   5   1   2   39.82    0.76
   5   1   2   40.87    1.25
   5   1  -2   41.04    1.14
   5   1  -2   -0.03    0.10
  -5  -1   3   46.04    1.48
  -5  -1  -3   44.49    1.45
   5  -1   3   44.94    1.31
   5  -1   3   49.92    1.16
   5  -1  -3   43.29    1.44
   5  -1  -3    0.01    0.10
  -5   1   3   48.18    1.16
  -5   1  -3   47.91    1.20
   5   1   3   52.74    1.40
   5   1  -3   41.37    1.24
   5   1  -3   52.27    1.65
  -5  -1   4  204.56    3.17
  -5  -1  -4  205.83    3.20
  -5  -1  -4  224.99    2.51
   5  -1   4  206.59    2.83
   5  -1  -4  197.08    3.16
   5  -1  -4  202.24    3.23
  -5   1   4  213.05    2.58
  -5   1  -4  208.44    2.67
   5   1   4  222.10    2.71
   5   1  -4  204.87    2.93
   5   1  -4  236.04    3.53
  -5  -1   5    7.25    0.74
  -5  -1  -5    6.74    0.65
   5  -1   5    5.07    0.49
   5  -1  -5    5.73    0.63
   5  -1  -5    6.18    0.71
  -5   1   5    6.54    0.52
  -5   1  -5    6.00    0.52
   5   1   5    6.50    0.32
   5   1   5    6.08    0.63
   5   1  -5    5.81    0.57
   5   1  -5    7.07    0.74
  -5  -1   6  196.71    3.31
  -5  -1  -6  196.06    3.35
   5  -1   6  186.13    2.84
   5  -1  -6  209.26    3.51
   5  -1  -6  196.29    3.40
  -5   1   6  195.06    2.80
  -5   1  -6  178.69    2.81
   5   1   6  182.98    1.81
   5   1  -6  179.08    3.07
   5   1  -6  216.89    3.57
  -5  -1   7   43.50    1.64
  -5  -1  -7   41.36    1.61
  -5  -1  -7   -0.11    0.08
   5  -1  -7   43.33    1.68
   5  -1  -7   40.45    1.62
  -5   1   7   41.92    1.39
  -5   1  -7    0.06    0.07
  -5   1  -7    0.16    0.13
   5   1   7    7.43    0.78
   5   1  -7   41.07    1.57
   5   1  -7   46.45    1.74
  -5  -1   8    5.38    0.66
  -5  -1  -8    5.64    0.68
  -5  -1  -8   -0.07    0.09
   5  -1  -8    5.53    0.68
   5  -1  -8    6.35    0.73
  -5   1   8    3.96    0.45
  -5   1  -8    6.04    0.61
  -5   1  -8    0.14    0.14
   5   1  -8    4.94    0.61
   5   1  -8    7.14    0.78
  -5  -1   9   23.68    1.32
  -5  -1  -9   23.68    1.33
  -5  -1  -9    0.02    0.12
   5  -1  -9   22.21    1.31
   5  -1  -9   29.36    1.47
  -5   1   9    0.03    0.05
  -5   1  -9   23.66    1.23
  -5   1  -9    0.05    0.10
   5   1  -9   21.55    1.26
   5   1  -9   28.15    1.42
  -5  -1  10   25.89    1.42
  -5  -1  10   25.72    1.54
  -5  -1 -10   24.15    1.41
  -5  -1 -10    0.08    0.13
   5  -1 -10   22.46    1.37
   5  -1 -10   24.09    1.37
  -5   1  10   26.27    1.30
  -5   1 -10   24.44    1.32
  -5   1 -10    0.03    0.07
   5   1 -10   23.24    1.37
   5   1 -10   21.13    1.27
  -5  -1  11    7.16    0.83
  -5  -1 -11    7.85    0.90
  -5  -1 -11    0.07    0.15
   5  -1 -11    8.24    0.92
   5  -1 -11    9.59    0.92
  -5   1  11    8.51    0.80
  -5   1 -11    7.89    0.82
  -5   1 -11   -0.01    0.08
   5   1 -11    7.83    0.88
   5   1 -11    7.99    0.93
  -5  -1  12   45.23    2.02
  -5  -1 -12   42.55    1.99
  -5  -1 -12   18.47    0.99
   5  -1 -12   39.14    1.93
  -5   1  12   45.79    1.89
  -5   1 -12   45.37    1.95
  -5   1 -12    0.03    0.10
   5   1 -12   41.72    1.98
  -5  -1  13    1.12    0.49
  -5  -1 -13    1.38    0.52
  -5  -1 -13    1.72    0.39
   5  -1 -13    1.31    0.54
  -5   1  13    1.52    0.46
  -5   1 -13    1.41    0.48
  -5   1 -13   -0.05    0.13
   5   1 -13    1.48    0.54
  -5  -1  14   33.75    1.88
  -5  -1 -14   35.15    1.96
  -5  -1 -14   35.99    1.51
   5  -1 -14   31.88    1.88
  -5   1  14   33.90    1.78
  -5   1 -14   34.88    1.88
  -5   1 -14   -0.18    0.17
   5   1 -14   35.24    1.97
  -5  -1  15    7.08    0.97
  -5  -1 -15    7.01    0.97
  -5  -1 -15    6.06    0.69
   5  -1 -15    5.87    0.97
  -5   1  15    4.72    0.78
  -5   1 -15    7.31    0.97
  -5   1 -15    0.10    0.27
   5   1 -15    5.62    0.95
  -5  -1  16    6.39    0.96
  -5  -1 -16    5.98    0.97
  -5  -1 -16    5.98    0.72
   5  -1 -16    6.65    1.04
  -5   1  16    6.35    0.90
  -5   1 -16    7.31    1.03
  -5   1 -16   -0.43    0.21
   5   1 -16    5.14    0.92
  -5  -1  17    6.50    1.03
  -5  -1 -17    8.16    1.18
  -5  -1 -17    8.66    0.90
   5  -1 -17    8.25    1.15
  -5   1  17    8.14    1.01
  -5   1 -17    9.10    1.18
  -5   1 -17    0.13    0.33
   5   1 -17    6.65    1.07
  -5  -1  18    0.25    0.36
  -5  -1 -18    0.87    0.54
   5  -1 -18    1.02    0.59
  -5   1  18    1.76    0.57
  -5   1 -18    0.64    0.52
  -5   1 -18    0.16    0.35
   5   1 -18    0.64    0.49
  -5  -1  19    0.37    0.40
  -5  -1 -19    0.64    0.53
   5  -1 -19    0.99    0.61
  -5   1 -19    0.22    0.44
  -5   1 -19   -0.05    0.30
   5   1 -19   -0.27    0.39
  -5  -1  20    0.72    0.48
  -5  -1 -20    0.99    0.58
   5  -1 -20    0.89    0.58
  -5   1  20   -0.09    0.27
  -5   1 -20    0.23    0.48
  -5   1 -20    0.20    0.33
   5   1 -20    0.12    0.47
  -6  -1   0    2.41    0.42
   6  -1   0    2.91    0.43
   6  -1   0    2.80    0.49
  -6   1   0    2.78    0.31
   6   1   0    2.42    0.30
   6   1   0    3.04    0.56
  -6  -1   1   68.12    1.86
  -6  -1  -1   68.04    1.86
   6  -1   1   72.45    1.79
   6  -1   1   70.83    1.73
   6  -1  -1   72.35    1.86
   6  -1  -1   62.55    1.76
  -6   1   1   69.18    1.42
  -6   1  -1   71.92    1.47
   6   1   1   72.56    1.31
   6   1   1   74.40    1.88
   6   1  -1   68.78    1.49
   6   1  -1   67.02    1.90
  -6  -1   2  156.88    2.84
  -6  -1  -2  156.21    2.84
   6  -1   2  151.98    2.56
   6  -1   2  155.05    2.42
   6  -1  -2  169.42    2.93
   6  -1  -2  164.52    2.93
  -6   1   2  161.66    2.21
  -6   1  -2  163.25    2.30
   6   1   2  169.16    1.83
   6   1   2  153.34    2.59
   6   1  -2  148.91    2.34
   6   1  -2   74.91    2.04
  -6  -1   3   90.56    2.20
  -6  -1  -3   87.44    2.17
   6  -1   3   87.01    1.94
   6  -1   3   88.33    1.75
   6  -1  -3   90.54    2.23
   6  -1  -3   89.38    2.24
  -6   1   3   89.18    1.71
  -6   1  -3   91.74    1.81
   6   1   3   85.04    1.90
   6   1  -3   99.34    2.04
   6   1  -3   70.45    2.03
  -6  -1   4   51.41    1.72
  -6  -1  -4   52.12    1.73
   6  -1   4   49.06    1.47
   6  -1   4   47.79    1.23
   6  -1  -4   51.83    1.73
   6  -1  -4   11.54    0.85
  -6   1   4   52.91    1.41
  -6   1  -4   52.31    1.44
   6   1   4   44.36    0.84
   6   1   4   55.58    1.54
   6   1  -4   46.14    1.48
   6   1  -4   57.80    1.91
  -6  -1   5    5.39    0.67
  -6  -1  -5    6.73    0.68
   6  -1   5    6.68    0.58
   6  -1  -5    6.93    0.71
   6  -1  -5    6.46    0.74
  -6   1   5    7.16    0.57
  -6   1  -5    7.52    0.60
   6   1   5    7.28    0.36
   6   1   5    7.54    0.71
   6   1  -5    7.12    0.65
   6   1  -5    8.80    0.85
  -6  -1   6   34.38    1.48
  -6  -1  -6   33.25    1.46
   6  -1   6   30.53    1.21
   6  -1  -6   35.63    1.55
   6  -1  -6   36.70    1.60
  -6   1   6   34.81    1.26
  -6   1  -6   34.49    1.31
   6   1   6   29.45    0.75
   6   1   6   36.29    1.24
   6   1  -6   32.97    1.39
   6   1  -6   37.69    1.63
  -6  -1   7   34.27    1.53
  -6  -1  -7   32.03    1.50
   6  -1   7   30.70    1.24
   6  -1  -7   32.20    1.52
   6  -1  -7   38.31    1.68
  -6   1   7   33.73    1.30
  -6   1  -7   15.21    0.91
   6   1   7   30.37    0.82
   6   1   7    1.53    0.56
   6   1  -7   30.87    1.42
   6   1  -7   39.02    1.69
  -6  -1   8    2.84    0.53
  -6  -1  -8    2.86    0.54
   6  -1   8    1.77    0.37
   6  -1  -8    2.34    0.54
   6  -1  -8    3.23    0.65
  -6   1   8    2.39    0.43
  -6   1  -8    0.01    0.06
   6   1   8    2.29    0.28
   6   1   8    0.35    0.57
   6   1  -8    2.51    0.50
   6   1  -8    2.66    0.59
  -6  -1   9    2.12    0.54
  -6  -1  -9    1.39    0.46
  -6  -1  -9   -0.01    0.11
   6  -1   9    1.28    0.35
   6  -1  -9    1.15    0.44
   6  -1  -9    1.90    0.54
  -6   1   9    0.93    0.30
  -6   1  -9    1.52    0.40
  -6   1  -9    0.26    0.23
   6   1   9   -0.92    0.79
   6   1  -9    1.16    0.43
   6   1  -9    2.24    0.59
  -6  -1  10   13.34    1.08
  -6  -1 -10   14.84    1.17
  -6  -1 -10    0.25    0.15
   6  -1 -10   15.61    1.23
   6  -1 -10   17.99    1.26
  -6   1  10    0.06    0.07
  -6   1 -10   14.47    1.06
  -6   1 -10   -0.04    0.19
   6   1  10   16.24    1.25
   6   1 -10   12.75    1.07
   6   1 -10   19.47    1.30
  -6  -1  11    8.27    0.94
  -6  -1 -11   10.30    1.04
  -6  -1 -11    0.15    0.19
   6  -1 -11    8.57    0.97
   6  -1 -11   12.13    1.07
  -6   1  11    7.22    0.74
  -6   1 -11   11.08    0.98
  -6   1 -11   -0.01    0.19
   6   1 -11    9.43    1.00
  -6  -1  12   19.59    1.39
  -6  -1 -12   18.64    1.38
  -6  -1 -12    0.00    0.15
   6  -1 -12   17.66    1.40
  -6   1  12   17.17    1.19
  -6   1 -12   19.48    1.33
  -6   1 -12    0.08    0.24
   6   1 -12   20.75    1.46
  -6  -1  13    0.44    0.37
  -6  -1 -13    0.76    0.45
  -6  -1 -13   -0.26    0.17
   6  -1 -13    0.01    0.36
  -6   1  13    0.96    0.41
  -6   1 -13    0.09    0.29
  -6   1 -13   -0.04    0.19
   6   1 -13    0.42    0.37
  -6  -1  14   12.57    1.25
  -6  -1 -14   14.58    1.33
   6  -1 -14   14.17    1.36
  -6   1  14   15.63    1.24
  -6   1 -14   16.28    1.35
  -6   1 -14    0.10    0.20
   6   1 -14   14.19    1.33
  -6  -1  15    2.92    0.76
  -6  -1 -15    4.21    0.86
   6  -1 -15    3.02    0.77
  -6   1  15    4.06    0.70
  -6   1 -15    3.75    0.76
  -6   1 -15    0.03    0.15
   6   1 -15    3.56    0.80
  -6  -1  16    6.71    1.04
  -6  -1 -16    7.15    1.07
   6  -1 -16    6.46    1.07
  -6   1  16    6.43    0.88
  -6   1 -16    6.27    1.01
  -6   1 -16   -0.16    0.13
   6   1 -16    7.62    1.10
  -6  -1  17    4.47    0.90
  -6  -1 -17    4.07    0.91
   6  -1 -17    4.09    0.94
  -6   1  17    3.80    0.75
  -6   1 -17    5.37    0.97
  -6   1 -17    0.03    0.19
   6   1 -17    3.65    0.87
  -6  -1  18    0.40    0.43
  -6  -1 -18    0.63    0.58
   6  -1 -18    1.01    0.59
  -6   1  18    0.34    0.31
  -6   1 -18    0.93    0.52
  -6   1 -18   -0.03    0.16
   6   1 -18    0.44    0.48
  -6  -1  19    0.16    0.33
  -6  -1 -19    0.11    0.41
   6  -1 -19    0.14    0.39
  -6   1  19   -0.21    0.20
  -6   1 -19    0.11    0.38
  -6   1 -19   -0.34    0.15
   6   1 -19    0.24    0.39
  -6  -1  20    2.35    0.74
  -6  -1 -20    3.63    0.99
   6  -1 -20    1.73    0.79
  -6   1  20    2.93    0.72
  -6   1 -20    2.65    0.88
  -6   1 -20   -0.22    0.20
   6   1 -20    1.46    0.69
  -7  -1   0  101.87    2.42
   7  -1   0   94.92    2.23
   7  -1   0  101.00    2.32
  -7   1   0  102.98    1.92
   7   1   0  111.74    1.93
   7   1   0  106.81    2.51
  -7  -1   1   31.22    1.36
  -7  -1  -1   30.35    1.35
   7  -1   1   30.24    1.25
   7  -1   1   30.08    1.27
   7  -1  -1   27.48    1.24
   7  -1  -1   29.08    1.33
  -7   1   1   28.72    1.02
  -7   1  -1   30.38    1.07
   7   1   1   30.57    0.95
   7   1   1   32.72    1.40
   7   1  -1   27.62    1.04
   7   1  -1   30.29    1.43
  -7  -1   2   10.88    0.84
  -7  -1  -2   10.96    0.84
   7  -1   2   10.36    0.74
   7  -1   2    9.64    0.76
   7  -1  -2   10.68    0.82
   7  -1  -2    9.76    0.85
  -7   1   2   11.38    0.66
  -7   1  -2   10.91    0.67
   7   1   2   10.39    0.53
   7   1   2   11.52    0.86
   7   1  -2   11.05    0.71
   7   1  -2   12.58    1.00
  -7  -1   3    6.42    0.68
  -7  -1  -3    6.61    0.68
   7  -1   3    5.48    0.54
   7  -1   3    5.91    0.59
   7  -1  -3    6.87    0.70
   7  -1  -3    6.74    0.77
  -7   1   3    5.30    0.49
  -7   1  -3    6.41    0.54
   7   1   3    6.63    0.40
   7   1   3    6.64    0.69
   7   1  -3    5.90    0.57
   7   1  -3    0.17    0.18
  -7  -1   4   10.47    0.85
  -7  -1  -4   10.48    0.85
   7  -1   4   10.49    0.73
   7  -1   4   10.52    0.71
   7  -1  -4   11.47    0.89
   7  -1  -4    0.12    0.19
  -7   1   4   11.02    0.70
  -7   1  -4   11.43    0.73
   7   1   4   10.31    0.82
   7   1  -4   11.77    0.81
   7   1  -4   11.83    0.99
  -7  -1   5    6.95    0.73
  -7  -1  -5    7.25    0.74
   7  -1   5    6.53    0.60
   7  -1   5    7.50    0.59
   7  -1  -5    5.61    0.68
   7  -1  -5    6.64    0.80
  -7   1   5    6.30    0.57
  -7   1  -5    6.66    0.60
   7   1   5    6.39    0.37
   7   1   5    6.28    0.74
   7   1  -5    6.51    0.65
   7   1  -5    7.32    0.87
  -7  -1   6   15.78    1.08
  -7  -1  -6   16.37    1.10
   7  -1   6   16.32    0.93
   7  -1  -6   17.01    1.15
   7  -1  -6   15.16    1.15
  -7   1   6   15.88    0.92
  -7   1  -6   17.43    0.98
   7   1   6   16.55    0.59
   7   1   6   15.55    0.97
   7   1  -6   16.89    1.06
   7   1  -6   19.02    1.29
  -7  -1   7   24.29    1.38
  -7  -1  -7   24.04    1.37
   7  -1   7   25.06    1.17
   7  -1  -7   23.93    1.40
   7  -1  -7   24.08    1.45
  -7   1   7   23.46    1.16
  -7   1  -7   24.32    1.22
   7   1   7   24.32    0.76
   7   1   7   26.15    1.16
   7   1  -7   24.12    1.32
   7   1  -7   26.23    1.52
  -7  -1   8   30.22    1.56
  -7  -1  -8   29.40    1.55
   7  -1   8   27.34    1.26
   7  -1  -8   29.96    1.60
   7  -1  -8   30.78    1.67
  -7   1   8   29.46    1.35
   7   1   8   29.74    0.89
   7   1   8    1.76    0.66
   7   1  -8   23.98    1.37
   7   1  -8   33.29    1.72
  -7  -1   9   29.17    1.59
  -7  -1  -9   31.09    1.65
   7  -1   9   30.05    1.35
   7  -1  -9   27.86    1.62
   7  -1  -9   36.98    1.83
  -7   1   9   30.74    1.43
   7   1   9    3.28    0.92
   7   1  -9   29.52    1.58
   7   1  -9   36.05    1.81
  -7  -1  10   33.07    1.75
  -7  -1 -10   31.20    1.71
   7  -1  10   30.19    1.40
   7  -1 -10   36.35    1.88
   7  -1 -10   38.49    1.92
  -7   1  10   30.45    1.48
  -7   1 -10   33.32    1.61
   7   1  10    8.70    1.19
   7   1 -10   32.50    1.73
   7   1 -10   39.29    1.95
  -7  -1  11    5.99    0.87
  -7  -1 -11    6.73    0.91
   7  -1  11    6.35    0.70
   7  -1 -11    5.63    0.88
  -7   1  11   -0.12    0.08
  -7   1 -11    6.56    0.81
  -7   1 -11    0.19    0.25
   7   1 -11    6.07    0.85
  -7  -1  12    2.92    0.74
  -7  -1 -12    1.64    0.60
   7  -1 -12    1.27    0.53
  -7   1  12    0.50    0.28
  -7   1 -12    1.71    0.54
  -7   1 -12   -0.07    0.19
   7   1 -12    2.13    0.66
  -7  -1  13    0.69    0.44
  -7  -1 -13    0.40    0.37
   7  -1 -13    0.34    0.39
  -7   1  13    0.39    0.34
  -7   1 -13    0.67    0.38
  -7   1 -13   -0.07    0.19
   7   1 -13    0.44    0.40
  -7  -1  14    7.77    1.09
  -7  -1 -14    6.91    0.99
   7  -1 -14    8.33    1.10
  -7   1  14    8.08    0.95
  -7   1 -14    6.85    0.96
  -7   1 -14   -0.24    0.24
   7   1 -14    6.57    1.00
  -7  -1  15    3.02    0.81
  -7  -1 -15    2.17    0.73
   7  -1 -15    3.36    0.87
  -7   1  15    2.71    0.66
  -7   1 -15    2.72    0.73
  -7   1 -15    0.36    0.33
   7   1 -15    2.92    0.79
  -7  -1  16    0.53    0.50
  -7  -1 -16    0.08    0.43
   7  -1 -16    0.10    0.41
  -7   1  16    0.51    0.33
  -7   1 -16    0.62    0.40
  -7   1 -16   -0.10    0.25
   7   1 -16    0.41    0.48
  -7  -1  17    0.58    0.55
  -7  -1 -17    0.85    0.58
   7  -1 -17    0.30    0.50
  -7   1  17    0.78    0.38
  -7   1 -17    0.43    0.40
  -7   1 -17    0.21    0.29
   7   1 -17    0.05    0.44
  -7  -1  18    0.72    0.51
  -7  -1 -18    0.72    0.51
   7  -1 -18    1.43    0.68
  -7   1  18    1.93    0.58
  -7   1 -18    1.46    0.63
   7   1 -18    1.10    0.63
  -7  -1  19    0.20    0.42
  -7  -1 -19    0.03    0.44
   7  -1 -19   -0.09    0.47
  -7   1  19   -0.02    0.24
  -7   1 -19   -0.19    0.37
   7   1 -19    0.00    0.44
  -8  -1   0    2.78    0.52
   8  -1   0    2.65    0.48
   8  -1   0    2.83    0.62
  -8   1   0    2.97    0.39
   8   1   0    2.70    0.38
   8   1   0    3.84    0.74
  -8  -1   1   51.97    1.86
  -8  -1  -1   49.71    1.82
   8  -1   1   47.00    1.65
   8  -1   1   48.36    1.71
   8  -1  -1   53.79    1.83
   8  -1  -1   51.19    1.87
  -8   1   1   51.37    1.48
  -8   1  -1   51.90    1.51
   8   1   1   42.96    1.23
   8   1   1   56.65    1.96
   8   1  -1   48.76    1.46
   8   1  -1   53.27    2.00
  -8  -1   2   34.20    1.53
  -8  -1  -2   34.05    1.54
   8  -1   2   32.58    1.37
   8  -1   2   34.13    1.41
   8  -1  -2   36.34    1.55
   8  -1  -2   35.41    1.63
  -8   1   2   36.76    1.27
  -8   1  -2   37.12    1.31
   8   1   2   32.78    1.02
   8   1   2   37.38    1.57
   8   1  -2   36.73    1.35
   8   1  -2   41.90    1.84
  -8  -1   3   13.55    1.03
  -8  -1  -3   11.65    0.94
   8  -1   3   13.06    0.87
   8  -1   3   12.48    0.89
   8  -1  -3   11.18    0.92
   8  -1  -3   12.70    1.08
  -8   1   3   13.31    0.82
  -8   1  -3   13.17    0.81
   8   1   3   13.65    0.63
   8   1   3   12.94    0.97
   8   1  -3   12.64    0.85
   8   1  -3    8.45    0.88
  -8  -1   4   13.93    1.08
  -8  -1  -4   14.23    1.04
   8  -1   4   12.71    0.86
   8  -1   4   14.23    0.92
   8  -1  -4   14.10    1.04
   8  -1  -4   13.64    1.09
  -8   1   4   14.19    0.89
  -8   1  -4   13.72    0.86
   8   1   4   13.69    0.61
   8   1   4   13.99    0.98
   8   1  -4   14.50    0.94
   8   1  -4   11.21    1.02
  -8  -1   5   22.55    1.33
  -8  -1  -5   20.98    1.28
   8  -1   5   23.84    1.17
   8  -1   5   24.02    1.10
   8  -1  -5   22.28    1.34
   8  -1  -5    2.83    0.54
  -8   1   5   23.51    1.12
  -8   1  -5   21.50    1.10
   8   1   5   24.57    1.29
   8   1  -5   19.56    1.15
   8   1  -5   25.00    1.52
  -8  -1   6   10.01    0.95
  -8  -1  -6   10.64    0.95
   8  -1   6   10.38    0.79
   8  -1   6   10.47    0.78
   8  -1  -6    9.91    0.97
   8  -1  -6   10.68    1.09
  -8   1   6   10.68    0.80
  -8   1  -6    9.95    0.79
   8   1   6   12.72    1.02
   8   1  -6   10.57    0.90
   8   1  -6   11.40    1.12
  -8  -1   7    9.93    0.97
  -8  -1  -7    9.09    0.93
   8  -1   7    8.10    0.73
   8  -1   7    8.83    0.72
   8  -1  -7    9.74    0.98
   8  -1  -7   10.63    1.10
  -8   1   7    9.58    0.81
  -8   1  -7    9.30    0.81
   8   1   7    9.07    0.93
   8   1  -7    8.79    0.86
   8   1  -7   12.19    1.16
  -8  -1   8   39.21    1.90
  -8  -1  -8   39.63    1.88
   8  -1   8   40.58    1.58
   8  -1  -8   40.99    1.97
   8  -1  -8   42.98    2.05
  -8   1   8   41.60    1.70
  -8   1  -8   42.22    1.72
   8   1   8   39.35    1.53
   8   1  -8   38.22    1.79
   8   1  -8   46.78    2.16
  -8  -1   9   31.54    1.72
  -8  -1  -9   31.99    1.75
   8  -1   9   29.88    1.38
   8  -1  -9   28.53    1.70
   8  -1  -9   33.34    1.85
  -8   1   9   32.49    1.54
  -8   1  -9    0.05    0.09
   8   1   9    4.65    0.97
   8   1  -9   29.42    1.64
   8   1  -9   39.38    2.01
  -8  -1  10    8.05    1.03
  -8  -1 -10    6.80    0.91
   8  -1  10    7.55    0.74
   8  -1 -10    8.08    1.03
   8  -1 -10    7.63    0.97
  -8   1  10    7.39    0.87
  -8   1 -10    1.83    0.41
   8   1  10    4.26    1.10
   8   1 -10    7.14    0.92
  -8  -1  11    2.30    0.70
  -8  -1 -11    1.93    0.63
   8  -1  11    2.51    0.49
   8  -1 -11    2.27    0.70
  -8   1  11    1.75    0.51
  -8   1 -11    2.17    0.56
   8   1 -11    1.13    0.47
  -8  -1  12    3.26    0.83
  -8  -1 -12    2.36    0.70
   8  -1  12    2.22    0.50
   8  -1 -12    2.71    0.72
  -8   1  12   -0.09    0.10
  -8   1 -12    2.32    0.60
   8   1 -12    2.11    0.68
  -8  -1  13    0.99    0.52
  -8  -1 -13    1.11    0.54
   8  -1  13    0.40    0.28
   8  -1 -13    0.88    0.52
  -8   1  13   -0.02    0.12
  -8   1 -13    0.88    0.46
   8   1 -13    0.44    0.48
  -8  -1  14    7.40    1.11
  -8  -1 -14    7.41    1.07
   8  -1 -14    6.62    1.07
  -8   1  14    6.51    0.89
  -8   1 -14    7.84    1.02
  -8   1 -14    0.33    0.27
   8   1 -14    6.84    1.04
  -8  -1  15    2.87    0.83
  -8  -1 -15    1.22    0.61
   8  -1 -15    1.56    0.67
  -8   1  15    2.08    0.59
  -8   1 -15    1.43    0.58
  -8   1 -15    0.04    0.21
   8   1 -15    1.16    0.60
  -8  -1  16    0.93    0.60
  -8  -1 -16    1.10    0.63
   8  -1 -16    0.46    0.53
  -8   1  16    1.42    0.56
  -8   1 -16    0.98    0.51
   8   1 -16    1.41    0.70
  -8  -1  17    2.03    0.75
  -8  -1 -17    1.86    0.79
   8  -1 -17    1.23    0.66
  -8   1  17    1.45    0.58
  -8   1 -17    2.78    0.77
   8   1 -17    1.73    0.79
  -8  -1  18   -0.25    0.36
  -8  -1 -18    0.38    0.49
   8  -1 -18   -0.17    0.37
  -8   1  18    0.29    0.33
  -8   1 -18    0.01    0.39
   8   1 -18    0.47    0.56
  -9  -1   0    7.84    0.81
   9  -1   0    6.39    0.71
   9  -1   0    8.39    0.94
  -9   1   0    7.52    0.62
   9   1   0    7.64    0.61
   9   1   0    7.21    0.99
  -9  -1   1   27.87    1.45
  -9  -1  -1   28.77    1.48
   9  -1   1   27.35    1.34
   9  -1   1   27.59    1.44
   9  -1  -1   26.95    1.38
   9  -1  -1   29.07    1.57
  -9   1   1   26.49    1.15
  -9   1  -1   27.65    1.19
   9   1   1   26.80    1.06
   9   1   1   29.83    1.60
   9   1  -1   26.21    1.16
   9   1  -1   30.28    1.69
  -9  -1   2    4.36    0.65
  -9  -1  -2    4.51    0.64
   9  -1   2    4.26    0.58
   9  -1   2    5.82    0.78
   9  -1  -2    5.12    0.68
   9  -1  -2    4.11    0.79
  -9   1   2    4.68    0.51
  -9   1  -2    4.04    0.50
   9   1   2    4.63    0.44
   9   1   2    5.38    0.84
   9   1  -2    3.91    0.52
   9   1  -2    4.53    0.93
  -9  -1   3    2.37    0.56
  -9  -1  -3    2.86    0.54
   9  -1   3    2.05    0.45
   9  -1   3    2.28    0.61
   9  -1  -3    1.41    0.47
   9  -1  -3    2.27    0.71
  -9   1   3    2.29    0.39
  -9   1  -3    2.35    0.41
   9   1   3    2.66    0.71
   9   1  -3    2.37    0.45
   9   1  -3    2.72    0.77
  -9  -1   4    5.39    0.80
  -9  -1  -4    5.62    0.74
   9  -1   4    6.19    0.66
   9  -1   4    5.89    0.75
   9  -1  -4    5.55    0.73
   9  -1  -4    7.65    0.96
  -9   1   4    6.40    0.68
  -9   1  -4    6.55    0.64
   9   1   4    6.14    0.83
   9   1  -4    6.38    0.69
   9   1  -4    0.06    0.20
  -9  -1   5   15.78    1.27
  -9  -1  -5   16.97    1.22
   9  -1   5   16.74    1.03
   9  -1   5   18.35    1.10
   9  -1  -5   15.77    1.20
   9  -1  -5    0.54    0.26
  -9   1   5   16.72    1.07
  -9   1  -5   16.93    1.04
   9   1   5   19.09    1.28
   9   1  -5   14.33    1.04
   9   1  -5   18.61    1.47
  -9  -1   6    0.12    0.31
  -9  -1  -6   -0.05    0.21
   9  -1   6   -0.11    0.17
   9  -1   6    0.58    0.40
   9  -1  -6    0.05    0.33
   9  -1  -6    0.42    0.45
  -9   1   6   -0.15    0.20
  -9   1  -6    0.03    0.16
   9   1   6    0.15    0.53
   9   1  -6   -0.04    0.19
   9   1  -6   -0.12    0.43
  -9  -1   7    6.07    0.88
  -9  -1  -7    5.85    0.81
   9  -1   7    5.34    0.63
   9  -1  -7    5.75    0.85
   9  -1  -7    4.99    0.88
  -9   1   7    5.93    0.74
  -9   1  -7    6.58    0.73
   9   1   7    5.07    0.93
   9   1  -7    6.33    0.77
   9   1  -7    8.01    1.08
  -9  -1   8    6.83    1.02
  -9  -1  -8    6.52    0.87
   9  -1   8    4.87    0.60
   9  -1  -8    5.23    0.87
   9  -1  -8    4.84    0.91
  -9   1   8    6.56    0.89
  -9   1  -8    5.12    0.67
   9   1   8    5.49    0.99
   9   1  -8    4.51    0.72
   9   1  -8    6.86    1.03
  -9  -1   9    5.05    0.83
  -9  -1  -9    3.84    0.74
   9  -1   9    3.61    0.53
   9  -1  -9    3.75    0.77
   9  -1  -9    6.17    0.91
  -9   1   9    4.67    0.69
  -9   1  -9    3.59    0.62
   9   1   9    0.65    0.77
   9   1  -9    4.73    0.77
  -9  -1  10    6.41    1.06
  -9  -1 -10    5.98    0.89
   9  -1  10    4.89    0.62
   9  -1 -10    5.40    0.92
  -9   1  10    5.38    0.83
  -9   1 -10   -0.03    0.10
   9   1  10    1.21    0.86
   9   1 -10    5.42    0.87
  -9  -1  11    4.37    0.88
  -9  -1 -11    4.34    0.84
   9  -1 -11    5.53    0.96
  -9   1  11    5.28    0.77
  -9   1 -11    0.67    0.33
   9   1  11    4.05    1.23
   9   1 -11    5.84    0.93
  -9  -1  12    4.21    0.91
  -9  -1 -12    2.87    0.76
   9  -1 -12    3.65    0.84
  -9   1  12    3.25    0.68
  -9   1 -12    3.94    0.73
   9   1 -12    2.38    0.74
  -9  -1  13    0.77    0.49
  -9  -1 -13    0.37    0.42
   9  -1 -13    1.19    0.64
  -9   1  13    0.50    0.34
  -9   1 -13    0.77    0.45
   9   1 -13    1.04    0.54
  -9  -1  14    1.26    0.63
  -9  -1 -14    1.52    0.61
   9  -1 -14    0.81    0.50
  -9   1  14   -0.05    0.16
  -9   1 -14    1.08    0.48
   9   1 -14    1.19    0.60
  -9  -1  15    0.56    0.50
  -9  -1 -15    0.29    0.41
   9  -1 -15   -0.11    0.36
  -9   1  15    0.18    0.32
  -9   1 -15    0.25    0.42
   9   1 -15    0.24    0.45
  -9  -1  16    0.04    0.38
  -9  -1 -16   -0.22    0.42
   9  -1 -16    0.89    0.61
  -9   1  16    0.67    0.43
  -9   1 -16    0.69    0.51
   9   1 -16    0.44    0.52
  -9  -1  17    0.66    0.58
  -9  -1 -17    0.15    0.46
   9  -1 -17   -0.22    0.46
  -9   1  17    0.65    0.48
  -9   1 -17    0.16    0.38
   9   1 -17   -0.07    0.42
 -10  -1   0   48.58    2.02
  10  -1   0   45.63    1.86
  10  -1   0   48.83    2.09
 -10   1   0   48.41    1.67
  10   1   0   43.48    1.51
  10   1   0   54.89    2.33
 -10  -1   1    3.65    0.65
 -10  -1  -1    4.64    0.73
  10  -1   1    2.99    0.59
  10  -1   1    6.21    0.91
  10  -1  -1    4.30    0.66
  10  -1  -1    5.52    0.95
 -10   1   1    4.27    0.56
 -10   1  -1    4.71    0.59
  10   1   1    4.62    1.00
  10   1  -1    4.27    0.55
  10   1  -1    4.91    0.99
 -10  -1   2    9.44    0.97
 -10  -1  -2    8.82    0.94
  10  -1   2    9.78    0.87
  10  -1   2   12.15    1.12
  10  -1  -2    8.85    0.90
  10  -1  -2   10.85    1.13
 -10   1   2    8.87    0.75
 -10   1  -2    9.57    0.78
  10   1   2   10.76    1.16
  10   1  -2    9.40    0.79
  10   1  -2   10.39    1.28
 -10  -1   3   19.72    1.39
 -10  -1  -3   19.56    1.33
  10  -1   3   17.54    1.13
  10  -1   3   26.10    1.49
  10  -1  -3   21.94    1.39
  10  -1  -3   20.45    1.50
 -10   1   3   20.91    1.16
 -10   1  -3   22.00    1.18
  10   1   3   22.72    1.46
  10   1  -3   21.10    1.21
  10   1  -3   22.74    1.67
 -10  -1   4   14.90    1.31
 -10  -1  -4   16.36    1.25
  10  -1   4   18.77    1.15
  10  -1   4   17.76    1.22
  10  -1  -4   14.73    1.19
  10  -1  -4   18.06    1.47
 -10   1   4   15.05    1.04
 -10   1  -4   17.91    1.09
  10   1   4   17.24    1.28
  10   1  -4   15.11    1.07
  10   1  -4   10.17    1.14
 -10  -1   5   21.12    1.46
 -10  -1  -5   23.30    1.49
  10  -1   5   20.52    1.19
  10  -1   5   23.00    1.36
  10  -1  -5   21.31    1.45
  10  -1  -5   20.97    1.54
 -10   1   5   19.69    1.17
 -10   1  -5   20.58    1.22
  10   1   5   25.82    1.59
  10   1  -5   19.89    1.26
  10   1  -5   14.06    1.30
 -10  -1   6    5.49    0.85
 -10  -1  -6    6.05    0.84
  10  -1   6    5.86    0.66
  10  -1   6    6.49    0.95
  10  -1  -6    4.76    0.82
  10  -1  -6    1.35    0.53
 -10   1   6    5.46    0.71
 -10   1  -6    6.02    0.70
  10   1   6    6.56    1.08
  10   1  -6    5.05    0.71
  10   1  -6    5.98    1.07
 -10  -1   7    3.90    0.86
 -10  -1  -7    2.81    0.66
  10  -1   7    3.47    0.54
  10  -1   7    4.13    0.84
  10  -1  -7    4.41    0.80
  10  -1  -7    3.67    0.86
 -10   1   7    3.51    0.72
 -10   1  -7    2.48    0.51
  10   1   7    4.36    0.99
  10   1  -7    4.00    0.70
  10   1  -7    3.51    0.86
 -10  -1   8   17.74    1.53
 -10  -1  -8   21.17    1.52
  10  -1  -8   18.57    1.49
  10  -1  -8   23.02    1.69
 -10   1   8   21.11    1.41
 -10   1  -8   21.15    1.33
  10   1   8   23.97    1.55
  10   1  -8   17.10    1.32
  10   1  -8   19.27    1.57
 -10  -1   9    2.08    0.67
 -10  -1  -9    2.45    0.68
  10  -1  -9    2.77    0.73
  10  -1  -9    3.14    0.80
 -10   1   9    3.02    0.67
 -10   1  -9    2.15    0.52
  10   1  -9    1.38    0.54
 -10  -1  10    0.32    0.49
 -10  -1 -10    1.05    0.51
  10  -1 -10    0.78    0.52
 -10   1  10    1.04    0.47
 -10   1 -10    0.23    0.26
  10   1  10    0.20    0.84
  10   1 -10    0.73    0.46
 -10  -1  11    3.45    0.89
 -10  -1 -11    2.66    0.74
  10  -1  11    2.92    0.75
  10  -1 -11    2.74    0.77
 -10   1  11    3.52    0.70
 -10   1 -11   -0.11    0.16
  10   1  11    2.06    1.03
  10   1 -11    2.79    0.72
 -10  -1  12    3.22    0.84
 -10  -1 -12    2.70    0.76
  10  -1 -12    2.81    0.81
 -10   1  12    3.08    0.68
 -10   1 -12    0.24    0.19
  10   1 -12    1.43    0.59
 -10  -1  13    5.99    1.06
 -10  -1 -13    4.32    0.93
  10  -1 -13    3.17    0.89
 -10   1  13    4.77    0.82
 -10   1 -13    4.95    0.84
  10   1 -13    4.98    0.97
 -10  -1  14    3.47    0.94
 -10  -1 -14    3.00    0.80
  10  -1 -14    1.91    0.74
 -10   1  14    3.78    0.77
 -10   1 -14    2.62    0.69
  10   1 -14    2.11    0.77
 -10  -1  15    0.06    0.41
 -10  -1 -15    0.23    0.51
  10  -1 -15   -0.02    0.40
 -10   1  15   -0.01    0.20
 -10   1 -15   -0.09    0.32
  10   1 -15    0.06    0.46
 -10  -1  16    2.46    0.84
 -10  -1 -16    1.99    0.81
  10  -1 -16    2.96    0.88
 -10   1  16    0.09    0.23
 -10   1 -16    3.40    0.84
  10   1 -16    1.97    0.82
 -11  -1   0   23.55    1.50
  11  -1   0   21.78    1.38
  11  -1   0   25.85    1.74
  11   1   0   24.84    1.79
 -11  -1   1   10.62    1.07
 -11  -1  -1    9.81    1.03
  11  -1   1   10.75    0.98
  11  -1   1   12.40    1.31
  11  -1  -1   10.03    1.00
  11  -1  -1   14.64    1.40
  11   1   1    9.76    1.30
  11   1  -1   12.35    1.48
 -11  -1   2   10.89    1.10
 -11  -1  -2    9.78    1.04
  11  -1   2    9.05    0.91
  11  -1   2   10.65    1.25
  11  -1  -2   12.17    1.10
  11  -1  -2   15.10    1.48
 -11   1  -2   11.41    0.96
  11   1   2   11.56    1.31
  11   1  -2   10.39    1.36
 -11  -1   3   11.48    1.15
 -11  -1  -3   12.19    1.15
  11  -1   3   10.62    0.93
  11  -1   3   14.65    1.32
  11  -1  -3   10.84    1.09
  11  -1  -3   15.16    1.49
 -11   1  -3   12.28    0.96
  11   1   3   13.55    1.33
  11   1  -3   11.92    0.96
  11   1  -3   13.46    1.45
 -11  -1   4    3.34    0.75
 -11  -1  -4    2.50    0.68
  11  -1   4    3.46    0.58
  11  -1   4    4.57    0.98
  11  -1  -4    3.06    0.70
  11  -1  -4    3.74    1.00
 -11   1  -4    2.48    0.53
  11   1   4    5.13    1.04
  11   1  -4    2.93    0.59
  11   1  -4    4.31    1.01
 -11  -1   5   11.48    1.17
 -11  -1  -5   10.87    1.12
  11  -1   5   11.43    1.19
  11  -1  -5   11.29    1.15
  11  -1  -5   12.56    1.35
 -11   1  -5   10.97    0.94
  11   1   5   14.56    1.49
  11   1  -5    9.83    0.95
  11   1  -5    0.03    0.30
 -11  -1   6    4.62    0.90
 -11  -1  -6    4.98    0.87
  11  -1   6    7.23    1.06
  11  -1  -6    4.79    0.84
  11  -1  -6    0.21    0.27
 -11   1  -6    4.99    0.69
  11   1   6    4.74    1.10
  11   1  -6    5.06    0.78
  11   1  -6    7.09    1.18
 -11  -1   7    3.43    0.87
 -11  -1  -7    3.65    0.79
  11  -1   7    4.89    0.91
  11  -1  -7    3.46    0.77
  11  -1  -7    5.05    0.96
 -11   1  -7    4.34    0.67
  11   1   7    5.81    1.08
  11   1  -7    3.78    0.70
  11   1  -7    5.13    1.04
 -11  -1   8    3.49    0.85
 -11  -1  -8    2.50    0.73
  11  -1   8    4.29    0.82
  11  -1  -8    2.55    0.76
  11  -1  -8    3.80    0.85
 -11   1  -8    3.45    0.62
  11   1   8    4.20    1.04
  11   1  -8    2.83    0.66
 -11  -1   9    0.14    0.47
 -11  -1  -9   -0.32    0.27
  11  -1  -9   -0.07    0.35
 -11   1  -9    0.19    0.24
  11   1   9    0.37    0.73
  11   1  -9    0.04    0.29
 -11  -1  10    2.79    0.82
 -11  -1 -10    1.27    0.56
  11  -1 -10    2.21    0.72
 -11   1 -10    2.45    0.58
  11   1  10    1.00    0.87
  11   1 -10    1.58    0.62
 -11  -1  11   -0.03    0.42
 -11  -1 -11   -0.12    0.30
  11  -1  11    0.39    0.54
  11  -1 -11    0.37    0.46
 -11   1 -11    0.44    0.33
  11   1  11    1.14    0.82
  11   1 -11   -0.21    0.28
 -11  -1  12    4.30    1.06
 -11  -1 -12    3.30    0.82
  11  -1 -12    3.57    0.93
 -11   1 -12    0.22    0.20
  11   1  12    2.96    1.20
  11   1 -12    2.53    0.80
 -11  -1  13    4.35    1.02
 -11  -1 -13    2.87    0.84
  11  -1 -13    3.74    0.88
 -11   1 -13    0.06    0.20
  11   1 -13    2.62    0.81
 -11  -1  14   -0.10    0.46
 -11  -1 -14    1.39    0.65
  11  -1 -14    1.40    0.62
 -11   1 -14    0.30    0.39
  11   1 -14    0.15    0.44
 -12  -1   0    0.69    0.48
  12  -1   0    0.73    0.43
  12  -1   0    3.35    0.99
  12   1   0    0.80    0.72
 -12  -1   1   29.28    1.74
 -12  -1  -1   29.44    1.78
  12  -1   1   29.60    1.63
  12  -1   1   34.14    2.02
  12  -1  -1   30.70    1.73
  12  -1  -1   36.09    2.15
  12   1   1   34.94    2.09
  12   1  -1   33.18    2.11
 -12  -1   2   14.94    1.28
 -12  -1  -2   17.60    1.41
  12  -1   2   16.71    1.51
  12  -1  -2   14.88    1.28
  12  -1  -2   20.31    1.74
  12   1   2   18.33    1.59
  12   1  -2   18.33    1.67
 -12  -1   3   28.84    1.74
 -12  -1  -3   30.45    1.83
  12  -1   3   30.91    1.83
  12  -1  -3   28.05    1.71
  12  -1  -3   34.11    2.11
  12   1   3   31.38    1.95
  12   1  -3   36.72    2.25
 -12  -1   4    6.63    0.90
 -12  -1  -4    6.35    0.97
  12  -1   4    9.33    1.21
  12  -1  -4    7.09    0.95
  12  -1  -4    8.76    1.26
  12   1   4    8.44    1.26
  12   1  -4    8.77    1.28
 -12  -1   5    3.91    0.75
 -12  -1  -5    2.06    0.66
  12  -1   5    5.46    1.05
  12  -1  -5    3.11    0.75
  12  -1  -5    4.07    1.04
  12   1   5    5.78    1.21
  12   1  -5    2.33    0.78
 -12  -1   6    1.52    0.55
 -12  -1  -6    1.81    0.64
  12  -1   6    2.10    0.70
  12  -1  -6    1.53    0.61
  12  -1  -6    1.22    0.68
  12   1   6    2.93    1.02
  12   1  -6    1.20    0.51
  12   1  -6    0.86    0.64
 -12  -1   7    5.11    0.90
 -12  -1  -7    4.12    0.83
  12  -1   7    6.69    0.98
  12  -1  -7    4.26    0.89
  12  -1  -7    3.84    0.78
  12   1   7    5.17    1.10
  12   1  -7    3.24    0.70
 -12  -1   8    1.42    0.65
 -12  -1  -8    1.06    0.51
  12  -1   8    1.17    0.59
  12  -1  -8    0.96    0.53
  12   1   8    2.81    0.95
  12   1  -8    0.43    0.36
 -12  -1   9    3.94    1.04
 -12  -1  -9    3.45    0.79
  12  -1  -9    3.79    0.88
  12   1   9    2.69    0.90
  12   1   9    3.15    0.89
  12   1  -9    2.26    0.68
 -12  -1  10   -0.37    0.42
 -12  -1 -10    0.90    0.50
  12  -1 -10    0.27    0.43
  12   1  10    0.26    0.78
  12   1 -10    0.50    0.40
 -12  -1  11    2.51    0.85
 -12  -1 -11    1.12    0.56
  12  -1 -11    2.09    0.77
  12   1  11    3.40    1.07
  12   1 -11    2.15    0.72
 -12  -1  12   -0.43    0.43
 -12  -1 -12   -0.09    0.37
  12  -1 -12   -0.05    0.51
  12   1 -12    0.16    0.42
  13  -1   0   15.55    1.48
  13   1   0   17.52    1.64
 -13  -1   1   -0.10    0.17
 -13  -1  -1    1.18    0.49
  13  -1   1    2.75    0.87
  13  -1  -1    2.79    0.88
  13   1   1    3.48    1.03
  13   1  -1    3.77    0.99
 -13  -1   2   -0.14    0.14
 -13  -1  -2    3.27    0.69
  13  -1   2    8.72    1.28
  13  -1  -2    6.03    0.85
  13  -1  -2    6.15    1.10
  13   1   2    7.10    1.16
  13   1  -2    7.82    1.24
 -13  -1   3    0.09    0.20
 -13  -1  -3    7.20    0.96
  13  -1   3    9.37    1.26
  13  -1  -3    6.10    0.91
  13  -1  -3    7.06    1.15
  13   1   3    9.25    1.29
  13   1  -3    7.99    1.29
 -13  -1   4    0.27    0.24
 -13  -1  -4    7.69    1.02
  13  -1   4    9.18    1.22
  13  -1  -4    7.69    1.02
  13  -1  -4    7.47    1.18
  13   1   4   11.02    1.45
  13   1  -4    9.81    1.38
 -13  -1   5    0.13    0.28
 -13  -1  -5    2.89    0.73
  13  -1   5    4.85    1.02
  13  -1  -5    3.77    0.78
  13  -1  -5    3.86    1.12
  13   1   5    4.60    1.29
  13   1  -5    4.42    1.06
 -13  -1   6    0.60    0.40
 -13  -1  -6    1.61    0.63
  13  -1   6    2.24    0.81
  13  -1  -6    1.23    0.55
  13  -1  -6    2.81    0.91
  13   1   6    2.25    1.00
  13   1  -6    0.31    0.42
 -13  -1   7    3.64    0.80
 -13  -1  -7    4.95    0.90
  13  -1   7    4.83    0.93
  13  -1  -7    5.32    0.97
  13  -1  -7   -0.39    0.32
  13   1   7    4.23    1.31
 -13  -1   8    0.25    0.42
 -13  -1  -8    0.24    0.36
  13  -1   8    0.32    0.43
  13  -1  -8   -0.43    0.34
  13   1   8    0.34    0.98
 -13  -1   9    5.02    1.03
 -13  -1  -9    4.92    0.92
  13  -1   9    7.05    0.93
  13  -1  -9    6.20    1.08
  13   1   9    6.71    1.15
 -14  -1   0    0.33    0.20
  14  -1   0   -0.15    0.51
  14   1   0   -0.12    0.64
 -14  -1   1    0.02    0.19
 -14  -1  -1    0.36    0.21
  14  -1   1    3.70    1.01
  14  -1  -1    3.54    1.01
  14   1   1    2.99    0.97
  14   1  -1    3.01    1.04
 -14  -1   2   -0.14    0.17
 -14  -1  -2    0.00    0.19
  14  -1   2    0.13    0.56
  14  -1  -2    1.16    0.64
  14   1   2   -0.18    0.62
  14   1  -2   -0.27    0.59
 -14  -1   3    0.15    0.21
 -14  -1  -3   -0.01    0.19
  14  -1   3    8.41    1.29
  14  -1  -3    8.26    1.36
  14   1   3    5.00    1.20
  14   1  -3    7.85    1.26
 -14  -1   4    0.25    0.24
 -14  -1  -4    1.78    0.62
  14  -1   4    4.22    1.10
  14  -1  -4    5.47    1.09
  14   1   4    6.86    1.57
  14   1  -4    4.27    1.13
 -14  -1   5    0.36    0.23
 -14  -1  -5    1.77    0.66
  14  -1   5    2.37    0.88
  14  -1  -5    3.75    1.06
  14   1   5    2.24    1.07
  14   1  -5    2.60    0.91
   0  -2   0  361.80    2.65
   0  -2   0  261.25    2.50
   0  -2   0  145.98    1.97
   0   2   0  309.79    2.87
   0  -2   1    0.08    0.09
   0  -2   1    0.23    0.16
   0  -2  -1    0.03    0.08
   0  -2  -1   -0.01    0.02
   0  -2  -1   -0.03    0.17
   0   2   1    0.02    0.13
   0   2  -1    0.06    0.11
   0  -2   2   34.71    0.90
   0  -2  -2   34.57    0.88
   0  -2  -2   -0.01    0.03
   0  -2  -2   37.25    1.07
   0   2   2   37.84    1.08
   0   2  -2    0.04    0.13
   0  -2   3    0.14    0.11
   0  -2   3    0.17    0.43
   0  -2  -3    0.26    0.13
   0  -2  -3    0.00    0.03
   0  -2  -3    0.22    0.21
   0   2   3    0.23    0.18
   0   2  -3    0.05    0.12
   0  -2   4  104.22    1.80
   0  -2   4    6.91    0.77
   0  -2  -4  101.27    1.73
   0  -2  -4  111.49    1.93
   0   2   4  108.65    1.93
   0   2  -4    0.02    0.13
   0  -2   5    0.02    0.11
   0  -2  -5   -0.05    0.09
   0  -2  -5   -0.03    0.03
   0  -2  -5   -0.09    0.18
   0   2   5    0.18    0.18
   0   2  -5   -0.06    0.14
   0  -2   6  107.64    2.11
   0  -2  -6  110.37    2.08
   0  -2  -6    0.01    0.03
   0  -2  -6  111.31    2.06
   0   2   6  111.21    2.10
   0   2  -6  104.70    2.18
   0  -2   7   -0.08    0.11
   0  -2  -7    0.06    0.15
   0  -2  -7   -0.03    0.04
   0  -2  -7    0.27    0.21
   0   2   7    0.45    0.26
   0   2  -7   -0.10    0.15
   0  -2   8  130.53    2.62
   0  -2   8  167.72    2.43
   0  -2  -8  119.95    2.46
   0  -2  -8   31.32    1.17
   0  -2  -8  129.21    2.36
   0   2   8  118.31    2.34
   0   2  -8  139.96    2.79
   0  -2   9    0.14    0.18
   0  -2   9    0.20    0.27
   0  -2  -9   -0.17    0.13
   0  -2  -9    0.06    0.16
   0  -2  -9   -0.15    0.19
   0   2   9    0.15    0.21
   0   2  -9    0.28    0.25
   0  -2  10   34.06    1.50
   0  -2  10   37.86    1.27
   0  -2 -10   33.91    1.47
   0  -2 -10   34.48    1.39
   0  -2 -10   35.42    1.31
   0   2  10   35.01    1.38
   0   2 -10   32.14    1.49
   0  -2  11   -0.06    0.15
   0  -2  11    0.19    0.27
   0  -2 -11   -0.07    0.17
   0  -2 -11   -0.08    0.17
   0  -2 -11    0.04    0.21
   0   2  11    0.26    0.25
   0   2 -11    0.02    0.23
   0  -2  12   14.67    1.10
   0  -2  12   16.75    0.95
   0  -2 -12   17.47    1.18
   0  -2 -12   18.86    1.15
   0  -2 -12   21.04    1.16
   0   2  12   18.00    1.07
   0   2 -12   14.93    1.13
   0  -2  13    0.12    0.24
   0  -2 -13    0.02    0.21
   0  -2 -13   -0.12    0.16
   0   2 -13    0.07    0.28
   0  -2  14  105.86    3.15
   0  -2 -14  106.39    3.11
   0  -2 -14  115.62    3.03
   0   2 -14  106.20    3.15
   0  -2  15    0.35    0.33
   0  -2 -15   -0.17    0.25
   0  -2 -15    0.11    0.30
   0   2 -15    0.10    0.32
   0  -2  16    8.01    1.04
   0  -2 -16    6.33    0.95
   0  -2 -16    7.63    0.94
   0   2 -16    7.61    1.02
   0  -2  17   -0.20    0.29
   0  -2 -17    0.03    0.36
   0  -2 -17    0.16    0.36
   0   2 -17   -0.30    0.27
   0  -2  18    7.63    1.11
   0  -2 -18    8.40    1.11
   0  -2 -18    9.78    1.13
   0   2 -18    8.11    1.15
   0  -2  19   -0.02    0.33
   0  -2 -19   -0.20    0.31
   0  -2 -19   -0.01    0.27
   0   2 -19   -0.08    0.42
   0  -2  20    0.14    0.35
   0  -2 -20   -0.08    0.42
   0  -2 -20    0.39    0.39
   0   2 -20   -0.10    0.37
   0  -2  21   -0.27    0.29
   0  -2 -21    0.22    0.43
   0  -2 -21    0.18    0.32
   0   2 -21    0.03    0.39
  -1  -2   0    5.22    0.39
  -1  -2   0    4.89    0.34
  -1  -2   0    4.45    0.43
   1  -2   0    5.14    0.27
   1  -2   0    4.09    0.37
   1  -2   0    3.46    0.34
  -1   2   0    5.21    0.38
   1   2   0   -0.02    0.08
  -1  -2   1    6.39    0.43
  -1  -2  -1    6.02    0.42
  -1  -2  -1    6.05    0.35
  -1  -2  -1    6.41    0.49
   1  -2   1    6.86    0.32
   1  -2   1    5.79    0.44
   1  -2   1    6.41    0.46
   1  -2  -1    6.19    0.30
   1  -2  -1    6.09    0.44
   1  -2  -1    3.03    0.33
  -1   2   1    6.37    0.45
   1   2   1    4.86    0.42
   1   2  -1    0.05    0.11
  -1  -2   2  376.58    3.28
  -1  -2   2  362.09    3.40
  -1  -2  -2  385.14    3.28
  -1  -2  -2  389.71    2.65
  -1  -2  -2  387.73    3.39
   1  -2   2  406.60    2.72
   1  -2   2  299.70    2.65
   1  -2  -2  390.83    2.52
   1  -2  -2  375.49    3.31
   1  -2  -2  384.78    3.44
  -1   2   2  414.21    3.57
  -1   2  -2    0.07    0.15
   1   2   2  361.45    3.30
   1   2  -2   -0.09    0.11
  -1  -2   3   33.32    1.04
  -1  -2   3   34.57    1.08
  -1  -2  -3   33.73    1.03
  -1  -2  -3   36.94    0.85
  -1  -2  -3   33.59    1.04
   1  -2   3   35.02    0.90
   1  -2   3   34.79    0.91
   1  -2  -3   33.89    0.84
   1  -2  -3   34.90    1.05
   1  -2  -3   36.30    1.13
  -1   2   3   36.41    1.12
  -1   2  -3    0.11    0.15
   1   2   3   32.88    1.04
   1   2  -3   31.74    1.00
  -1  -2   4    9.81    0.61
  -1  -2   4    9.62    0.65
  -1  -2  -4    9.48    0.59
  -1  -2  -4    6.50    0.40
  -1  -2  -4   10.24    0.62
   1  -2   4    9.64    0.53
   1  -2  -4   10.14    0.52
   1  -2  -4    5.43    0.46
   1  -2  -4    8.78    0.62
  -1   2   4    8.27    0.58
  -1   2  -4   -0.12    0.09
   1   2   4   10.05    0.61
   1   2  -4    9.86    0.61
  -1  -2   5   90.51    1.90
  -1  -2  -5   94.03    1.91
  -1  -2  -5   92.83    1.53
  -1  -2  -5  105.16    1.88
   1  -2   5   92.99    1.76
   1  -2   5  121.30    1.94
   1  -2  -5   93.71    1.69
   1  -2  -5   62.10    1.56
   1  -2  -5  107.04    2.04
  -1   2   5  100.58    2.00
  -1   2  -5    0.00    0.13
   1   2   5   94.11    1.83
   1   2  -5   89.77    1.91
  -1  -2   6   39.31    1.33
  -1  -2   6   39.33    1.23
  -1  -2  -6   37.80    1.29
  -1  -2  -6   37.53    1.06
  -1  -2  -6   40.27    1.21
   1  -2   6   40.22    1.26
   1  -2   6    0.51    0.53
   1  -2  -6   36.45    1.15
   1  -2  -6   39.56    1.29
   1  -2  -6   44.77    1.39
  -1   2   6   35.82    1.25
  -1   2  -6    0.08    0.17
   1   2   6   36.69    1.19
   1   2  -6   37.90    1.33
  -1  -2   7   38.52    1.40
  -1  -2   7   41.26    1.30
  -1  -2  -7   38.13    1.37
  -1  -2  -7   40.59    1.18
  -1  -2  -7   42.76    1.27
   1  -2   7   35.16    1.26
   1  -2   7   32.50    1.00
   1  -2  -7   38.45    1.28
   1  -2  -7   34.33    1.27
   1  -2  -7   39.36    1.35
  -1   2   7   43.40    1.43
  -1   2  -7   13.42    0.86
   1   2   7   28.72    1.09
   1   2  -7   38.82    1.42
  -1  -2   8  128.13    2.66
  -1  -2   8  136.47    2.39
  -1  -2  -8  126.23    2.61
  -1  -2  -8  137.47    2.31
  -1  -2  -8  138.50    2.32
   1  -2   8  123.76    2.51
   1  -2  -8  124.35    2.44
   1  -2  -8  143.75    2.68
   1  -2  -8   83.01    1.99
  -1   2   8  144.79    2.69
  -1   2  -8  127.22    2.67
   1   2   8  130.53    2.38
   1   2  -8  128.00    2.69
  -1  -2   9  146.63    3.00
  -1  -2   9  169.46    2.76
  -1  -2  -9  143.09    2.92
  -1  -2  -9  140.33    2.49
  -1  -2  -9  161.02    2.57
   1  -2   9  135.81    2.79
   1  -2   9  111.76    1.90
   1  -2  -9  141.21    2.76
   1  -2  -9  144.97    2.82
   1  -2  -9  138.19    2.64
  -1   2   9  154.07    2.88
  -1   2  -9  148.99    3.02
   1   2   9  156.91    2.70
   1   2  -9  136.48    2.91
  -1  -2  10   46.29    1.78
  -1  -2  10   53.95    1.62
  -1  -2 -10   47.55    1.78
  -1  -2 -10   45.59    1.51
  -1  -2 -10   49.22    1.46
   1  -2  10   46.07    1.72
   1  -2  10   49.28    1.32
   1  -2 -10   46.17    1.68
   1  -2 -10   43.47    1.63
   1  -2 -10   54.65    1.71
  -1   2  10   48.03    1.68
  -1   2 -10   47.54    1.80
   1   2  10   49.65    1.59
   1   2 -10   43.37    1.73
  -1  -2  11    2.88    0.54
  -1  -2  11    3.72    0.53
  -1  -2 -11    3.29    0.56
  -1  -2 -11    1.20    0.30
  -1  -2 -11    4.75    0.51
   1  -2  11    3.10    0.52
   1  -2  11    3.14    0.48
   1  -2 -11    4.29    0.58
   1  -2 -11    4.30    0.60
   1  -2 -11    4.91    0.58
  -1   2  11    4.06    0.58
  -1   2 -11    3.27    0.59
   1   2  11    4.17    0.55
   1   2 -11    1.93    0.50
  -1  -2  12    4.26    0.68
  -1  -2  12    4.59    0.59
  -1  -2 -12    3.79    0.63
  -1  -2 -12    0.01    0.08
   1  -2  12    4.35    0.64
   1  -2  12    4.10    0.52
   1  -2 -12    4.49    0.63
   1  -2 -12    3.98    0.62
  -1   2 -12    3.41    0.61
   1   2  12    3.88    0.56
   1   2 -12    2.79    0.58
  -1  -2  13   20.05    1.35
  -1  -2 -13   18.91    1.31
  -1  -2 -13   -0.05    0.08
   1  -2  13   18.22    1.27
   1  -2 -13   20.37    1.33
   1  -2 -13   19.48    1.27
  -1   2 -13   20.95    1.38
   1   2 -13   18.54    1.32
  -1  -2  14    3.80    0.70
  -1  -2 -14    3.30    0.67
  -1  -2 -14    1.03    0.30
   1  -2  14    2.65    0.60
   1  -2 -14    3.94    0.69
   1  -2 -14    4.45    0.74
  -1   2 -14    3.75    0.72
   1   2 -14    3.89    0.75
  -1  -2  15   23.81    1.61
  -1  -2 -15   23.30    1.57
  -1  -2 -15   22.04    1.35
   1  -2  15   22.71    1.55
   1  -2 -15   20.60    1.46
   1  -2 -15   24.36    1.52
  -1   2 -15   22.01    1.54
   1   2 -15   22.62    1.58
  -1  -2  16   39.42    2.12
  -1  -2 -16   40.81    2.13
  -1  -2 -16   47.54    2.08
   1  -2  16   43.66    2.21
   1  -2 -16   39.65    2.06
   1  -2 -16   42.17    2.08
  -1   2 -16   43.16    2.18
   1   2 -16   41.31    2.17
  -1  -2  17   10.37    1.22
  -1  -2 -17   10.13    1.19
  -1  -2 -17    9.89    1.06
   1  -2  17   11.98    1.27
   1  -2 -17   11.06    1.21
   1  -2 -17   10.93    1.16
  -1   2 -17   10.29    1.22
   1   2 -17   10.81    1.24
  -1  -2  18    2.11    0.73
  -1  -2 -18    3.53    0.82
  -1  -2 -18    3.87    0.74
   1  -2  18    3.35    0.79
   1  -2 -18    2.25    0.75
   1  -2 -18    2.29    0.75
  -1   2 -18    1.92    0.68
   1   2 -18    2.98    0.83
  -1  -2  19    0.83    0.57
  -1  -2 -19    0.72    0.53
  -1  -2 -19    1.57    0.55
   1  -2  19    1.90    0.70
   1  -2 -19    0.92    0.59
   1  -2 -19    1.27    0.59
  -1   2 -19    1.19    0.63
   1   2 -19    1.10    0.63
  -1  -2  20    2.43    0.80
  -1  -2 -20    2.75    0.90
  -1  -2 -20    2.18    0.63
   1  -2  20    2.55    0.80
   1  -2 -20    1.90    0.74
   1  -2 -20    4.10    0.89
  -1   2  20    4.09    0.97
  -1   2 -20    3.09    0.83
   1   2 -20    2.25    0.77
  -1  -2  21    0.74    0.57
  -1  -2 -21    1.52    0.67
  -1  -2 -21    0.48    0.41
   1  -2  21    0.83    0.54
   1  -2 -21    0.78    0.56
   1  -2 -21    1.80    0.70
  -1   2  21    1.22    0.62
  -1   2 -21    1.03    0.61
   1   2 -21    1.39    0.70
  -2  -2   0   52.77    1.31
  -2  -2   0   49.74    1.31
   2  -2   0   50.13    1.30
   2  -2   0   53.53    1.25
   2   2   0    0.04    0.08
  -2  -2   1   94.20    1.77
  -2  -2   1  102.15    1.86
  -2  -2  -1   91.75    1.74
  -2  -2  -1   99.61    1.20
  -2  -2  -1   99.52    1.79
   2  -2   1   95.88    0.95
   2  -2   1   98.16    1.83
   2  -2   1   91.92    1.55
   2  -2  -1   96.85    1.81
   2  -2  -1   25.78    0.90
   2   2  -1   -0.13    0.08
  -2  -2   2   46.76    1.28
  -2  -2   2   51.76    1.37
  -2  -2  -2   46.03    1.26
  -2  -2  -2   49.35    0.80
  -2  -2  -2   48.53    1.25
   2  -2   2   47.37    0.83
   2  -2   2   45.63    1.27
   2  -2   2   34.79    0.93
   2  -2  -2   45.11    0.71
   2  -2  -2   41.99    1.22
   2  -2  -2   38.73    1.16
  -2   2   2   50.21    1.39
   2   2  -2   43.74    1.07
  -2  -2   3  112.02    2.04
  -2  -2   3  116.15    2.07
  -2  -2  -3  111.73    2.03
  -2  -2  -3  123.00    1.98
   2  -2   3  117.94    1.54
   2  -2   3  117.07    2.09
   2  -2   3  111.95    1.57
   2  -2  -3  112.70    1.37
   2  -2  -3  121.23    2.12
   2  -2  -3  124.90    2.15
  -2   2   3  129.19    2.18
  -2   2  -3    0.17    0.18
   2   2   3  114.89    1.95
   2   2  -3  107.57    1.82
  -2  -2   4   14.40    0.79
  -2  -2   4   13.56    0.78
  -2  -2  -4   13.04    0.74
  -2  -2  -4   12.41    0.45
  -2  -2  -4   15.35    0.74
   2  -2   4   13.46    0.59
   2  -2   4   13.08    0.55
   2  -2  -4   13.00    0.55
   2  -2  -4   14.02    0.81
  -2   2   4   15.60    0.80
  -2   2  -4   -0.11    0.15
   2   2   4   12.29    0.68
   2   2  -4   14.98    0.75
  -2  -2   5   76.52    1.85
  -2  -2   5   94.95    1.97
  -2  -2  -5   72.88    1.79
  -2  -2  -5   73.67    1.19
  -2  -2  -5   77.71    1.61
   2  -2   5   76.88    1.56
   2  -2  -5   70.18    1.40
   2  -2  -5   79.12    1.85
   2  -2  -5   85.46    1.93
  -2   2   5   66.53    1.71
  -2   2  -5    0.08    0.17
   2   2   5   79.65    1.69
   2   2  -5   73.69    1.74
  -2  -2   6   49.35    1.57
  -2  -2   6   58.50    1.60
  -2  -2  -6   51.86    1.59
  -2  -2  -6   57.22    1.17
  -2  -2  -6   60.04    1.43
   2  -2   6   50.32    1.38
   2  -2  -6   51.00    1.32
   2  -2  -6   53.55    1.60
   2  -2  -6   58.07    1.66
  -2   2   6   52.31    1.57
  -2   2  -6    0.03    0.14
   2   2   6   59.01    1.49
   2   2  -6   54.32    1.60
   2   2  -6   71.90    1.97
  -2  -2   7   32.55    1.34
  -2  -2   7   36.50    1.31
  -2  -2  -7   30.98    1.29
  -2  -2  -7   32.52    0.97
  -2  -2  -7   35.51    1.14
   2  -2   7   30.43    1.16
   2  -2  -7   31.26    1.13
   2  -2  -7   30.95    1.28
   2  -2  -7   32.31    1.29
  -2   2   7   38.80    1.41
  -2   2  -7   -0.01    0.17
   2   2   7   31.56    1.13
   2   2  -7   33.25    1.33
   2   2  -7   41.96    1.51
  -2  -2   8   10.31    0.82
  -2  -2   8   12.16    0.82
  -2  -2  -8   12.04    0.87
  -2  -2  -8   11.56    0.64
  -2  -2  -8    8.16    0.59
   2  -2   8   11.18    0.77
   2  -2  -8   12.39    0.78
   2  -2  -8   10.76    0.81
   2  -2  -8   11.35    0.82
  -2   2   8    8.24    0.71
  -2   2  -8   10.83    0.77
  -2   2  -8   -0.11    0.15
   2   2   8   11.81    0.75
   2   2  -8    9.61    0.79
   2   2  -8   16.35    1.07
  -2  -2   9   70.27    2.14
  -2  -2   9   67.76    1.89
  -2  -2  -9   73.27    2.17
  -2  -2  -9   75.53    1.72
  -2  -2  -9   88.91    1.82
   2  -2   9   64.47    1.92
   2  -2  -9   73.58    1.97
   2  -2  -9   78.62    2.20
   2  -2  -9   87.76    2.23
  -2   2   9   71.13    2.06
  -2   2  -9   72.52    2.03
  -2   2  -9   -0.16    0.20
   2   2   9   75.93    1.85
   2   2  -9   68.90    2.11
   2   2  -9  102.30    2.37
  -2  -2  10   64.61    2.14
  -2  -2  10   82.76    2.15
  -2  -2 -10   69.52    2.21
  -2  -2 -10   64.13    1.70
  -2  -2 -10   75.76    1.71
   2  -2  10   63.34    2.01
   2  -2 -10   64.44    1.96
   2  -2 -10   72.51    2.19
   2  -2 -10   66.89    2.00
  -2   2  10   74.10    2.17
  -2   2 -10   66.78    2.06
  -2   2 -10    0.17    0.25
   2   2  10   68.13    1.81
   2   2 -10   60.52    2.07
   2   2 -10   90.55    2.28
  -2  -2  11   16.15    1.15
  -2  -2  11   15.99    1.01
  -2  -2 -11   16.43    1.15
  -2  -2 -11   18.13    0.97
   2  -2  11   15.87    1.08
   2  -2 -11   17.29    1.09
   2  -2 -11   15.97    1.11
   2  -2 -11   20.57    1.16
  -2   2  11   16.65    1.08
  -2   2 -11   15.53    1.08
  -2   2 -11   17.42    1.17
   2   2  11   19.03    1.01
   2   2 -11   15.94    1.14
   2   2 -11   22.27    1.19
  -2  -2  12   19.98    1.33
  -2  -2 -12   18.33    1.26
  -2  -2 -12   18.68    1.05
   2  -2  12   18.62    1.22
   2  -2 -12   17.54    1.16
   2  -2 -12   18.75    1.25
  -2   2 -12   18.41    1.24
   2   2  12   20.49    1.08
   2   2 -12   17.17    1.23
  -2  -2  13    4.03    0.68
  -2  -2 -13    3.92    0.67
  -2  -2 -13    5.70    0.64
   2  -2  13    4.58    0.69
   2  -2 -13    4.28    0.66
   2  -2 -13    3.52    0.67
  -2   2 -13    5.05    0.75
   2   2 -13    4.55    0.76
  -2  -2  14    6.48    0.87
  -2  -2 -14    5.61    0.84
  -2  -2 -14    5.96    0.71
   2  -2  14    6.67    0.87
   2  -2 -14    6.60    0.85
   2  -2 -14    6.65    0.86
  -2   2 -14    5.71    0.82
   2   2 -14    6.41    0.89
  -2  -2  15   24.36    1.64
  -2  -2 -15   24.08    1.63
  -2  -2 -15   26.77    1.44
   2  -2  15   26.98    1.67
   2  -2 -15   26.89    1.64
   2  -2 -15   26.89    1.67
  -2   2 -15   25.86    1.66
   2   2 -15   26.38    1.72
  -2  -2  16   10.96    1.20
  -2  -2 -16   10.85    1.18
  -2  -2 -16   10.93    0.99
   2  -2  16   11.31    1.18
   2  -2 -16   10.19    1.12
   2  -2 -16   11.50    1.18
  -2   2 -16    9.14    1.10
   2   2 -16   10.58    1.18
  -2  -2  17   17.92    1.53
  -2  -2 -17   16.41    1.47
  -2  -2 -17    7.20    0.81
   2  -2  17   15.72    1.43
   2  -2 -17   16.51    1.43
   2  -2 -17   17.98    1.48
  -2   2  17   16.78    1.46
  -2   2 -17   13.17    1.32
   2   2 -17   17.82    1.55
  -2  -2  18   21.44    1.73
  -2  -2 -18   18.43    1.60
  -2  -2 -18    0.22    0.17
   2  -2  18   19.77    1.64
   2  -2 -18   17.15    1.52
   2  -2 -18   23.08    1.74
  -2   2  18   19.77    1.63
  -2   2 -18   22.03    1.72
   2   2 -18   21.95    1.77
  -2  -2  19    5.05    0.96
  -2  -2 -19    5.73    1.02
  -2  -2 -19    0.10    0.15
   2  -2  19    5.44    0.96
   2  -2 -19    6.45    1.03
   2  -2 -19    6.92    1.09
  -2   2  19    6.71    1.05
  -2   2 -19    6.73    1.10
   2   2 -19    4.93    0.97
  -2  -2  20    1.89    0.74
  -2  -2 -20    2.45    0.88
  -2  -2 -20    0.17    0.20
   2  -2  20    2.50    0.77
   2  -2 -20    3.09    0.93
  -2   2  20    3.48    0.80
  -2   2 -20    2.49    0.84
   2   2 -20    2.73    0.84
  -2  -2  21    0.79    0.61
  -2  -2 -21    1.90    0.78
  -2  -2 -21    0.14    0.22
   2  -2  21    1.77    0.74
   2  -2 -21    1.35    0.73
  -2   2  21    2.59    0.80
  -2   2 -21    2.07    0.76
   2   2 -21    1.71    0.73
  -3  -2   0   25.00    1.00
   3  -2   0   25.35    1.00
   3  -2   0   27.69    0.97
   3   2   0   -0.10    0.07
  -3  -2   1   29.95    1.10
  -3  -2  -1   28.58    1.07
   3  -2   1   29.62    1.08
   3  -2   1   32.29    0.99
   3  -2  -1   28.34    1.07
   3  -2  -1   28.42    1.02
   3   2   1    0.02    0.06
   3   2  -1   33.24    0.84
   3   2  -1   43.86    1.60
  -3  -2   2   92.54    1.95
  -3  -2   2  103.11    2.03
  -3  -2  -2   99.08    2.02
  -3  -2  -2   96.11    1.84
   3  -2   2  101.39    1.14
   3  -2   2   96.57    1.96
   3  -2   2   83.80    1.49
   3  -2  -2   98.03    2.00
   3  -2  -2    0.07    0.08
   3   2  -2   92.40    1.56
   3   2  -2  131.96    2.62
  -3  -2   3    2.68    0.39
  -3  -2   3    3.24    0.46
  -3  -2  -3    2.94    0.40
  -3  -2  -3    3.40    0.41
   3  -2   3    3.05    0.26
   3  -2   3    2.49    0.35
   3  -2   3    3.18    0.34
   3  -2  -3    2.92    0.41
   3  -2  -3    3.29    0.47
  -3   2   3    3.19    0.23
  -3   2  -3    3.42    0.28
   3   2  -3    3.41    0.36
   3   2  -3    3.46    0.60
  -3  -2   4  154.34    2.67
  -3  -2   4  183.99    2.86
  -3  -2  -4  150.53    2.62
  -3  -2  -4  158.65    2.32
   3  -2   4  154.64    2.59
   3  -2   4  163.01    1.86
   3  -2  -4  148.84    1.75
   3  -2  -4  122.30    2.35
  -3   2   4  162.10    1.82
  -3   2  -4  153.17    1.96
  -3   2  -4    0.21    0.21
   3   2   4  201.53    3.12
   3   2  -4  130.37    2.20
   3   2  -4  166.81    2.80
  -3  -2   5    3.95    0.50
  -3  -2   5    3.42    0.46
  -3  -2  -5    4.09    0.49
  -3  -2  -5    3.59    0.23
  -3  -2  -5    3.94    0.42
   3  -2  -5    4.05    0.34
   3  -2  -5    4.15    0.52
   3  -2  -5    5.05    0.58
  -3   2  -5    4.27    0.39
  -3   2  -5   -0.01    0.18
   3   2   5    7.70    1.17
   3   2   5    5.05    0.49
   3   2  -5    4.22    0.46
   3   2  -5    5.09    0.63
  -3  -2   6   35.09    1.40
  -3  -2   6   36.85    1.38
  -3  -2  -6   32.52    1.33
  -3  -2  -6   35.98    0.80
  -3  -2  -6   34.03    1.09
   3  -2  -6   34.91    1.08
   3  -2  -6   32.01    1.35
   3  -2  -6   33.79    1.35
  -3   2  -6   35.01    1.15
  -3   2  -6   -0.16    0.15
   3   2   6   37.63    1.22
   3   2  -6   38.15    1.37
   3   2  -6   42.29    1.47
  -3  -2   7  200.26    3.41
  -3  -2   7  231.79    3.49
  -3  -2  -7  197.86    3.38
  -3  -2  -7  189.91    2.09
  -3  -2  -7  209.49    2.66
   3  -2  -7  196.00    2.76
   3  -2  -7  182.04    3.25
   3  -2  -7  147.00    2.86
  -3   2   7  218.14    3.76
  -3   2  -7   -0.09    0.19
   3   2   7  212.01    2.91
   3   2  -7  208.41    3.36
   3   2  -7  219.16    3.35
  -3  -2   8  197.46    3.52
  -3  -2   8  189.59    3.26
  -3  -2  -8  193.37    3.48
  -3  -2  -8  201.21    2.40
  -3  -2  -8  209.74    2.67
   3  -2  -8  196.70    2.98
   3  -2  -8  181.26    3.37
   3  -2  -8  223.73    3.62
  -3   2   8  218.24    3.62
  -3   2  -8    0.23    0.25
   3   2   8  213.94    2.99
   3   2  -8  200.47    3.47
   3   2  -8  225.39    3.47
  -3  -2   9   28.44    1.42
  -3  -2   9   30.10    1.36
  -3  -2  -9   28.36    1.42
  -3  -2  -9   29.47    1.02
   3  -2  -9   28.04    1.21
   3  -2  -9   29.94    1.45
   3  -2  -9   31.33    1.42
  -3   2   9   32.16    1.44
  -3   2  -9   28.01    1.27
  -3   2  -9   -0.10    0.20
   3   2   9   29.68    1.17
   3   2  -9   29.29    1.42
   3   2  -9   34.00    1.42
  -3  -2  10   67.65    2.26
  -3  -2  10   63.35    2.02
  -3  -2 -10   64.05    2.18
  -3  -2 -10   60.31    1.56
   3  -2 -10   60.51    1.89
   3  -2 -10   57.89    2.06
   3  -2 -10   60.48    2.00
  -3   2  10   61.92    2.06
  -3   2 -10   66.30    2.06
  -3   2 -10    0.10    0.20
   3   2  10   66.94    1.78
   3   2 -10   70.35    2.27
   3   2 -10   70.04    2.04
  -3  -2  11    1.65    0.51
  -3  -2  11    2.43    0.51
  -3  -2 -11    2.00    0.52
  -3  -2 -11    2.16    0.34
   3  -2 -11    2.81    0.50
   3  -2 -11    2.79    0.57
   3  -2 -11    2.89    0.56
  -3   2  11    2.33    0.47
  -3   2 -11    1.96    0.45
  -3   2 -11    0.17    0.24
   3   2  11    2.11    0.41
   3   2 -11    2.63    0.56
   3   2 -11    2.50    0.49
  -3  -2  12   79.97    2.65
  -3  -2 -12   82.71    2.67
  -3  -2 -12   84.22    2.10
   3  -2  12   76.61    2.45
   3  -2 -12   78.63    2.39
   3  -2 -12   80.09    2.60
  -3   2  12   78.96    2.40
  -3   2 -12   78.13    2.47
  -3   2 -12   -0.01    0.23
   3   2  12   85.30    2.12
   3   2 -12   85.87    2.73
  -3  -2  13   23.46    1.52
  -3  -2 -13   24.98    1.56
  -3  -2 -13   25.78    1.23
   3  -2  13   26.78    1.53
   3  -2 -13   25.65    1.46
   3  -2 -13   25.43    1.55
  -3   2  13   25.54    1.46
  -3   2 -13   26.55    1.54
  -3   2 -13    0.17    0.31
   3   2 -13   23.67    1.54
  -3  -2  14   32.68    1.84
  -3  -2 -14   32.99    1.85
  -3  -2 -14   33.66    1.48
   3  -2  14   34.12    1.81
   3  -2 -14   31.69    1.69
   3  -2 -14   31.16    1.79
  -3   2  14   34.44    1.77
  -3   2 -14   34.38    1.82
  -3   2 -14   -0.01    0.29
   3   2 -14   29.46    1.76
  -3  -2  15   15.85    1.38
  -3  -2 -15   13.00    1.28
  -3  -2 -15   15.07    1.06
   3  -2  15   16.98    1.36
   3  -2 -15   15.52    1.27
   3  -2 -15   16.45    1.39
  -3   2  15   14.65    1.23
  -3   2 -15   14.59    1.29
  -3   2 -15   -0.27    0.31
   3   2 -15   12.14    1.21
  -3  -2  16    8.57    1.09
  -3  -2 -16    9.71    1.17
  -3  -2 -16    8.12    0.84
   3  -2  16    7.11    0.97
   3  -2 -16    9.27    1.12
  -3   2  16    9.09    1.04
  -3   2 -16    8.58    1.09
  -3   2 -16    0.24    0.40
   3   2 -16    8.99    1.13
  -3  -2  17    4.70    0.85
  -3  -2 -17    5.61    0.96
  -3  -2 -17    5.64    0.75
   3  -2  17    5.42    0.92
   3  -2 -17    6.04    1.06
  -3   2  17    6.31    0.90
  -3   2 -17    0.18    0.40
   3   2 -17    5.31    0.98
  -3  -2  18    1.13    0.52
  -3  -2 -18    0.82    0.54
  -3  -2 -18    1.51    0.49
   3  -2  18    1.07    0.54
   3  -2 -18    2.60    0.79
  -3   2  18    1.87    0.68
  -3   2 -18   -0.27    0.31
   3   2 -18    1.14    0.58
  -3  -2  19    3.17    0.80
  -3  -2 -19    2.13    0.74
  -3  -2 -19    2.83    0.58
   3  -2  19    2.65    0.79
   3  -2 -19    2.75    0.87
  -3   2  19    2.56    0.73
  -3   2 -19   -0.69    0.33
   3   2 -19    1.38    0.63
  -3  -2  20    3.56    0.88
  -3  -2 -20    2.38    0.82
   3  -2  20    2.73    0.86
   3  -2 -20    1.99    0.69
  -3   2  20    3.67    0.80
  -3   2 -20   -0.54    0.33
   3   2 -20    2.29    0.82
  -3  -2  21    6.87    1.15
  -3  -2 -21    3.58    0.97
   3  -2  21    5.53    1.01
   3  -2 -21    5.15    1.04
  -3   2  21    7.43    1.11
  -3   2 -21   -0.13    0.33
   3   2 -21    4.53    1.08
  -4  -2   0   18.11    0.94
   4  -2   0   20.79    0.98
   4  -2   0   22.57    0.95
   4   2   0   20.32    0.59
   4   2   0    2.09    0.52
  -4  -2   1  212.11    3.14
  -4  -2  -1  211.55    3.13
   4  -2   1  221.68    3.13
   4  -2   1  169.77    2.39
   4  -2  -1  204.46    3.04
   4  -2  -1  233.22    3.06
   4   2   1  240.11    3.37
   4   2  -1  205.08    2.14
   4   2  -1  205.17    3.12
  -4  -2   2  175.78    2.89
  -4  -2  -2  169.07    2.84
   4  -2   2  172.03    2.76
   4  -2   2  137.87    2.05
   4  -2  -2  162.42    2.76
   4  -2  -2  153.68    2.59
  -4   2  -2  190.18    1.64
   4   2  -2  185.96    2.28
   4   2  -2  195.24    3.05
  -4  -2   3   57.65    1.70
  -4  -2  -3   54.00    1.65
  -4  -2  -3   53.77    1.44
   4  -2   3   58.28    1.64
   4  -2   3   50.24    1.18
   4  -2  -3   52.97    1.63
   4  -2  -3    0.59    0.24
  -4   2   3   59.52    0.94
  -4   2  -3   59.83    1.10
   4   2   3   74.22    2.03
   4   2  -3   51.60    1.33
   4   2  -3   61.14    1.78
  -4  -2   4   58.21    1.77
  -4  -2  -4   55.45    1.71
  -4  -2  -4   57.82    1.47
   4  -2   4   60.11    1.69
   4  -2   4   49.45    1.11
   4  -2  -4   56.62    1.74
   4  -2  -4   57.17    1.72
  -4   2   4   58.00    1.10
  -4   2  -4   58.94    1.24
   4   2   4   72.46    1.98
   4   2  -4   53.66    1.46
   4   2  -4   57.80    1.76
  -4  -2   5   77.74    2.13
  -4  -2   5   89.05    2.31
  -4  -2  -5   75.32    2.05
  -4  -2  -5   80.80    1.71
   4  -2   5   73.57    1.92
   4  -2  -5   69.73    1.99
   4  -2  -5   80.09    2.10
  -4   2   5   76.18    1.43
  -4   2  -5   73.39    1.54
   4   2   5  102.72    2.47
   4   2  -5   78.19    1.88
   4   2  -5   85.19    2.16
  -4  -2   6  191.85    3.37
  -4  -2   6  184.05    3.23
  -4  -2  -6  187.89    3.33
  -4  -2  -6  206.42    2.69
   4  -2  -6  196.62    3.41
   4  -2  -6  197.11    3.38
  -4   2   6  192.32    2.52
  -4   2  -6  182.22    2.64
  -4   2  -6   -0.02    0.24
   4   2   6  228.38    3.36
   4   2  -6  202.39    3.21
   4   2  -6  169.46    3.08
  -4  -2   7  362.83    4.79
  -4  -2   7  430.86    5.09
  -4  -2  -7  352.52    4.72
  -4  -2  -7  356.98    2.51
  -4  -2  -7  404.00    3.70
   4  -2  -7  343.21    4.70
   4  -2  -7  335.87    4.54
  -4   2   7  356.83    3.73
  -4   2  -7  336.58    3.86
  -4   2  -7   -0.07    0.24
   4   2   7  372.75    3.95
   4   2  -7  395.91    4.73
   4   2  -7  430.79    5.01
  -4  -2   8   29.91    1.46
  -4  -2   8   31.96    1.43
  -4  -2  -8   29.67    1.46
  -4  -2  -8   28.19    0.83
   4  -2  -8   30.67    1.48
   4  -2  -8   32.88    1.50
  -4   2   8   29.63    1.17
  -4   2  -8   12.98    0.82
  -4   2  -8    0.06    0.22
   4   2   8   29.85    1.17
   4   2  -8   32.35    1.45
   4   2  -8   36.83    1.54
  -4  -2   9  109.11    2.83
  -4  -2   9  131.98    2.98
  -4  -2  -9  111.80    2.87
  -4  -2  -9  112.44    1.83
   4  -2  -9  106.77    2.81
   4  -2  -9  124.64    2.94
  -4   2   9  111.55    2.41
  -4   2  -9    0.17    0.24
   4   2   9  119.30    2.32
   4   2  -9  108.42    2.74
   4   2  -9  132.21    2.92
  -4  -2  10   50.48    2.02
  -4  -2  10   55.63    2.12
  -4  -2 -10   50.13    2.01
  -4  -2 -10   51.77    1.36
   4  -2 -10   53.79    2.09
   4  -2 -10   56.78    2.05
  -4   2  10   29.03    1.30
  -4   2 -10   48.29    1.78
  -4   2 -10   -0.15    0.22
   4   2  10   55.49    1.63
   4   2 -10   51.16    1.99
   4   2 -10   63.87    2.08
  -4  -2  11   35.26    1.76
  -4  -2 -11   33.59    1.72
  -4  -2 -11   36.62    1.24
   4  -2 -11   31.63    1.67
   4  -2 -11   39.80    1.78
  -4   2  11   -0.06    0.06
  -4   2 -11   37.01    1.64
  -4   2 -11   -0.12    0.22
   4   2  11   37.91    1.39
   4   2 -11   32.61    1.68
  -4  -2  12    7.58    0.93
  -4  -2 -12    8.80    0.98
  -4  -2 -12    9.71    0.70
   4  -2 -12    9.39    1.01
  -4   2  12    9.87    0.87
  -4   2 -12   10.33    0.97
  -4   2 -12    0.00    0.22
   4   2  12   10.23    0.78
   4   2 -12    7.42    0.89
  -4  -2  13   26.88    1.67
  -4  -2 -13   24.43    1.60
  -4  -2 -13   28.61    1.25
   4  -2 -13   29.42    1.73
  -4   2  13   27.98    1.52
  -4   2 -13   25.78    1.53
  -4   2 -13    0.14    0.29
   4   2 -13   23.83    1.57
  -4  -2  14   36.24    1.99
  -4  -2 -14   37.46    2.02
  -4  -2 -14   38.86    1.54
   4  -2 -14   32.34    1.87
  -4   2  14   36.47    1.81
  -4   2 -14   38.67    1.95
  -4   2 -14    0.03    0.31
   4   2 -14   35.70    1.97
  -4  -2  15   19.24    1.54
  -4  -2 -15   19.23    1.54
  -4  -2 -15   21.83    1.23
   4  -2 -15   21.75    1.62
  -4   2  15   18.85    1.37
  -4   2 -15   21.45    1.53
  -4   2 -15    0.28    0.37
   4   2 -15   21.02    1.60
  -4  -2  16    4.65    0.86
  -4  -2 -16    5.23    0.94
  -4  -2 -16    4.66    0.66
   4  -2  16    4.43    0.85
   4  -2 -16    4.12    0.90
  -4   2  16    4.97    0.79
  -4   2 -16    4.88    0.89
  -4   2 -16   -0.06    0.31
   4   2 -16    3.76    0.84
  -4  -2  17    6.84    1.03
  -4  -2 -17    6.34    1.03
   4  -2  17    7.61    1.06
   4  -2 -17    5.97    1.06
  -4   2  17    6.31    0.89
  -4   2 -17    5.97    1.00
  -4   2 -17   -0.02    0.32
   4   2 -17    5.63    0.97
  -4  -2  18    0.48    0.45
  -4  -2 -18    0.44    0.44
   4  -2  18    1.03    0.57
   4  -2 -18    0.61    0.51
  -4   2  18    0.65    0.44
  -4   2 -18    0.09    0.39
  -4   2 -18   -0.01    0.28
   4   2 -18    0.84    0.58
  -4  -2  19    6.75    1.11
  -4  -2 -19    6.07    1.09
   4  -2  19    6.90    1.09
   4  -2 -19    7.98    1.20
  -4   2  19    8.27    1.09
  -4   2 -19    0.23    0.36
   4   2 -19    5.62    1.06
  -4  -2  20    2.19    0.78
  -4  -2 -20    1.06    0.65
   4  -2  20    2.16    0.79
   4  -2 -20    2.59    0.80
  -4   2  20    1.39    0.61
  -4   2 -20    0.06    0.35
   4   2 -20    1.29    0.66
  -5  -2   0   33.63    1.39
   5  -2   0   36.01    1.36
   5  -2   0   38.76    1.31
   5   2   0   37.02    0.84
   5   2   0   38.91    1.48
  -5  -2   1    9.94    0.90
  -5  -2  -1   10.63    0.82
   5  -2   1   11.29    0.78
   5  -2   1   10.99    0.73
   5  -2  -1   11.77    0.81
   5  -2  -1   11.16    0.78
  -5   2  -1   11.33    0.39
   5   2   1   10.61    0.37
   5   2   1   12.14    0.96
   5   2  -1   12.47    0.57
   5   2  -1    0.10    0.15
  -5  -2   2   17.38    1.08
  -5  -2  -2   14.54    0.92
   5  -2   2   18.38    0.97
   5  -2   2   17.19    0.84
   5  -2  -2   16.76    0.99
   5  -2  -2   16.53    0.96
  -5   2   2   15.84    0.50
  -5   2  -2   17.57    0.56
   5   2   2   18.04    1.10
   5   2  -2   15.78    0.71
   5   2  -2   18.58    1.11
  -5  -2   3   87.33    2.24
  -5  -2  -3   84.03    2.18
  -5  -2  -3   97.03    2.04
   5  -2   3   89.97    2.14
   5  -2   3   82.76    1.66
   5  -2  -3   91.74    2.27
   5  -2  -3   27.61    1.22
  -5   2   3   92.60    1.28
  -5   2  -3   89.70    1.43
   5   2   3   99.57    2.30
   5   2  -3   86.79    1.79
   5   2  -3   98.03    2.39
  -5  -2   4   83.76    2.22
  -5  -2  -4   79.34    2.17
  -5  -2  -4   87.52    1.89
   5  -2   4   85.76    2.11
   5  -2   4   85.32    1.59
   5  -2  -4   81.57    2.20
   5  -2  -4   68.61    1.99
  -5   2   4   82.68    1.38
  -5   2  -4   82.01    1.53
   5   2   4   93.93    2.29
   5   2  -4   84.06    1.90
   5   2  -4   93.72    2.37
  -5  -2   5   46.67    1.73
  -5  -2  -5   43.22    1.65
  -5  -2  -5   48.90    1.41
   5  -2   5   45.31    1.57
   5  -2  -5   42.88    1.65
   5  -2  -5   47.29    1.73
  -5   2   5   45.01    1.14
  -5   2  -5   44.79    1.24
   5   2   5   50.03    1.82
   5   2  -5   43.00    1.45
   5   2  -5   46.34    1.73
  -5  -2   6   -0.01    0.22
  -5  -2  -6    0.35    0.26
  -5  -2  -6    0.03    0.20
   5  -2   6   -0.03    0.18
   5  -2  -6    0.42    0.29
   5  -2  -6    0.52    0.41
  -5   2   6    0.27    0.13
  -5   2  -6    0.23    0.16
   5   2   6   -0.78    1.14
   5   2  -6    0.30    0.22
   5   2  -6    0.21    0.34
  -5  -2   7  236.82    4.04
  -5  -2  -7  233.77    4.03
   5  -2   7  231.53    3.71
   5  -2  -7  224.87    4.00
   5  -2  -7  259.54    4.21
  -5   2   7  229.57    3.04
  -5   2  -7  230.34    3.26
  -5   2  -7    0.09    0.24
   5   2   7  255.08    3.75
   5   2  -7  225.08    3.68
   5   2  -7  254.20    4.12
  -5  -2   8   71.11    2.31
  -5  -2  -8   67.55    2.25
  -5  -2  -8    0.12    0.09
   5  -2  -8   66.63    2.25
   5  -2  -8   81.69    2.45
  -5   2   8   70.17    1.81
  -5   2  -8   71.47    1.95
  -5   2  -8    0.03    0.28
   5   2   8   95.00    2.59
   5   2  -8   62.57    2.05
   5   2  -8   72.18    2.26
  -5  -2   9   17.45    1.23
  -5  -2  -9   16.46    1.19
   5  -2  -9   16.51    1.20
   5  -2  -9   19.87    1.29
  -5   2   9   17.16    0.96
  -5   2  -9    9.51    0.76
  -5   2  -9    0.48    0.32
   5   2  -9   15.60    1.10
   5   2  -9   19.93    1.26
  -5  -2  10   32.30    1.69
  -5  -2 -10   33.54    1.73
  -5  -2 -10   34.02    1.04
   5  -2 -10   35.83    1.78
   5  -2 -10   31.85    1.64
  -5   2  10   32.96    1.41
  -5   2 -10    0.19    0.14
  -5   2 -10    0.00    0.24
   5   2  10   33.71    1.30
   5   2 -10   31.49    1.61
   5   2 -10   36.35    1.70
  -5  -2  11   70.95    2.54
  -5  -2 -11   71.16    2.56
  -5  -2 -11   76.38    1.68
   5  -2 -11   75.96    2.65
   5  -2 -11   78.99    2.61
  -5   2  11   73.58    2.21
  -5   2 -11   72.25    2.31
  -5   2 -11   -0.14    0.24
   5   2  11   76.45    1.97
   5   2 -11   72.44    2.52
  -5  -2  12   49.08    2.20
  -5  -2 -12   47.98    2.19
  -5  -2 -12   49.92    1.48
   5  -2 -12   54.26    2.33
  -5   2  12    0.00    0.07
  -5   2 -12   49.65    2.02
  -5   2 -12    0.15    0.26
   5   2 -12   52.78    2.26
  -5  -2  13    2.77    0.72
  -5  -2 -13    2.40    0.73
  -5  -2 -13    3.43    0.51
   5  -2 -13    2.66    0.75
  -5   2  13    1.12    0.35
  -5   2 -13    3.04    0.64
  -5   2 -13   -0.25    0.29
   5   2 -13    2.77    0.71
  -5  -2  14    2.83    0.75
  -5  -2 -14    3.44    0.78
   5  -2 -14    3.51    0.81
  -5   2  14    3.64    0.64
  -5   2 -14    3.92    0.72
  -5   2 -14    0.05    0.32
   5   2 -14    3.70    0.76
  -5  -2  15   15.35    1.43
  -5  -2 -15   14.43    1.40
   5  -2 -15   15.46    1.44
  -5   2  15   14.31    1.21
  -5   2 -15   14.52    1.32
  -5   2 -15    0.22    0.34
   5   2 -15   15.49    1.41
  -5  -2  16    0.12    0.42
  -5  -2 -16   -0.05    0.38
   5  -2 -16    0.30    0.43
  -5   2  16    0.05    0.31
  -5   2 -16   -0.17    0.29
  -5   2 -16   -0.15    0.29
   5   2 -16   -0.30    0.30
  -5  -2  17    0.93    0.53
  -5  -2 -17    0.82    0.51
   5  -2 -17    2.19    0.77
  -5   2  17    0.63    0.40
  -5   2 -17    1.44    0.56
  -5   2 -17   -0.02    0.34
   5   2 -17    0.56    0.52
  -5  -2  18    2.47    0.80
  -5  -2 -18    1.76    0.72
   5  -2  18    1.86    0.71
   5  -2 -18    1.96    0.74
  -5   2  18    2.00    0.58
  -5   2 -18    1.39    0.66
  -5   2 -18    0.09    0.33
   5   2 -18    1.99    0.76
  -5  -2  19    8.28    1.24
  -5  -2 -19    6.90    1.18
   5  -2  19    8.59    1.18
   5  -2 -19    9.43    1.31
  -5   2  19    7.96    1.03
  -5   2 -19    8.64    1.23
  -5   2 -19   -0.03    0.41
   5   2 -19    7.16    1.15
  -5  -2  20    2.10    0.75
  -5  -2 -20    1.16    0.66
   5  -2  20    1.71    0.74
   5  -2 -20    2.52    0.82
  -5   2  20    1.99    0.68
  -5   2 -20    1.44    0.68
  -5   2 -20    0.15    0.39
   5   2 -20    0.80    0.55
  -6  -2   0   30.62    1.39
   6  -2   0   28.44    1.29
   6  -2   0   30.89    1.27
  -6   2   0   33.18    0.74
   6   2   0   31.87    0.85
   6   2   0   33.31    1.48
  -6  -2   1  118.89    2.71
  -6  -2  -1  117.54    2.68
   6  -2   1  113.15    2.52
   6  -2   1  122.54    2.38
   6  -2  -1  110.72    2.54
   6  -2  -1  119.38    2.52
  -6   2   1  124.16    1.42
  -6   2  -1  121.28    1.50
   6   2   1  131.66    1.44
   6   2   1  136.46    2.78
   6   2  -1  119.36    1.84
   6   2  -1   73.10    2.12
  -6  -2   2    6.85    0.76
  -6  -2  -2    6.13    0.67
   6  -2   2    5.36    0.60
   6  -2   2    6.49    0.61
   6  -2  -2    5.27    0.64
   6  -2  -2    7.45    0.75
  -6   2   2    7.24    0.37
  -6   2  -2    6.70    0.41
   6   2   2    6.90    0.86
   6   2  -2    5.68    0.47
   6   2  -2    3.62    0.60
  -6  -2   3   57.13    1.93
  -6  -2  -3   53.01    1.85
   6  -2   3   56.05    1.78
   6  -2   3   54.64    1.48
   6  -2  -3   50.92    1.80
   6  -2  -3   51.33    1.79
  -6   2   3   58.66    1.14
  -6   2  -3   58.02    1.25
   6   2   3   65.66    1.93
   6   2  -3   51.77    1.45
   6   2  -3   63.08    2.06
  -6  -2   4   27.38    1.38
  -6  -2  -4   28.77    1.40
  -6  -2  -4   33.16    1.25
   6  -2   4   29.07    1.31
   6  -2   4   28.55    1.04
   6  -2  -4   30.51    1.45
   6  -2  -4    0.04    0.15
  -6   2   4   31.12    0.92
  -6   2  -4   29.50    0.98
   6   2  -4   27.57    1.14
   6   2  -4   31.48    1.50
  -6  -2   5  106.93    2.71
  -6  -2  -5  109.82    2.75
  -6  -2  -5  119.79    2.27
   6  -2   5  103.09    2.46
   6  -2  -5  115.86    2.87
   6  -2  -5  123.99    2.92
  -6   2   5  112.41    1.89
  -6   2  -5  110.06    2.03
   6   2   5  118.16    2.65
   6   2  -5   99.76    2.29
   6   2  -5   97.00    2.63
  -6  -2   6   31.95    1.54
  -6  -2  -6   32.34    1.56
  -6  -2  -6   35.37    1.27
   6  -2   6   31.57    1.40
   6  -2  -6   32.14    1.57
   6  -2  -6   32.65    1.59
  -6   2   6   32.58    1.10
  -6   2  -6   32.74    1.20
   6   2   6   39.20    1.71
   6   2  -6   30.21    1.35
   6   2  -6   33.90    1.61
  -6  -2   7   21.11    1.31
  -6  -2  -7   21.28    1.31
   6  -2   7   20.41    1.16
   6  -2  -7   20.19    1.29
   6  -2  -7   22.96    1.39
  -6   2   7   22.11    0.98
  -6   2  -7   21.99    1.05
   6   2  -7   20.63    1.18
   6   2  -7   21.15    1.30
  -6  -2   8   15.50    1.18
  -6  -2  -8   15.72    1.18
   6  -2   8   16.00    1.06
   6  -2  -8   16.23    1.20
   6  -2  -8   17.38    1.26
  -6   2   8   15.79    0.88
  -6   2  -8   15.38    0.94
   6   2   8   19.07    1.52
   6   2  -8   15.66    1.09
   6   2  -8   16.65    1.20
  -6  -2   9   36.46    1.79
  -6  -2  -9   36.08    1.79
   6  -2   9   38.15    1.66
   6  -2  -9   36.47    1.82
   6  -2  -9   33.79    1.75
  -6   2   9   40.57    1.49
  -6   2  -9   35.97    1.51
  -6   2  -9    0.24    0.27
   6   2   9   50.74    2.10
   6   2  -9   34.30    1.65
   6   2  -9   33.57    1.70
  -6  -2  10   72.27    2.58
  -6  -2 -10   71.15    2.56
   6  -2  10   70.65    2.30
   6  -2 -10   74.57    2.65
   6  -2 -10   76.20    2.64
  -6   2  10   75.20    2.15
  -6   2 -10   47.31    1.81
  -6   2 -10    0.28    0.34
   6   2 -10   72.58    2.49
  -6  -2  11   98.41    3.08
  -6  -2 -11   96.98    3.09
   6  -2 -11   99.00    3.15
  -6   2  11  101.31    2.63
  -6   2 -11    0.20    0.12
  -6   2 -11    0.13    0.28
   6   2 -11   90.48    2.89
  -6  -2  12   19.69    1.51
  -6  -2 -12   20.15    1.53
   6  -2 -12   19.66    1.51
  -6   2  12   18.90    1.21
  -6   2 -12   20.03    1.33
  -6   2 -12    0.06    0.27
   6   2 -12   18.13    1.40
  -6  -2  13   43.37    2.20
  -6  -2 -13   43.62    2.24
   6  -2 -13   42.08    2.22
  -6   2  13   13.75    1.05
  -6   2 -13   47.61    2.10
  -6   2 -13    0.04    0.28
   6   2 -13   42.42    2.16
  -6  -2  14    0.97    0.54
  -6  -2 -14    1.19    0.57
   6  -2 -14    1.23    0.60
  -6   2  14    0.06    0.09
  -6   2 -14    0.92    0.46
  -6   2 -14   -0.38    0.28
   6   2 -14    1.60    0.62
  -6  -2  15   12.03    1.31
  -6  -2 -15   10.36    1.25
   6  -2 -15   11.88    1.33
  -6   2  15   10.32    1.00
  -6   2 -15   12.27    1.21
  -6   2 -15    0.07    0.26
   6   2 -15   10.10    1.20
  -6  -2  16    3.38    0.87
  -6  -2 -16    4.48    0.95
   6  -2 -16    4.73    0.97
  -6   2  16    4.37    0.73
  -6   2 -16    4.49    0.87
  -6   2 -16    0.08    0.28
   6   2 -16    4.32    0.92
  -6  -2  17    0.64    0.52
  -6  -2 -17    0.39    0.51
   6  -2 -17    0.50    0.47
  -6   2  17    0.41    0.30
  -6   2 -17    0.52    0.47
  -6   2 -17   -0.03    0.31
   6   2 -17   -0.10    0.38
  -6  -2  18    0.51    0.49
  -6  -2 -18    0.50    0.55
   6  -2 -18    0.24    0.48
  -6   2  18    0.14    0.28
  -6   2 -18    0.99    0.52
  -6   2 -18    0.11    0.36
   6   2 -18    0.45    0.54
  -6  -2  19    2.06    0.82
  -6  -2 -19    2.80    0.88
   6  -2  19    1.54    0.71
   6  -2 -19    1.59    0.79
  -6   2  19    2.41    0.57
  -6   2 -19    0.96    0.55
   6   2 -19    1.02    0.58
  -7  -2   0   70.23    2.20
   7  -2   0   66.31    2.06
   7  -2   0   74.21    2.08
  -7   2   0   74.72    1.31
   7   2   0   74.48    1.41
   7   2   0   79.65    2.38
  -7  -2   1   14.74    1.04
  -7  -2  -1   12.02    0.94
   7  -2   1   12.63    0.92
   7  -2   1   14.74    0.96
   7  -2  -1   13.03    0.96
   7  -2  -1   14.59    1.04
  -7   2   1   12.81    0.55
  -7   2  -1   13.29    0.58
   7   2   1   11.81    0.50
   7   2   1   14.89    1.16
   7   2  -1   13.89    0.69
   7   2  -1   15.64    1.17
  -7  -2   2    1.57    0.45
  -7  -2  -2    1.50    0.42
   7  -2   2    1.52    0.39
   7  -2   2    1.89    0.53
   7  -2  -2    1.62    0.45
   7  -2  -2    2.32    0.58
  -7   2   2    1.76    0.24
  -7   2  -2    2.04    0.27
   7   2   2    2.36    0.74
   7   2  -2    1.49    0.30
   7   2  -2   -0.13    0.16
  -7  -2   3    2.17    0.52
  -7  -2  -3    2.05    0.48
   7  -2   3    3.08    0.50
   7  -2   3    3.06    0.51
   7  -2  -3    2.35    0.51
   7  -2  -3    2.56    0.61
  -7   2   3    2.51    0.29
  -7   2  -3    3.16    0.33
   7   2   3    2.96    0.72
   7   2  -3    2.61    0.39
   7   2  -3    2.72    0.65
  -7  -2   4    8.83    0.89
  -7  -2  -4    8.89    0.85
  -7  -2  -4   10.03    0.72
   7  -2   4    8.46    0.76
   7  -2   4    9.70    0.73
   7  -2  -4    9.29    0.89
   7  -2  -4    7.29    0.79
  -7   2   4    9.84    0.58
  -7   2  -4    9.22    0.59
   7   2   4   11.17    1.02
   7   2  -4    9.55    0.72
   7   2  -4    8.96    0.93
  -7  -2   5    5.44    0.74
  -7  -2  -5    5.48    0.71
  -7  -2  -5    5.17    0.47
   7  -2   5    5.20    0.61
   7  -2  -5    5.96    0.76
   7  -2  -5    3.69    0.63
  -7   2   5    5.38    0.50
  -7   2  -5    5.32    0.50
   7   2  -5    4.90    0.57
   7   2  -5    5.82    0.82
  -7  -2   6   35.62    1.73
  -7  -2  -6   35.07    1.70
   7  -2   6   36.90    1.57
   7  -2  -6   36.82    1.75
   7  -2  -6   36.82    1.77
  -7   2   6   37.44    1.25
  -7   2  -6   37.50    1.33
   7   2   6   40.68    1.79
   7   2  -6   33.57    1.47
   7   2  -6   38.93    1.83
  -7  -2   7    6.94    0.87
  -7  -2  -7    5.55    0.75
   7  -2   7    7.67    0.76
   7  -2  -7    6.52    0.83
   7  -2  -7    7.03    0.91
  -7   2   7    6.59    0.59
  -7   2  -7    7.04    0.63
   7   2   7    7.18    1.19
   7   2  -7    7.67    0.78
   7   2  -7    8.48    1.00
  -7  -2   8    8.36    0.95
  -7  -2  -8    7.20    0.88
   7  -2   8    7.94    0.80
   7  -2  -8    8.70    0.97
   7  -2  -8    8.83    0.99
  -7   2   8    8.26    0.69
  -7   2  -8    8.25    0.72
   7   2   8    8.53    1.26
   7   2  -8    6.88    0.78
   7   2  -8   10.90    1.09
  -7  -2   9    0.49    0.42
  -7  -2  -9    0.06    0.28
   7  -2   9    0.21    0.27
   7  -2  -9    0.89    0.48
   7  -2  -9    0.67    0.48
  -7   2   9    0.80    0.31
  -7   2  -9    1.12    0.39
   7   2   9    1.84    1.25
   7   2  -9    0.39    0.31
   7   2  -9    0.47    0.50
  -7  -2  10   31.74    1.80
  -7  -2 -10   32.12    1.81
   7  -2  10   35.35    1.68
   7  -2 -10   32.81    1.87
   7  -2 -10   35.55    1.90
  -7   2  10   34.34    1.51
  -7   2 -10   33.51    1.57
   7   2  10   42.88    2.11
   7   2 -10   36.87    1.85
  -7  -2  11   19.24    1.51
  -7  -2 -11   20.37    1.53
   7  -2  11   19.02    1.29
   7  -2 -11   21.21    1.57
  -7   2  11   21.78    1.27
  -7   2 -11   15.34    1.12
   7   2 -11   21.20    1.50
  -7  -2  12    5.46    0.94
  -7  -2 -12    6.67    0.95
   7  -2  12    5.92    0.79
   7  -2 -12    5.00    0.89
  -7   2  12    6.71    0.75
  -7   2 -12   -0.04    0.10
  -7   2 -12   -0.21    0.26
   7   2 -12    5.74    0.88
  -7  -2  13    5.64    1.01
  -7  -2 -13    4.21    0.85
   7  -2  13    5.77    0.82
   7  -2 -13    4.88    0.91
  -7   2  13    5.47    0.74
  -7   2 -13    4.82    0.73
  -7   2 -13    0.13    0.29
   7   2 -13    5.22    0.89
  -7  -2  14    3.11    0.87
  -7  -2 -14    2.57    0.75
   7  -2 -14    1.89    0.70
  -7   2  14    1.86    0.46
  -7   2 -14    3.81    0.75
  -7   2 -14   -0.05    0.27
   7   2 -14    2.36    0.73
  -7  -2  15    1.24    0.64
  -7  -2 -15    0.94    0.53
   7  -2 -15    1.48    0.68
  -7   2  15   -0.05    0.10
  -7   2 -15    1.53    0.58
  -7   2 -15    0.20    0.32
   7   2 -15    1.71    0.63
  -7  -2  16    4.86    1.02
  -7  -2 -16    4.69    0.98
   7  -2 -16    3.12    0.90
  -7   2  16    0.80    0.33
  -7   2 -16    4.81    0.86
  -7   2 -16   -0.11    0.27
   7   2 -16    5.49    1.05
  -7  -2  17    0.19    0.39
  -7  -2 -17   -0.36    0.31
   7  -2 -17    0.24    0.41
  -7   2  17    0.40    0.23
  -7   2 -17    0.03    0.36
  -7   2 -17    0.10    0.33
   7   2 -17    0.52    0.43
  -7  -2  18    0.48    0.47
  -7  -2 -18    0.21    0.42
   7  -2 -18   -0.16    0.48
  -7   2  18    0.10    0.23
  -7   2 -18   -0.01    0.37
  -7   2 -18    0.24    0.32
   7   2 -18   -0.36    0.38
  -7   2 -19   -0.31    0.26
   7   2 -19   -0.02    0.45
  -8  -2   0    8.47    0.89
   8  -2   0    8.41    0.83
   8  -2   0   10.43    0.95
  -8   2   0   10.00    0.56
   8   2   0    9.17    0.55
   8   2   0   11.51    1.15
  -8  -2   1   59.59    2.17
  -8  -2  -1   58.90    2.15
   8  -2   1   58.68    2.03
   8  -2   1   60.59    1.96
   8  -2  -1   57.77    2.06
   8  -2  -1   65.64    2.16
  -8   2   1   62.72    1.35
  -8   2  -1   62.05    1.39
   8   2   1   62.27    1.24
   8   2   1   71.98    2.39
   8   2  -1   51.74    1.40
   8   2  -1   67.65    2.36
  -8  -2   2    9.34    0.92
  -8  -2  -2    8.38    0.87
   8  -2   2    7.95    0.80
   8  -2   2    9.85    0.88
   8  -2  -2    9.30    0.91
   8  -2  -2   11.49    1.02
  -8   2   2   10.22    0.56
  -8   2  -2    9.75    0.59
   8   2   2   11.42    1.13
   8   2  -2    8.00    0.62
   8   2  -2    8.51    0.95
  -8  -2   3    1.77    0.55
  -8  -2  -3    2.79    0.57
   8  -2   3    3.03    0.53
   8  -2   3    2.83    0.56
   8  -2  -3    2.05    0.54
   8  -2  -3    2.86    0.67
  -8   2   3    2.62    0.30
  -8   2  -3    2.25    0.33
   8   2   3    4.33    0.89
   8   2  -3    2.03    0.38
   8   2  -3    0.24    0.29
  -8  -2   4   17.86    1.27
  -8  -2  -4   17.69    1.25
   8  -2   4   18.90    1.18
   8  -2   4   18.51    1.04
   8  -2  -4   18.89    1.28
   8  -2  -4   17.35    1.28
  -8   2   4   18.56    0.83
  -8   2  -4   18.95    0.90
   8   2   4   22.27    1.39
   8   2  -4   17.79    1.02
   8   2  -4   19.58    1.41
  -8  -2   5   74.41    2.53
  -8  -2  -5   77.60    2.58
   8  -2   5   74.80    2.29
   8  -2   5   76.32    1.92
   8  -2  -5   77.45    2.58
   8  -2  -5    0.07    0.20
  -8   2   5   77.81    1.78
  -8   2  -5   79.18    1.91
   8   2   5   84.34    2.47
   8   2  -5   80.70    2.24
   8   2  -5   84.66    2.78
  -8  -2   6   11.36    1.10
  -8  -2  -6    9.35    0.98
   8  -2   6   10.63    0.91
   8  -2  -6   12.11    1.11
   8  -2  -6   12.44    1.19
  -8   2   6   12.82    0.82
  -8   2  -6   11.98    0.80
   8   2   6    9.74    1.33
   8   2  -6   11.05    0.91
   8   2  -6   14.59    1.29
  -8  -2   7   30.18    1.76
  -8  -2  -7   29.47    1.69
   8  -2   7   29.88    1.49
   8  -2  -7   28.23    1.68
   8  -2  -7   34.63    1.87
  -8   2   7   31.27    1.30
  -8   2  -7   31.17    1.35
   8   2   7   37.12    2.02
   8   2  -7   29.64    1.51
   8   2  -7   37.47    1.96
  -8  -2   8    4.92    0.86
  -8  -2  -8    5.18    0.83
   8  -2   8    4.40    0.63
   8  -2  -8    6.76    0.92
   8  -2  -8    6.94    0.97
  -8   2   8    4.94    0.60
  -8   2  -8    5.78    0.65
   8   2   8    6.32    1.35
   8   2  -8    4.44    0.69
   8   2  -8    6.19    1.12
  -8  -2   9   39.89    2.07
  -8  -2  -9   38.86    2.00
   8  -2   9   41.75    1.83
   8  -2  -9   36.75    1.99
   8  -2  -9   45.49    2.20
  -8   2   9   41.18    1.63
  -8   2  -9   40.96    1.69
   8   2  -9   38.00    1.85
  -8  -2  10    7.39    1.01
  -8  -2 -10    8.50    1.06
   8  -2  10    7.87    0.85
   8  -2 -10    8.45    1.05
   8  -2 -10    9.94    1.21
  -8   2  10    9.46    0.85
  -8   2 -10    8.65    0.85
   8   2  10   11.17    1.45
   8   2 -10    7.82    0.96
  -8  -2  11   10.31    1.22
  -8  -2 -11   10.82    1.20
   8  -2  11   10.77    1.00
   8  -2 -11   10.89    1.21
  -8   2  11   10.82    0.94
  -8   2 -11   10.82    0.98
   8   2 -11    9.90    1.11
  -8  -2  12   10.01    1.23
  -8  -2 -12   10.69    1.21
   8  -2  12    9.02    0.97
   8  -2 -12   10.61    1.22
  -8   2  12   10.75    0.97
  -8   2 -12    8.92    0.91
   8   2 -12    9.72    1.13
  -8  -2  13    3.34    0.87
  -8  -2 -13    5.66    0.97
   8  -2  13    5.01    0.77
   8  -2 -13    3.62    0.91
  -8   2  13    4.84    0.73
  -8   2 -13    0.03    0.15
   8   2 -13    5.03    0.94
  -8  -2  14    5.67    1.05
  -8  -2 -14    6.06    1.03
   8  -2  14    5.06    0.80
   8  -2 -14    6.06    1.07
  -8   2  14    5.80    0.79
  -8   2 -14    5.48    0.81
   8   2 -14    6.08    1.01
  -8  -2  15   12.13    1.46
  -8  -2 -15   11.55    1.35
   8  -2  15    9.87    1.06
   8  -2 -15    9.83    1.33
  -8   2  15   11.33    1.11
  -8   2 -15   10.47    1.17
  -8   2 -15   -0.06    0.15
   8   2 -15   11.12    1.33
  -8  -2  16    1.50    0.72
  -8  -2 -16    1.17    0.64
   8  -2  16    1.31    0.53
   8  -2 -16    1.37    0.67
  -8   2  16    1.75    0.43
  -8   2 -16    0.64    0.45
   8   2 -16    1.83    0.71
  -8  -2  17    1.53    0.72
  -8  -2 -17    0.91    0.63
   8  -2 -17    1.08    0.74
  -8   2  17    0.09    0.15
  -8   2 -17    1.44    0.59
  -8   2 -17    0.10    0.19
   8   2 -17    1.34    0.70
  -8  -2  18    2.29    0.83
  -8  -2 -18    2.76    1.02
  -8   2  18    1.24    0.44
  -8   2 -18    2.26    0.74
   8   2 -18    2.08    0.82
  -9  -2   0   -0.07    0.26
   9  -2   0    0.18    0.30
   9  -2   0    0.33    0.46
   9   2   0    0.06    0.60
  -9  -2   1    5.42    0.82
  -9  -2  -1    5.56    0.80
   9  -2   1    6.58    0.79
   9  -2   1    7.97    0.91
   9  -2  -1    7.32    0.84
   9  -2  -1    7.39    0.97
   9   2   1    9.01    1.25
   9   2  -1    7.28    0.58
   9   2  -1    7.75    1.11
  -9  -2   2   62.61    2.37
  -9  -2  -2   63.43    2.37
   9  -2   2   59.71    2.15
   9  -2   2   63.15    2.10
   9  -2  -2   63.99    2.32
   9  -2  -2   70.67    2.47
   9   2   2   77.87    2.67
   9   2  -2   60.56    1.72
   9   2  -2   67.79    2.53
  -9  -2   3    9.03    1.05
  -9  -2  -3   10.90    1.06
   9  -2   3   10.17    0.94
   9  -2   3   11.32    0.99
   9  -2  -3   10.40    1.06
   9  -2  -3   13.54    1.27
  -9   2  -3   10.54    0.71
   9   2   3   14.54    1.44
   9   2  -3   10.50    0.80
   9   2  -3    0.12    0.22
  -9  -2   4   51.24    2.19
  -9  -2  -4   49.21    2.14
   9  -2   4   57.71    2.11
   9  -2   4   58.93    1.92
   9  -2  -4   54.74    2.23
   9  -2  -4   59.87    2.39
  -9   2  -4   54.57    1.61
   9   2   4   57.60    2.25
   9   2  -4   45.96    1.69
   9   2  -4   55.05    2.36
  -9  -2   5   12.98    1.20
  -9  -2  -5   12.12    1.16
   9  -2   5   13.38    1.05
   9  -2   5   15.05    1.03
   9  -2  -5   12.10    1.14
   9  -2  -5   12.41    1.15
  -9   2  -5   13.43    0.86
   9   2   5   15.28    1.39
   9   2  -5   13.14    0.97
   9   2  -5   15.53    1.41
  -9  -2   6    2.18    0.70
  -9  -2  -6    2.47    0.70
   9  -2   6    1.52    0.50
   9  -2   6    2.58    0.61
   9  -2  -6    2.50    0.68
   9  -2  -6    1.04    0.51
  -9   2  -6    2.67    0.45
   9   2   6    1.36    0.94
   9   2  -6    2.13    0.50
   9   2  -6    2.90    0.87
  -9  -2   7    1.37    0.65
  -9  -2  -7    2.20    0.63
   9  -2   7    1.75    0.49
   9  -2  -7    1.90    0.66
   9  -2  -7    2.60    0.82
  -9   2  -7    1.86    0.40
   9   2   7    4.12    1.38
   9   2  -7    1.88    0.51
   9   2  -7    2.64    0.81
  -9  -2   8    6.77    1.00
  -9  -2  -8    7.30    0.96
   9  -2   8    7.25    0.82
   9  -2  -8    6.79    0.98
   9  -2  -8    8.15    1.06
  -9   2  -8    7.12    0.73
   9   2   8    9.18    1.53
   9   2  -8    7.43    0.87
   9   2  -8    8.49    1.08
  -9  -2   9    0.81    0.55
  -9  -2  -9    0.96    0.49
   9  -2   9    0.63    0.38
   9  -2  -9    0.34    0.44
   9  -2  -9    1.35    0.65
  -9   2  -9    0.46    0.28
   9   2   9   -0.68    1.05
   9   2  -9    0.54    0.38
  -9  -2  10    3.99    0.93
  -9  -2 -10    2.11    0.69
   9  -2  10    2.83    0.57
   9  -2 -10    3.49    0.83
  -9   2 -10    3.08    0.54
   9   2  10    5.80    1.27
   9   2 -10    2.88    0.69
  -9  -2  11    0.88    0.57
  -9  -2 -11    0.57    0.42
   9  -2  11    0.80    0.36
   9  -2 -11    0.44    0.42
  -9   2 -11    0.42    0.32
   9   2  11    2.26    1.13
   9   2 -11    0.49    0.43
  -9  -2  12    2.32    0.79
  -9  -2 -12    1.67    0.62
   9  -2  12    1.71    0.50
   9  -2 -12    1.60    0.67
  -9   2 -12    1.55    0.50
   9   2  12    3.13    1.49
   9   2 -12    1.12    0.58
  -9  -2  13    0.97    0.60
  -9  -2 -13    0.63    0.51
   9  -2  13    0.45    0.32
   9  -2 -13    0.96    0.54
  -9   2 -13    0.81    0.44
   9   2 -13    0.66    0.56
  -9  -2  14    2.16    0.78
  -9  -2 -14    2.36    0.76
   9  -2 -14    1.28    0.68
  -9   2 -14    0.04    0.16
   9   2 -14    1.42    0.63
  -9  -2  15   -0.14    0.40
  -9  -2 -15   -0.26    0.31
   9  -2 -15    0.18    0.53
  -9   2 -15    0.33    0.26
   9   2 -15    0.52    0.50
  -9  -2  16    6.36    1.19
  -9  -2 -16    5.76    1.11
   9  -2 -16    4.75    1.08
  -9   2 -16    5.09    0.91
   9   2 -16    4.53    0.98
 -10  -2   0    5.20    0.86
  10  -2   0    6.36    0.86
  10  -2   0    7.84    1.05
  10   2   0    7.58    1.26
 -10  -2   1   22.61    1.55
 -10  -2  -1   24.32    1.59
  10  -2   1   24.68    1.51
  10  -2   1   27.73    1.63
  10  -2  -1   22.96    1.49
  10  -2  -1   30.09    1.76
  10   2   1   30.24    1.93
  10   2  -1   34.60    2.02
 -10  -2   2   39.46    2.00
 -10  -2  -2   40.90    2.03
  10  -2   2   40.03    1.86
  10  -2   2   46.19    1.96
  10  -2  -2   41.30    1.99
  10  -2  -2   43.65    2.11
  10   2   2   47.01    2.26
  10   2  -2   45.87    2.25
 -10  -2   3   17.54    1.40
 -10  -2  -3   18.05    1.40
  10  -2   3   17.29    1.25
  10  -2   3   19.83    1.35
  10  -2  -3   19.25    1.44
  10  -2  -3   19.67    1.52
  10   2   3   20.33    1.76
  10   2  -3   16.28    1.02
  10   2  -3   17.38    1.46
 -10  -2   4   30.99    1.82
 -10  -2  -4   31.30    1.82
  10  -2   4   30.85    1.62
  10  -2   4   35.46    1.65
  10  -2  -4   26.83    1.69
  10  -2  -4   33.73    1.91
  10   2   4   38.04    2.05
  10   2  -4   28.31    1.39
  10   2  -4   10.06    1.08
 -10  -2   5   21.55    1.57
 -10  -2  -5   21.35    1.54
  10  -2   5   20.18    1.33
  10  -2   5   22.38    1.34
  10  -2  -5   22.00    1.57
  10  -2  -5   27.26    1.78
  10   2   5   26.21    1.76
  10   2  -5   20.85    1.26
  10   2  -5   25.48    1.83
 -10  -2   6    1.60    0.72
 -10  -2  -6    1.15    0.56
  10  -2   6    0.89    0.42
  10  -2   6    1.56    0.60
  10  -2  -6    0.66    0.48
  10  -2  -6    0.17    0.25
  10   2   6    0.72    0.86
  10   2  -6    0.76    0.35
  10   2  -6    0.97    0.61
 -10  -2   7    5.59    1.10
 -10  -2  -7    6.97    1.00
  10  -2   7    6.41    0.79
  10  -2   7    7.49    0.92
  10  -2  -7    5.43    0.92
  10  -2  -7    7.73    1.08
  10   2   7    6.91    1.47
  10   2  -7    7.44    0.85
  10   2  -7    7.43    1.10
 -10  -2   8    0.44    0.51
 -10  -2  -8    0.59    0.48
  10  -2   8    0.27    0.26
  10  -2  -8    0.33    0.39
  10  -2  -8    0.42    0.47
  10   2   8    0.55    1.03
  10   2  -8    0.36    0.31
 -10  -2   9    4.06    0.97
 -10  -2  -9    3.69    0.83
  10  -2   9    3.64    0.64
  10  -2  -9    4.01    0.85
  10   2   9    4.74    1.39
  10   2  -9    2.90    0.68
 -10  -2  10    1.05    0.59
 -10  -2 -10    1.36    0.61
  10  -2  10    1.26    0.49
  10  -2 -10    0.53    0.51
  10   2 -10    0.84    0.46
 -10  -2  11    1.20    0.61
 -10  -2 -11    1.48    0.62
  10  -2 -11    1.15    0.68
  10   2  11    0.82    1.04
  10   2 -11    0.68    0.46
 -10  -2  12    1.52    0.68
 -10  -2 -12    1.02    0.58
  10  -2 -12    1.20    0.67
 -10   2 -12    1.43    0.52
  10   2  12    2.13    0.95
  10   2 -12    2.25    0.72
 -10  -2 -13    1.89    0.71
  10  -2 -13    1.70    0.72
 -10   2 -13    1.74    0.61
  10   2 -13    1.35    0.62
 -10  -2  14    1.45    0.70
 -10  -2 -14    0.53    0.45
  10  -2 -14    0.98    0.65
 -10   2 -14    0.97    0.49
  10   2 -14    0.43    0.48
 -10  -2  15    0.11    0.48
 -10  -2 -15    0.22    0.45
  10  -2 -15   -0.44    0.44
 -10   2 -15    0.07    0.23
  10   2 -15    0.17    0.38
 -11  -2   0   21.18    1.57
  11  -2   0   17.77    1.39
  11  -2   0   22.62    1.65
  11   2   0   29.44    2.04
 -11  -2   1    3.48    0.81
 -11  -2  -1    3.00    0.81
  11  -2   1    2.47    0.67
  11  -2   1    3.60    0.95
  11  -2  -1    4.32    0.81
  11  -2  -1    2.90    0.93
  11   2   1    5.90    1.20
  11   2  -1    5.67    1.20
 -11  -2   2   32.40    1.90
 -11  -2  -2   33.66    1.94
  11  -2   2   30.94    1.71
  11  -2   2   39.22    1.96
  11  -2  -2   33.74    1.89
  11  -2  -2   36.66    2.06
  11   2   2   41.80    2.23
  11   2  -2   43.06    2.36
 -11  -2   3    6.50    0.95
 -11  -2  -3    5.20    0.93
  11  -2   3    6.56    0.85
  11  -2   3    6.99    1.03
  11  -2  -3    5.28    0.89
  11  -2  -3    6.22    1.06
  11   2   3    7.83    1.39
  11   2  -3    7.96    1.20
 -11  -2   4    2.27    0.73
 -11  -2  -4    3.11    0.76
  11  -2   4    2.06    0.60
  11  -2   4    3.39    0.86
  11  -2  -4    2.71    0.70
  11  -2  -4    3.28    0.99
  11   2   4    3.68    1.12
  11   2  -4    0.09    0.28
 -11  -2   5    1.05    0.58
 -11  -2  -5    1.25    0.54
  11  -2   5    0.59    0.38
  11  -2   5    1.37    0.56
  11  -2  -5    1.36    0.58
  11  -2  -5    0.20    0.46
  11   2   5    3.03    1.03
  11   2  -5    1.66    0.79
 -11  -2   6    9.09    1.20
 -11  -2  -6   10.82    1.20
  11  -2   6    9.58    0.99
  11  -2   6    9.86    1.13
  11  -2  -6    9.83    1.16
  11  -2  -6    8.70    1.13
  11   2   6   12.99    1.45
  11   2  -6    9.93    0.95
  11   2  -6   10.16    1.28
 -11  -2   7   -0.06    0.35
 -11  -2  -7    0.29    0.38
  11  -2   7    0.20    0.33
  11  -2   7    1.29    0.58
  11  -2  -7    0.63    0.50
  11  -2  -7    1.03    0.54
  11   2   7    0.68    1.04
  11   2  -7    0.53    0.35
 -11  -2   8    0.82    0.54
 -11  -2  -8    0.36    0.44
  11  -2   8    0.74    0.48
  11  -2  -8    0.75    0.61
  11  -2  -8    0.59    0.48
  11   2   8    2.30    1.21
  11   2  -8    0.57    0.41
 -11  -2   9    1.18    0.65
 -11  -2  -9    1.53    0.62
  11  -2  -9    0.84    0.57
  11   2   9    3.53    1.32
  11   2  -9    1.12    0.50
 -11  -2  10    0.38    0.55
 -11  -2 -10    0.68    0.54
  11  -2 -10    0.34    0.50
  11   2  10   -0.07    1.10
  11   2 -10    0.43    0.40
 -11  -2  11    5.09    1.21
 -11  -2 -11    4.05    0.92
  11  -2 -11    2.81    0.87
  11   2  11    4.23    1.23
  11   2 -11    3.13    0.78
 -11  -2  12    1.57    0.69
 -11  -2 -12    1.20    0.66
  11  -2 -12    0.62    0.55
  11   2  12    2.23    0.96
  11   2 -12    0.27    0.44
 -11  -2  13    0.26    0.47
 -11  -2 -13   -0.07    0.43
  11  -2 -13   -0.30    0.43
  11   2 -13    0.54    0.47
 -12  -2   0    6.34    1.00
  12  -2   0    7.68    0.96
  12  -2   0    6.32    1.08
  12   2   0    9.31    1.31
 -12  -2   1    4.49    0.87
 -12  -2  -1    5.17    0.93
  12  -2   1    5.92    0.89
  12  -2   1    4.77    0.99
  12  -2  -1    6.76    0.94
  12  -2  -1    6.57    1.06
  12   2   1    6.61    1.22
  12   2  -1    5.95    1.22
 -12  -2   2   20.78    1.60
 -12  -2  -2   21.72    1.65
  12  -2   2   19.69    1.44
  12  -2   2   22.59    1.64
  12  -2  -2   21.04    1.57
  12  -2  -2   22.15    1.80
  12   2   2   25.57    1.97
  12   2  -2   25.82    1.93
 -12  -2   3    1.03    0.53
 -12  -2  -3    0.98    0.52
  12  -2   3    1.34    0.47
  12  -2   3    0.60    0.56
  12  -2  -3    0.66    0.45
  12  -2  -3    0.70    0.60
  12   2   3    0.20    0.76
  12   2  -3    3.35    1.04
 -12  -2   4    0.31    0.38
 -12  -2  -4    0.61    0.42
  12  -2   4    0.32    0.37
  12  -2   4    0.66    0.61
  12  -2  -4   -0.14    0.34
  12  -2  -4    0.20    0.51
  12   2   4    0.73    0.70
  12   2  -4   -0.56    0.44
 -12  -2   5    3.07    0.85
 -12  -2  -5    3.69    0.85
  12  -2   5    4.85    0.98
  12  -2  -5    3.36    0.82
  12  -2  -5    4.02    0.93
  12   2   5    4.89    1.22
  12   2  -5    1.56    0.72
 -12  -2   6    2.98    0.86
 -12  -2  -6    2.88    0.78
  12  -2   6    2.56    0.82
  12  -2  -6    1.78    0.70
  12  -2  -6    2.44    0.78
  12   2   6    3.78    1.25
 -12  -2   7   -0.12    0.42
 -12  -2  -7    0.07    0.37
  12  -2   7   -0.19    0.43
  12  -2  -7   -0.30    0.31
  12  -2  -7    0.04    0.29
  12   2   7    0.00    0.96
 -12  -2   8    0.69    0.70
 -12  -2  -8    1.24    0.63
  12  -2   8    1.33    0.58
  12  -2  -8    1.24    0.55
  12   2   8    2.89    1.20
 -12  -2   9    0.85    0.62
 -12  -2  -9    0.00    0.37
  12  -2  -9    1.28    0.67
  12   2   9   -0.14    1.27
 -12  -2  10    0.21    0.53
 -12  -2 -10    0.10    0.43
  12  -2 -10    0.54    0.52
  12   2  10    1.36    1.35
  12   2 -10   -0.09    0.28
 -12  -2  11    0.27    0.55
 -12  -2 -11    0.51    0.48
  12  -2 -11   -0.23    0.43
  12   2  11    1.12    1.08
  12   2 -11   -0.15    0.30
 -13  -2   0    2.93    0.80
  13  -2   0    3.39    0.74
  13  -2   0    4.07    1.09
  13   2   0    5.32    1.09
 -13  -2   1    3.07    0.79
 -13  -2  -1    2.22    0.72
  13  -2   1    3.48    0.70
  13  -2   1    3.26    1.01
  13  -2  -1    3.47    0.78
  13  -2  -1    3.86    1.15
  13   2   1    3.23    1.05
  13   2  -1    3.41    1.01
 -13  -2   2    1.98    0.69
 -13  -2  -2    1.47    0.64
  13  -2   2    3.09    0.95
  13  -2  -2    1.96    0.64
  13  -2  -2    3.68    1.08
  13   2   2    3.06    1.10
  13   2  -2    2.47    0.93
 -13  -2   3    2.25    0.73
 -13  -2  -3    3.57    0.81
  13  -2   3    6.74    1.15
  13  -2  -3    4.05    0.86
  13  -2  -3    3.94    1.10
  13   2   3    4.89    1.24
  13   2  -3    4.20    1.07
 -13  -2   4    2.67    0.79
 -13  -2  -4    2.67    0.76
  13  -2   4    3.43    0.92
  13  -2  -4    2.56    0.81
  13  -2  -4    3.97    1.16
  13   2   4    4.08    1.22
  13   2  -4    3.07    1.01
 -13  -2   5    0.90    0.55
 -13  -2  -5    1.38    0.60
  13  -2   5    1.79    0.80
  13  -2  -5    0.90    0.56
  13  -2  -5    2.39    0.92
  13   2   5    2.77    1.19
  13   2  -5    0.54    0.43
 -13  -2   6    0.29    0.45
 -13  -2  -6    0.31    0.37
  13  -2   6    0.40    0.68
  13  -2  -6    0.55    0.49
  13  -2  -6    0.70    0.63
  13   2   6    1.63    1.03
 -13  -2   7    0.92    0.61
 -13  -2  -7    0.39    0.42
  13  -2   7    0.88    0.52
  13  -2  -7    1.06    0.53
  13  -2  -7   -0.27    0.53
  13   2   7    0.94    1.04
 -13  -2   8    1.14    0.75
 -13  -2  -8    1.74    0.71
  13  -2   8    2.30    0.77
  13  -2  -8    2.16    0.72
  13   2   8    2.67    1.45
 -14  -2   0    6.11    0.96
  14  -2   0    8.10    1.31
  14   2   0    4.68    1.12
 -14  -2   1    0.03    0.38
 -14  -2  -1    0.09    0.32
  14  -2   1    0.90    0.62
  14  -2  -1    0.43    0.60
  14   2   1    0.42    0.74
  14   2  -1    0.12    0.60
 -14  -2   2    0.94    0.50
 -14  -2  -2    1.73    0.66
  14  -2   2    4.43    1.13
  14  -2  -2    2.43    0.70
  14  -2  -2    4.12    1.04
  14   2   2    4.51    1.26
  14   2  -2    3.30    1.05
 -14  -2   3    0.75    0.49
 -14  -2  -3    0.52    0.41
  14  -2   3   -0.63    0.57
  14  -2  -3    0.74    0.47
  14  -2  -3    0.93    0.75
  14   2   3    2.14    0.96
  14   2  -3    0.01    0.65
  14  -2   4    4.29    1.14
  14  -2  -4    3.46    1.14
   0  -3   0    0.18    0.10
   0  -3   0    0.09    0.12
   0  -3   0    0.25    0.23
   0  -3   1   57.91    1.33
   0  -3   1   57.35    1.49
   0  -3   1   15.30    0.79
   0  -3  -1   58.99    1.33
   0  -3  -1   41.06    1.21
   0  -3  -1   63.36    1.65
   0  -3   2    0.07    0.11
   0  -3   2   -0.33    0.64
   0  -3   2    0.13    0.24
   0  -3  -2   -0.07    0.08
   0  -3  -2   -0.02    0.04
   0  -3  -2    0.05    0.19
   0   3  -2   -0.26    0.12
   0  -3   3   73.45    1.61
   0  -3   3   73.25    1.71
   0  -3  -3   73.36    1.57
   0  -3  -3   -0.02    0.04
   0  -3  -3   79.76    1.91
   0   3   3   75.80    1.86
   0   3  -3    0.11    0.16
   0  -3   4    0.00    0.12
   0  -3   4   -0.07    0.55
   0  -3  -4    0.03    0.10
   0  -3  -4   -0.03    0.05
   0  -3  -4    0.09    0.21
   0   3   4    0.03    0.15
   0   3  -4   -0.15    0.11
   0  -3   5   64.63    1.68
   0  -3   5   25.99    1.34
   0  -3  -5   58.15    1.54
   0  -3  -5   60.76    1.74
   0   3   5   57.39    1.70
   0   3  -5    0.23    0.23
   0  -3   6    0.32    0.22
   0  -3  -6    0.10    0.14
   0  -3  -6   -0.01    0.06
   0  -3  -6   -0.30    0.20
   0   3   6    0.16    0.19
   0   3  -6   -0.02    0.14
   0  -3   7  170.39    3.00
   0  -3   7  193.25    2.94
   0  -3  -7  169.95    2.92
   0  -3  -7  100.67    2.34
   0   3   7  155.17    2.95
   0   3  -7    0.20    0.20
   0  -3   8    0.07    0.15
   0  -3   8    0.19    0.38
   0  -3  -8    0.05    0.17
   0  -3  -8    0.01    0.07
   0  -3  -8    0.09    0.21
   0   3   8   -0.01    0.19
   0   3  -8   -0.11    0.14
   0  -3   9    5.31    0.63
   0  -3  -9    4.70    0.58
   0  -3  -9    0.04    0.06
   0  -3  -9    5.66    0.62
   0   3   9    5.35    0.61
   0   3  -9    5.39    0.66
   0  -3  10    0.00    0.18
   0  -3  10   -0.14    0.31
   0  -3 -10    0.10    0.16
   0  -3 -10    0.02    0.09
   0  -3 -10    0.09    0.25
   0   3  10    0.20    0.21
   0   3 -10   -0.19    0.15
   0  -3  11   20.81    1.29
   0  -3 -11   19.54    1.22
   0  -3 -11    2.90    0.44
   0   3 -11   19.16    1.30
   0  -3  12   -0.14    0.15
   0  -3  12    0.21    0.26
   0  -3 -12    0.04    0.23
   0  -3 -12    0.08    0.13
   0   3 -12    0.07    0.33
   0  -3  13   27.02    1.59
   0  -3 -13   24.96    1.50
   0  -3 -13   26.55    1.44
   0   3 -13   27.22    1.65
   0  -3  14    0.19    0.29
   0  -3 -14    0.04    0.26
   0  -3 -14   -0.14    0.18
   0   3 -14   -0.18    0.29
   0  -3  15    3.55    0.74
   0  -3 -15    3.93    0.75
   0  -3 -15    3.90    0.72
   0   3 -15    4.31    0.81
   0  -3  16    0.02    0.29
   0  -3 -16   -0.04    0.30
   0  -3 -16    0.06    0.29
   0   3 -16   -0.14    0.33
   0  -3  17    6.78    1.04
   0  -3 -17    7.79    1.05
   0  -3 -17    7.31    0.95
   0   3 -17    7.93    1.14
   0  -3  18    0.32    0.38
   0  -3 -18   -0.16    0.33
   0  -3 -18    0.08    0.36
   0   3 -18   -0.40    0.27
   0  -3  19    3.21    0.86
   0  -3 -19    3.92    0.91
   0  -3 -19    4.95    0.84
   0   3 -19    4.75    0.97
   0  -3  20    0.07    0.37
   0  -3 -20    0.31    0.43
   0  -3 -20    0.29    0.34
   0   3 -20   -0.11    0.36
   0  -3  21    2.37    0.86
   0  -3 -21    1.70    0.75
   0  -3 -21    2.44    0.71
   0   3 -21    1.74    0.76
  -1  -3   0   20.69    0.88
  -1  -3   0    8.03    0.51
  -1  -3   0   20.96    0.98
   1  -3   0   20.64    0.69
   1  -3   0   20.59    0.94
   1  -3   0    5.99    0.52
  -1  -3   1  161.23    2.44
  -1  -3   1  157.26    2.58
  -1  -3  -1  157.22    2.39
  -1  -3  -1  151.46    2.16
  -1  -3  -1  173.49    2.74
   1  -3   1  159.75    1.96
   1  -3   1  164.31    2.63
   1  -3   1  135.72    2.31
   1  -3  -1  164.43    1.94
   1  -3  -1  191.49    2.78
   1  -3  -1  103.40    2.09
   1   3  -1    0.02    0.13
  -1  -3   2    3.81    0.41
  -1  -3  -2    2.88    0.37
  -1  -3  -2    3.71    0.37
  -1  -3  -2    3.52    0.49
   1  -3   2    3.86    0.34
   1  -3   2    2.98    0.41
   1  -3   2    4.23    0.49
   1  -3  -2    3.38    0.31
   1  -3  -2    3.79    0.43
   1  -3  -2    2.78    0.46
   1   3   2    3.93    0.44
   1   3  -2   -0.07    0.12
  -1  -3   3    9.81    0.66
  -1  -3   3   15.04    1.11
  -1  -3  -3    9.88    0.64
  -1  -3  -3   10.80    0.59
  -1  -3  -3   10.13    0.72
   1  -3   3   10.55    0.58
   1  -3   3    0.44    0.72
   1  -3   3   11.69    0.72
   1  -3  -3    9.93    0.53
   1  -3  -3    9.89    0.67
   1  -3  -3    9.36    0.74
  -1   3  -3   -0.01    0.20
   1   3   3   10.29    0.71
   1   3  -3   -0.09    0.14
  -1  -3   4   92.02    2.02
  -1  -3   4  120.51    2.41
  -1  -3  -4   91.72    1.98
  -1  -3  -4   98.03    1.76
  -1  -3  -4  104.92    2.21
   1  -3   4   94.73    1.81
   1  -3   4   93.44    1.87
   1  -3  -4   92.17    1.70
   1  -3  -4   95.30    2.04
   1  -3  -4   91.68    2.13
  -1   3  -4    0.04    0.20
   1   3   4   73.99    1.88
   1   3  -4    0.06    0.17
  -1  -3   5  140.08    2.60
  -1  -3   5  155.65    2.72
  -1  -3  -5  138.71    2.53
  -1  -3  -5   97.69    1.83
  -1  -3  -5  156.66    2.74
   1  -3   5  144.89    2.38
   1  -3  -5  137.65    2.22
   1  -3  -5   37.04    1.36
   1  -3  -5  139.46    2.68
  -1   3   5  146.59    2.75
  -1   3  -5    0.06    0.21
   1   3   5  130.37    2.55
   1   3  -5    0.16    0.20
  -1  -3   6    8.40    0.72
  -1  -3   6    9.72    0.79
  -1  -3  -6    8.40    0.68
  -1  -3  -6    7.12    0.54
  -1  -3  -6    8.37    0.70
   1  -3   6    8.75    0.64
   1  -3   6    2.98    0.80
   1  -3  -6    9.34    0.64
   1  -3  -6    6.96    0.63
   1  -3  -6    9.76    0.77
  -1   3   6    6.80    0.63
  -1   3  -6    0.26    0.23
   1   3   6   10.59    0.77
   1   3  -6   -0.06    0.13
  -1  -3   7   31.48    1.36
  -1  -3   7   33.94    1.37
  -1  -3  -7   31.77    1.33
  -1  -3  -7   30.83    1.11
  -1  -3  -7   28.95    1.24
   1  -3   7   32.66    1.28
   1  -3   7    1.23    0.71
   1  -3  -7   31.66    1.22
   1  -3  -7   31.66    1.32
   1  -3  -7   36.95    1.47
  -1   3   7   34.97    1.44
  -1   3  -7    0.14    0.19
   1   3   7   33.62    1.36
   1   3  -7   29.54    1.36
  -1  -3   8   12.28    0.91
  -1  -3  -8   12.73    0.90
  -1  -3  -8   14.28    0.81
  -1  -3  -8    9.76    0.76
   1  -3   8   12.63    0.85
   1  -3  -8   10.67    0.76
   1  -3  -8   11.29    0.82
   1  -3  -8   12.06    0.87
  -1   3   8   12.95    0.91
  -1   3  -8    0.02    0.21
   1   3   8   12.53    0.87
   1   3  -8   14.78    1.01
  -1  -3   9    4.14    0.59
  -1  -3   9    5.82    0.70
  -1  -3  -9    4.18    0.57
  -1  -3  -9    4.13    0.48
  -1  -3  -9    4.25    0.54
   1  -3   9    4.91    0.59
   1  -3  -9    3.88    0.51
   1  -3  -9    4.75    0.60
   1  -3  -9    4.35    0.58
  -1   3   9    3.96    0.55
  -1   3  -9    0.07    0.25
   1   3   9    5.04    0.59
   1   3  -9    3.61    0.57
  -1  -3  10    5.70    0.71
  -1  -3  10    5.63    0.63
  -1  -3 -10    4.90    0.63
  -1  -3 -10    5.03    0.56
  -1  -3 -10    5.44    0.59
   1  -3  10    5.34    0.64
   1  -3 -10    5.75    0.65
   1  -3 -10    5.58    0.65
   1  -3 -10    6.20    0.70
  -1   3  10    5.47    0.62
  -1   3 -10   -0.09    0.22
   1   3  10    5.97    0.64
   1   3 -10    4.90    0.68
  -1  -3  11    1.60    0.47
  -1  -3  11    1.86    0.44
  -1  -3 -11    1.62    0.44
  -1  -3 -11    1.54    0.38
   1  -3  11    1.35    0.45
   1  -3  11    1.25    0.46
   1  -3 -11    0.98    0.37
   1  -3 -11    1.01    0.39
  -1   3 -11   -0.07    0.20
   1   3 -11    0.82    0.42
  -1  -3  12   16.63    1.24
  -1  -3 -12   14.71    1.15
  -1  -3 -12   17.86    1.08
   1  -3  12   14.69    1.13
   1  -3 -12   14.86    1.10
   1  -3 -12   15.66    1.12
  -1   3 -12    0.01    0.27
   1   3 -12   14.44    1.18
  -1  -3  13    4.70    0.76
  -1  -3 -13    4.68    0.72
  -1  -3 -13    5.01    0.64
   1  -3  13    4.37    0.71
   1  -3 -13    4.57    0.69
   1  -3 -13    5.14    0.71
  -1   3 -13    0.37    0.39
   1   3 -13    3.87    0.72
  -1  -3  14   16.68    1.34
  -1  -3 -14   15.90    1.29
  -1  -3 -14   17.75    1.18
   1  -3  14   17.05    1.33
   1  -3 -14   16.45    1.25
   1  -3 -14   17.75    1.31
  -1   3 -14   17.81    1.40
   1   3 -14   17.39    1.41
  -1  -3  15    3.47    0.74
  -1  -3 -15    3.97    0.78
  -1  -3 -15    2.32    0.49
   1  -3  15    3.26    0.73
   1  -3 -15    3.38    0.70
   1  -3 -15    4.28    0.77
  -1   3 -15    3.15    0.76
   1   3 -15    4.41    0.84
  -1  -3  16    2.07    0.66
  -1  -3 -16    2.13    0.69
  -1  -3 -16    0.06    0.14
   1  -3  16    2.83    0.69
   1  -3 -16    2.22    0.68
   1  -3 -16    1.31    0.50
  -1   3 -16    2.16    0.72
   1   3 -16    2.60    0.73
  -1  -3  17   11.89    1.29
  -1  -3 -17   11.85    1.28
  -1  -3 -17    0.05    0.16
   1  -3  17   11.59    1.26
   1  -3 -17   10.63    1.20
   1  -3 -17   12.49    1.23
  -1   3 -17   11.54    1.29
   1   3 -17   11.84    1.34
  -1  -3  18    4.25    0.90
  -1  -3 -18    5.55    1.00
  -1  -3 -18   -0.24    0.14
   1  -3  18    5.61    0.98
   1  -3 -18    5.47    0.95
   1  -3 -18    6.52    0.98
  -1   3 -18    5.24    0.97
   1   3 -18    4.37    0.92
  -1  -3  19    1.64    0.70
  -1  -3 -19    0.88    0.57
  -1  -3 -19   -0.12    0.16
   1  -3  19    1.32    0.62
   1  -3 -19    0.81    0.55
   1  -3 -19    1.54    0.63
  -1   3 -19    0.77    0.59
   1   3 -19    1.25    0.69
  -1  -3  20    1.96    0.74
  -1  -3 -20    3.23    0.91
  -1  -3 -20    0.15    0.19
   1  -3  20    1.87    0.71
   1  -3 -20    3.53    0.92
   1  -3 -20    2.34    0.75
  -1   3 -20    1.87    0.75
   1   3 -20    1.76    0.73
  -1  -3  21   -0.01    0.37
  -1  -3 -21    0.60    0.48
  -1  -3 -21   -0.30    0.19
   1  -3  21   -0.18    0.29
   1  -3 -21   -0.15    0.41
   1  -3 -21    0.04    0.34
  -1   3 -21   -0.29    0.35
   1   3 -21    0.39    0.48
  -2  -3   0   24.69    1.04
  -2  -3   0   24.19    0.85
  -2  -3   0   25.75    1.12
   2  -3   0   25.21    0.63
   2  -3   0   24.40    1.07
   2  -3   0   25.57    1.07
   2   3   0    0.05    0.13
  -2  -3   1   19.72    0.94
  -2  -3   1   24.89    1.21
  -2  -3  -1   19.34    0.93
  -2  -3  -1   20.20    0.74
  -2  -3  -1   22.03    1.04
   2  -3   1   20.25    0.60
   2  -3   1   20.74    1.01
   2  -3   1   13.64    0.79
   2  -3  -1   19.87    0.56
   2  -3  -1   18.13    0.93
   2  -3  -1    4.33    0.46
   2   3  -1   -0.23    0.13
  -2  -3   2  244.09    3.30
  -2  -3  -2  240.47    3.26
  -2  -3  -2  286.51    2.68
  -2  -3  -2  260.28    3.45
   2  -3   2  249.95    2.29
   2  -3   2  259.26    3.53
   2  -3   2  226.73    2.93
   2  -3  -2  246.61    2.10
   2  -3  -2  252.06    3.41
   2  -3  -2  210.63    3.12
   2   3  -2    0.08    0.16
  -2  -3   3  249.18    3.42
  -2  -3   3  273.60    3.66
  -2  -3  -3  240.26    3.33
  -2  -3  -3  251.17    2.48
  -2  -3  -3  262.23    3.48
   2  -3   3  254.09    2.54
   2  -3   3  246.67    3.52
   2  -3   3  269.35    3.12
   2  -3  -3  249.95    2.33
   2  -3  -3  289.45    3.71
   2  -3  -3  251.97    3.50
   2   3   3  239.75    3.37
   2   3  -3    0.07    0.15
  -2  -3   4    9.13    0.72
  -2  -3   4   10.30    0.82
  -2  -3  -4    9.11    0.70
  -2  -3  -4   10.60    0.57
  -2  -3  -4   11.02    0.77
   2  -3   4    9.70    0.56
   2  -3   4   10.61    0.78
   2  -3   4    8.06    0.61
   2  -3  -4    8.30    0.48
   2  -3  -4    8.95    0.72
   2  -3  -4    9.97    0.80
  -2   3  -4    0.13    0.18
   2   3   4    8.78    0.70
   2   3  -4   -0.07    0.10
  -2  -3   5   28.77    1.29
  -2  -3   5   35.75    1.41
  -2  -3  -5   28.29    1.23
  -2  -3  -5   25.21    0.84
  -2  -3  -5   25.05    1.12
   2  -3   5   29.29    1.03
   2  -3   5   29.21    1.04
   2  -3  -5   25.87    0.90
   2  -3  -5   29.60    1.29
   2  -3  -5   30.31    1.33
  -2   3  -5   -0.05    0.23
   2   3   5   28.42    1.21
   2   3  -5   24.64    1.13
  -2  -3   6  207.52    3.44
  -2  -3   6  229.37    3.52
  -2  -3  -6  204.92    3.38
  -2  -3  -6  195.92    2.40
  -2  -3  -6  226.47    3.32
   2  -3   6  207.57    2.93
   2  -3   6  239.25    2.84
   2  -3  -6  205.51    2.74
   2  -3  -6  176.52    3.12
   2  -3  -6  201.44    3.40
  -2   3  -6   -0.04    0.20
   2   3   6  211.89    3.32
   2   3  -6  194.43    3.26
  -2  -3   7    7.65    0.74
  -2  -3   7    7.80    0.77
  -2  -3  -7    6.34    0.66
  -2  -3  -7    6.61    0.49
  -2  -3  -7    7.88    0.67
   2  -3   7    6.31    0.57
   2  -3   7    0.17    0.67
   2  -3  -7    6.78    0.56
   2  -3  -7    4.38    0.59
   2  -3  -7    7.11    0.73
  -2   3  -7    0.10    0.21
   2   3   7    7.06    0.67
   2   3  -7    6.74    0.69
  -2  -3   8   36.94    1.58
  -2  -3   8   42.68    1.59
  -2  -3  -8   38.59    1.60
  -2  -3  -8   40.85    1.24
  -2  -3  -8   43.93    1.51
   2  -3   8   35.68    1.38
   2  -3   8    1.73    0.65
   2  -3  -8   36.81    1.34
   2  -3  -8   40.51    1.61
   2  -3  -8   36.20    1.54
  -2   3   8   41.85    1.76
  -2   3  -8    0.22    0.26
   2   3   8   38.45    1.48
   2   3  -8   35.95    1.55
  -2  -3   9   10.35    0.90
  -2  -3   9   11.29    0.88
  -2  -3  -9   12.68    0.97
  -2  -3  -9   13.98    0.78
  -2  -3  -9   13.01    0.86
   2  -3   9   11.25    0.83
   2  -3  -9   11.63    0.81
   2  -3  -9   12.94    0.97
   2  -3  -9   13.99    1.01
  -2   3   9   14.81    1.00
  -2   3  -9   -0.05    0.18
   2   3   9   12.30    0.89
   2   3  -9   11.42    0.95
  -2  -3  10    3.40    0.60
  -2  -3  10    5.11    0.63
  -2  -3 -10    3.52    0.58
  -2  -3 -10    3.51    0.44
  -2  -3 -10    3.55    0.47
   2  -3  10    3.60    0.52
   2  -3 -10    4.13    0.55
   2  -3 -10    3.23    0.57
   2  -3 -10    4.71    0.63
  -2   3  10    4.70    0.62
  -2   3 -10   -0.04    0.21
   2   3  10    3.41    0.53
   2   3 -10    4.04    0.62
  -2  -3  11    0.65    0.38
  -2  -3 -11    0.90    0.38
  -2  -3 -11    1.03    0.32
   2  -3  11    0.51    0.30
   2  -3 -11    0.48    0.26
   2  -3 -11    0.80    0.40
   2  -3 -11    0.97    0.45
  -2   3 -11    0.13    0.29
   2   3 -11    0.41    0.32
  -2  -3  12    4.68    0.73
  -2  -3 -12    4.66    0.72
  -2  -3 -12    4.90    0.57
   2  -3  12    4.62    0.67
   2  -3 -12    4.98    0.67
   2  -3 -12    5.45    0.74
  -2   3 -12   -0.09    0.27
   2   3 -12    4.43    0.74
  -2  -3  13   -0.03    0.26
  -2  -3 -13    0.41    0.36
  -2  -3 -13    0.37    0.22
   2  -3  13    0.41    0.29
   2  -3 -13    0.87    0.37
   2  -3 -13    0.70    0.40
  -2   3 -13   -0.13    0.21
   2   3 -13    0.29    0.38
  -2  -3  14    4.03    0.77
  -2  -3 -14    3.19    0.68
  -2  -3 -14    3.72    0.56
   2  -3  14    4.34    0.73
   2  -3 -14    3.19    0.61
   2  -3 -14    3.90    0.72
  -2   3 -14   -0.22    0.25
   2   3 -14    3.11    0.72
  -2  -3  15    3.83    0.78
  -2  -3 -15    2.72    0.72
  -2  -3 -15    3.15    0.56
   2  -3  15    3.39    0.72
   2  -3 -15    4.50    0.76
   2  -3 -15    4.37    0.80
  -2   3 -15    0.17    0.34
   2   3 -15    3.70    0.77
  -2  -3  16    7.44    1.03
  -2  -3 -16    6.58    1.00
  -2  -3 -16    7.63    0.84
   2  -3  16    6.79    0.95
   2  -3 -16    7.63    0.97
   2  -3 -16    8.09    1.06
  -2   3 -16    0.00    0.33
   2   3 -16    7.08    1.03
  -2  -3  17    3.82    0.85
  -2  -3 -17    3.32    0.80
  -2  -3 -17    4.72    0.74
   2  -3  17    4.56    0.82
   2  -3 -17    3.31    0.78
   2  -3 -17    3.93    0.87
  -2   3 -17    0.09    0.40
   2   3 -17    3.93    0.89
  -2  -3  18   13.87    1.46
  -2  -3 -18   12.86    1.39
  -2  -3 -18   14.57    1.19
   2  -3  18   14.95    1.45
   2  -3 -18   13.70    1.37
   2  -3 -18   16.18    1.48
  -2   3 -18   -0.20    0.34
   2   3 -18   14.09    1.49
  -2  -3  19    3.65    0.91
  -2  -3 -19    3.25    0.92
  -2  -3 -19    3.45    0.67
   2  -3  19    4.75    0.95
   2  -3 -19    4.57    0.96
   2  -3 -19    3.88    0.90
  -2   3  19    5.37    1.00
  -2   3 -19    0.27    0.41
   2   3 -19    4.49    0.98
  -2  -3  20    1.10    0.59
  -2  -3 -20    0.69    0.56
   2  -3  20    0.72    0.51
   2  -3 -20    1.73    0.70
   2  -3 -20    1.26    0.58
  -2   3  20    1.45    0.63
  -2   3 -20    0.80    0.45
   2   3 -20    0.76    0.59
  -3  -3   0    2.09    0.40
   3  -3   0    2.37    0.43
   3  -3   0    3.11    0.49
   3   3   0   -0.06    0.10
  -3  -3   1   69.59    1.88
  -3  -3  -1   67.41    1.84
  -3  -3  -1   73.12    1.30
  -3  -3  -1   69.61    1.86
   3  -3   1   67.08    1.87
   3  -3   1   76.31    1.80
   3  -3  -1   70.03    1.91
   3  -3  -1   71.66    1.84
   3   3  -1   -0.02    0.12
  -3  -3   2   61.64    1.81
  -3  -3  -2   65.60    1.84
  -3  -3  -2   61.36    1.12
  -3  -3  -2   69.16    1.85
   3  -3   2   64.09    1.01
   3  -3   2   64.90    1.86
   3  -3   2   66.62    1.64
   3  -3  -2   65.96    1.87
   3  -3  -2    0.37    0.18
   3   3   2   -0.02    0.56
   3   3  -2   -0.03    0.13
  -3  -3   3  177.52    3.10
  -3  -3   3  192.92    3.65
  -3  -3  -3  178.61    3.07
  -3  -3  -3  186.43    1.86
  -3  -3  -3  189.71    3.04
   3  -3   3  186.30    2.00
   3  -3   3  177.36    3.10
   3  -3   3  183.14    2.61
   3  -3  -3  177.86    1.68
   3  -3  -3  177.48    3.10
   3  -3  -3  167.97    2.97
   3   3  -3  181.91    2.67
  -3  -3   4   74.99    2.09
  -3  -3   4   78.54    2.11
  -3  -3  -4   72.39    2.00
  -3  -3  -4   79.21    1.97
   3  -3   4   78.01    1.46
   3  -3   4   77.47    2.10
   3  -3   4   62.54    1.51
   3  -3  -4   69.98    1.23
   3  -3  -4   77.86    2.10
   3  -3  -4   41.29    1.55
   3   3  -4   77.64    1.86
  -3  -3   5   57.27    1.85
  -3  -3   5   53.16    1.75
  -3  -3  -5   58.78    1.86
  -3  -3  -5   55.65    1.04
  -3  -3  -5   63.04    1.77
   3  -3   5   61.54    1.43
   3  -3   5   58.69    1.87
   3  -3   5   51.49    1.34
   3  -3  -5   59.74    1.28
   3  -3  -5   66.79    2.00
  -3   3  -5    0.11    0.25
   3   3   5   60.33    1.78
   3   3  -5   58.25    1.71
  -3  -3   6   22.38    1.22
  -3  -3   6   24.07    1.21
  -3  -3  -6   21.09    1.17
  -3  -3  -6   20.70    0.69
  -3  -3  -6   24.80    1.12
   3  -3   6   21.55    0.93
   3  -3   6   22.62    0.90
   3  -3  -6   20.69    0.84
   3  -3  -6   16.19    1.05
   3  -3  -6   22.24    1.24
  -3   3  -6    0.16    0.26
   3   3   6   21.80    1.10
   3   3  -6   22.20    1.13
  -3  -3   7   20.43    1.19
  -3  -3   7   20.78    1.15
  -3  -3  -7   19.79    1.16
  -3  -3  -7   19.97    0.72
  -3  -3  -7   22.04    1.07
   3  -3   7   20.68    0.98
   3  -3   7   17.38    0.78
   3  -3  -7   21.02    0.92
   3  -3  -7   20.19    1.18
   3  -3  -7   23.21    1.28
  -3   3  -7   -0.09    0.23
   3   3   7   21.52    1.11
   3   3  -7   18.48    1.08
  -3  -3   8   15.66    1.11
  -3  -3   8   16.82    1.07
  -3  -3  -8   14.98    1.05
  -3  -3  -8   16.31    0.71
  -3  -3  -8   16.26    0.92
   3  -3   8   15.68    0.91
   3  -3  -8   15.09    0.85
   3  -3  -8   17.28    1.14
   3  -3  -8   16.32    1.12
  -3   3  -8    0.03    0.25
   3   3   8   17.71    1.03
   3   3  -8   15.53    1.05
  -3  -3   9   11.19    0.97
  -3  -3   9    9.28    0.82
  -3  -3  -9   10.89    0.94
  -3  -3  -9   10.44    0.61
  -3  -3  -9   12.27    0.81
   3  -3   9   10.23    0.79
   3  -3  -9   11.19    0.78
   3  -3  -9   10.12    0.91
   3  -3  -9   11.84    0.97
  -3   3  -9   -0.04    0.23
   3   3   9   11.51    0.85
   3   3  -9   12.01    0.99
  -3  -3  10    3.90    0.65
  -3  -3 -10    4.17    0.64
  -3  -3 -10    4.09    0.42
   3  -3  10    3.81    0.53
   3  -3 -10    3.68    0.51
   3  -3 -10    3.79    0.64
   3  -3 -10    2.48    0.53
  -3   3 -10   -0.19    0.20
   3   3  10    3.90    0.58
   3   3 -10    3.67    0.64
  -3  -3  11   19.86    1.36
  -3  -3 -11   20.25    1.35
  -3  -3 -11   21.78    1.00
   3  -3  11   20.32    1.22
   3  -3 -11   19.72    1.17
   3  -3 -11   21.20    1.39
  -3   3 -11   -0.25    0.22
   3   3 -11   21.11    1.39
  -3  -3  12   15.93    1.28
  -3  -3 -12   13.92    1.18
  -3  -3 -12   17.26    0.96
   3  -3  12   15.74    1.14
   3  -3 -12   15.71    1.10
   3  -3 -12   13.35    1.15
  -3   3 -12   -0.10    0.27
   3   3 -12   14.92    1.23
  -3  -3  13    1.33    0.53
  -3  -3 -13    1.29    0.52
  -3  -3 -13    1.76    0.38
   3  -3  13    1.45    0.51
   3  -3 -13    1.20    0.44
   3  -3 -13    1.85    0.60
  -3   3 -13   -0.18    0.31
   3   3 -13    1.57    0.55
  -3  -3  14    0.63    0.45
  -3  -3 -14    0.51    0.40
  -3  -3 -14    0.44    0.29
   3  -3  14    0.55    0.38
   3  -3 -14    0.51    0.36
   3  -3 -14    0.72    0.46
  -3   3 -14   -0.25    0.29
   3   3 -14    0.69    0.44
  -3  -3  15    0.70    0.49
  -3  -3 -15   -0.13    0.28
  -3  -3 -15    0.60    0.30
   3  -3  15    0.38    0.36
   3  -3 -15    0.20    0.30
   3  -3 -15    0.29    0.44
  -3   3 -15   -0.10    0.33
   3   3 -15    0.31    0.44
  -3  -3  16    1.68    0.66
  -3  -3 -16    1.98    0.67
  -3  -3 -16    2.04    0.47
   3  -3  16    1.83    0.59
   3  -3 -16    1.89    0.62
   3  -3 -16    1.95    0.72
  -3   3  16    2.01    0.63
  -3   3 -16   -0.47    0.29
   3   3 -16    2.26    0.72
  -3  -3  17    1.72    0.67
  -3  -3 -17    1.88    0.69
   3  -3  17    2.23    0.66
   3  -3 -17    1.55    0.59
   3  -3 -17    2.03    0.71
  -3   3  17    2.22    0.67
  -3   3 -17   -0.24    0.30
   3   3 -17    2.40    0.75
  -3  -3  18    3.17    0.88
  -3  -3 -18    3.55    0.90
   3  -3  18    3.56    0.79
   3  -3 -18    3.38    0.79
   3  -3 -18    3.91    0.93
  -3   3  18    4.15    0.82
  -3   3 -18   -0.26    0.40
   3   3 -18    3.39    0.89
  -3  -3  19    0.29    0.46
  -3  -3 -19    0.43    0.55
   3  -3  19   -0.08    0.31
   3  -3 -19   -0.07    0.39
  -3   3  19    0.35    0.30
  -3   3 -19    0.44    0.44
   3   3 -19    0.11    0.45
  -3  -3  20    3.18    0.88
  -3  -3 -20    4.06    0.99
   3  -3  20    4.51    0.92
   3  -3 -20    4.85    1.05
  -3   3  20    5.22    0.89
  -3   3 -20    0.29    0.46
   3   3 -20    4.30    1.00
  -4  -3   0   79.08    2.14
   4  -3   0   78.55    2.12
   4  -3   0   86.32    2.05
   4   3   0    0.13    0.11
  -4  -3   1   -0.01    0.24
  -4  -3  -1    0.12    0.20
  -4  -3  -1    0.00    0.09
   4  -3   1   -0.17    0.20
   4  -3   1    0.17    0.28
   4  -3  -1    0.00    0.20
   4  -3  -1    0.47    0.33
   4   3  -1    0.01    0.11
  -4  -3   2  318.70    4.30
  -4  -3  -2  321.12    4.31
  -4  -3  -2  316.66    2.20
  -4  -3  -2  286.87    3.87
   4  -3   2  320.64    4.30
   4  -3   2  287.02    3.47
   4  -3  -2  293.31    4.13
   4  -3  -2  284.33    3.91
   4   3  -2  285.81    3.12
  -4  -3   3    9.96    0.82
  -4  -3  -3    9.22    0.79
  -4  -3  -3   10.42    0.78
   4  -3   3   10.74    0.45
   4  -3   3   10.44    0.82
   4  -3   3    8.68    0.67
   4  -3  -3   10.12    0.83
   4  -3  -3   -0.06    0.10
   4   3  -3   10.60    0.67
  -4  -3   4   72.58    2.14
  -4  -3  -4   71.65    2.11
  -4  -3  -4   82.47    2.06
   4  -3   4   72.79    1.36
   4  -3   4   74.20    2.13
   4  -3   4   66.56    1.60
   4  -3  -4   71.36    2.13
   4  -3  -4   75.60    2.16
  -4   3   4   76.00    1.17
   4   3  -4   73.56    1.83
  -4  -3   5    6.04    0.69
  -4  -3  -5    5.33    0.64
  -4  -3  -5    7.07    0.64
   4  -3   5    5.72    0.44
   4  -3   5    5.69    0.65
   4  -3   5    5.86    0.53
   4  -3  -5    5.67    0.70
   4  -3  -5    5.05    0.69
  -4   3   5    6.12    0.40
   4   3  -5    6.34    0.60
   4   3  -5    7.52    1.20
  -4  -3   6   38.06    1.63
  -4  -3  -6   36.97    1.60
  -4  -3  -6   43.16    1.49
   4  -3   6   39.91    1.24
   4  -3   6   37.13    1.58
   4  -3   6   34.75    1.10
   4  -3  -6   36.62    1.07
   4  -3  -6   36.50    1.60
   4  -3  -6   39.96    1.68
  -4   3   6   37.63    1.09
  -4   3  -6    0.08    0.27
   4   3  -6   42.52    1.57
  -4  -3   7   15.00    1.09
  -4  -3   7   17.31    1.08
  -4  -3  -7   14.55    1.06
  -4  -3  -7   15.19    0.52
  -4  -3  -7   16.59    0.94
   4  -3   7   15.16    0.84
   4  -3   7   14.62    1.04
   4  -3  -7   15.28    0.78
   4  -3  -7   12.57    1.01
   4  -3  -7   14.81    1.09
  -4   3   7   15.90    0.79
  -4   3  -7    0.30    0.32
   4   3   7   16.79    1.01
   4   3  -7   14.25    0.98
  -4  -3   8   51.54    2.02
  -4  -3   8   52.10    1.92
  -4  -3  -8   50.66    1.98
  -4  -3  -8   53.12    1.09
  -4  -3  -8   54.12    1.65
   4  -3   8   53.40    1.66
   4  -3  -8   52.37    1.53
   4  -3  -8   53.37    2.03
   4  -3  -8   62.23    2.18
  -4   3   8   55.25    1.57
  -4   3  -8   -0.01    0.29
   4   3   8   53.12    1.78
   4   3  -8   49.02    1.85
  -4  -3   9   10.82    1.00
  -4  -3  -9   11.70    1.02
  -4  -3  -9   12.24    0.60
   4  -3   9   13.61    0.91
   4  -3  -9   11.79    0.80
   4  -3  -9   11.81    1.03
   4  -3  -9   14.44    1.12
  -4   3   9   12.92    0.83
  -4   3  -9    0.01    0.31
   4   3   9   11.86    0.88
   4   3  -9   12.43    1.01
  -4  -3  10    3.26    0.67
  -4  -3 -10    3.96    0.68
  -4  -3 -10    4.17    0.39
   4  -3  10    3.62    0.53
   4  -3 -10    3.77    0.52
   4  -3 -10    4.57    0.73
   4  -3 -10    4.49    0.73
  -4   3  10    4.19    0.53
  -4   3 -10   -0.02    0.29
   4   3 -10    3.53    0.62
  -4  -3  11   18.77    1.36
  -4  -3 -11   19.83    1.40
  -4  -3 -11   20.55    0.90
   4  -3  11   19.52    1.22
   4  -3 -11   17.88    1.10
   4  -3 -11   18.33    1.35
  -4   3  11   18.50    1.12
  -4   3 -11    0.22    0.30
   4   3 -11   17.50    1.33
  -4  -3  12   56.08    2.38
  -4  -3 -12   58.47    2.43
  -4  -3 -12   60.95    1.65
   4  -3  12   59.10    2.18
   4  -3 -12   56.84    2.04
   4  -3 -12   62.32    2.49
  -4   3  12   58.63    2.07
  -4   3 -12   -0.22    0.33
   4   3 -12   52.52    2.28
  -4  -3  13    1.35    0.57
  -4  -3 -13    0.76    0.49
   4  -3  13    2.12    0.52
   4  -3 -13    1.42    0.44
   4  -3 -13    0.68    0.44
  -4   3  13    0.27    0.19
  -4   3 -13   -0.15    0.35
   4   3 -13    1.05    0.51
  -4  -3  14   22.98    1.68
  -4  -3 -14   21.91    1.64
   4  -3  14   25.08    1.57
   4  -3 -14   24.14    1.70
  -4   3  14    0.29    0.15
  -4   3 -14    0.05    0.32
   4   3 -14   22.93    1.66
  -4  -3  15    9.48    1.18
  -4  -3 -15    8.95    1.14
   4  -3  15    9.72    1.05
   4  -3 -15   10.81    1.23
  -4   3  15    9.73    0.98
  -4   3 -15   -0.07    0.35
   4   3 -15    7.77    1.07
  -4  -3  16    5.57    0.97
  -4  -3 -16    5.74    0.97
   4  -3  16    6.91    0.95
   4  -3 -16    7.27    1.07
  -4   3  16    6.06    0.83
  -4   3 -16   -0.35    0.35
   4   3 -16    6.27    1.02
  -4  -3  17    4.38    0.97
  -4  -3 -17    4.44    0.96
   4  -3  17    6.08    0.93
   4  -3 -17    4.29    0.91
  -4   3  17    4.81    0.79
  -4   3 -17    0.22    0.40
   4   3 -17    4.63    0.99
  -4  -3  18    0.45    0.49
  -4  -3 -18    0.19    0.49
   4  -3  18    0.15    0.27
   4  -3 -18    1.04    0.59
  -4   3  18    0.37    0.35
  -4   3 -18   -0.01    0.44
   4   3 -18    0.58    0.50
  -4  -3  19    0.80    0.61
  -4  -3 -19    0.18    0.47
   4  -3  19    1.76    0.67
   4  -3 -19    0.13    0.50
  -4   3  19    1.17    0.49
   4   3 -19    1.03    0.63
  -4  -3  20   -0.15    0.43
  -4  -3 -20    0.22    0.47
   4  -3  20    0.46    0.41
   4  -3 -20   -0.02    0.39
  -4   3  20   -0.17    0.24
  -4   3 -20    0.43    0.43
   4   3 -20    1.05    0.62
  -5  -3   0  212.43    3.69
   5  -3   0  213.57    3.66
   5  -3   0  214.75    3.35
   5   3   0    0.19    0.13
  -5  -3   1   55.69    1.92
  -5  -3  -1   54.65    1.90
   5  -3   1   52.42    1.83
   5  -3   1   64.43    1.81
   5  -3  -1   57.72    1.94
   5  -3  -1   51.56    1.73
   5   3   1   -0.02    0.08
   5   3  -1   53.88    1.25
  -5  -3   2   38.95    1.62
  -5  -3  -2   42.02    1.68
  -5  -3  -2   44.43    1.61
   5  -3   2   40.19    1.61
   5  -3   2   40.65    1.41
   5  -3  -2   44.11    1.72
   5  -3  -2   46.94    1.70
   5   3  -2   40.88    1.20
  -5  -3   3   11.11    0.92
  -5  -3  -3   11.42    0.91
  -5  -3  -3   10.67    0.81
   5  -3   3   11.17    0.44
   5  -3   3   11.28    0.88
   5  -3   3   11.84    0.78
   5  -3  -3   10.64    0.88
   5  -3  -3    7.91    0.78
   5   3  -3   10.09    0.66
  -5  -3   4    5.60    0.70
  -5  -3  -4    5.31    0.66
  -5  -3  -4    6.79    0.65
   5  -3   4    6.19    0.39
   5  -3   4    5.29    0.64
   5  -3   4    5.71    0.57
   5  -3  -4    5.36    0.66
   5  -3  -4    3.41    0.53
   5   3  -4    5.88    0.55
  -5  -3   5    3.95    0.61
  -5  -3  -5    3.68    0.57
  -5  -3  -5    3.98    0.52
   5  -3   5    4.15    0.37
   5  -3   5    3.71    0.56
   5  -3   5    3.83    0.48
   5  -3  -5    2.63    0.52
   5  -3  -5    3.51    0.62
  -5   3   5    3.94    0.30
   5   3   5    5.32    1.42
   5   3  -5    4.07    0.51
  -5  -3   6   10.17    0.94
  -5  -3  -6   11.72    0.97
  -5  -3  -6   13.10    0.86
   5  -3   6   11.92    0.68
   5  -3   6   11.71    0.94
   5  -3  -6   10.09    0.94
   5  -3  -6   11.24    0.99
  -5   3   6   11.46    0.58
   5   3   6   13.97    1.63
   5   3  -6   11.31    0.84
   5   3  -6   16.65    1.40
  -5  -3   7    3.78    0.65
  -5  -3  -7    4.72    0.67
  -5  -3  -7    4.55    0.51
   5  -3   7    3.16    0.42
   5  -3   7    3.82    0.59
   5  -3  -7    3.50    0.63
   5  -3  -7    3.60    0.65
  -5   3   7    4.24    0.39
  -5   3  -7    3.74    0.44
   5   3   7    5.54    1.59
   5   3  -7    3.68    0.55
   5   3  -7    6.37    1.02
  -5  -3   8    1.14    0.47
  -5  -3  -8    0.85    0.39
   5  -3   8    1.63    0.35
   5  -3   8    1.40    0.42
   5  -3  -8    1.50    0.53
   5  -3  -8    1.46    0.60
  -5   3   8    1.14    0.23
  -5   3  -8    1.11    0.31
  -5   3  -8   -0.14    0.29
   5   3  -8    1.28    0.40
   5   3  -8    3.51    0.78
  -5  -3   9   13.59    1.17
  -5  -3  -9   13.24    1.14
   5  -3   9   14.64    0.96
   5  -3   9   12.68    1.05
   5  -3  -9   11.71    1.09
   5  -3  -9   11.18    1.09
  -5   3   9   13.47    0.82
  -5   3  -9   13.63    0.91
  -5   3  -9    0.08    0.31
   5   3  -9   13.00    1.06
  -5  -3  10   39.35    1.97
  -5  -3 -10   40.27    1.96
   5  -3  10   42.37    1.70
   5  -3 -10   42.89    2.03
   5  -3 -10   43.93    2.02
  -5   3  10   41.26    1.54
  -5   3 -10   42.88    1.70
  -5   3 -10    0.35    0.41
   5   3 -10   42.15    1.94
  -5  -3  11   39.03    2.01
  -5  -3 -11   42.20    2.09
   5  -3  11   39.88    1.73
   5  -3 -11   36.58    1.96
  -5   3  11   42.09    1.65
  -5   3 -11   42.60    1.78
  -5   3 -11    0.06    0.33
   5   3 -11   38.84    1.93
  -5  -3  12   39.93    2.12
  -5  -3 -12   37.44    2.03
   5  -3  12   39.23    1.80
   5  -3 -12   36.96    2.05
  -5   3  12   38.38    1.67
  -5   3 -12   -0.03    0.10
  -5   3 -12   -0.01    0.35
   5   3 -12   41.95    2.10
  -5  -3  13    2.71    0.77
  -5  -3 -13    2.09    0.68
   5  -3  13    2.66    0.57
   5  -3 -13    2.19    0.72
  -5   3  13    2.62    0.50
  -5   3 -13   -0.27    0.35
   5   3 -13    1.98    0.68
  -5  -3  14   14.93    1.42
  -5  -3 -14   15.30    1.42
   5  -3  14   15.06    1.23
   5  -3 -14   15.39    1.47
  -5   3  14   15.75    1.18
  -5   3 -14   -0.21    0.35
   5   3 -14   13.93    1.35
  -5  -3  15    0.35    0.41
  -5  -3 -15    0.23    0.36
   5  -3  15    0.26    0.32
   5  -3 -15    0.19    0.44
  -5   3  15    0.03    0.10
  -5   3 -15    0.23    0.36
   5   3 -15    0.39    0.50
  -5  -3  16    6.19    1.09
  -5  -3 -16    7.20    1.11
   5  -3  16    8.23    1.03
   5  -3 -16    8.02    1.15
  -5   3 -16    0.24    0.48
   5   3 -16    7.67    1.12
  -5  -3  17    0.90    0.61
  -5  -3 -17    1.07    0.57
   5  -3  17    0.84    0.49
   5  -3 -17    0.83    0.66
  -5   3  17    1.37    0.48
  -5   3 -17    0.02    0.38
   5   3 -17    0.94    0.55
  -5  -3  18    1.47    0.70
  -5  -3 -18    0.74    0.55
   5  -3  18    0.75    0.43
   5  -3 -18    0.89    0.54
  -5   3  18    0.33    0.29
  -5   3 -18   -0.06    0.33
   5   3 -18    0.03    0.45
  -5  -3  19    0.25    0.40
  -5  -3 -19    0.16    0.42
   5  -3  19    0.75    0.49
   5  -3 -19    0.11    0.40
  -5   3  19   -0.07    0.26
  -5   3 -19    0.35    0.46
   5   3 -19   -0.02    0.44
  -6  -3   0   62.34    2.13
   6  -3   0   67.34    2.17
   6  -3   0   65.22    1.98
   6   3   0   27.38    1.72
  -6  -3   1    6.58    0.76
  -6  -3  -1    7.31    0.79
   6  -3   1    6.23    0.73
   6  -3   1    6.96    0.71
   6  -3  -1    6.50    0.75
   6  -3  -1    8.19    0.82
   6   3   1    0.13    0.08
   6   3  -1    7.28    0.48
  -6  -3   2   82.98    2.48
  -6  -3  -2   83.00    2.48
   6  -3   2   79.02    2.35
   6  -3   2   74.87    1.99
   6  -3  -2   77.76    2.37
   6  -3  -2   93.89    2.49
   6   3  -2   84.53    1.76
  -6  -3   3   12.77    1.03
  -6  -3  -3   12.35    1.01
  -6  -3  -3   13.05    0.91
   6  -3   3   12.43    0.47
   6  -3   3   11.50    0.94
   6  -3   3   12.84    0.87
   6  -3  -3   11.08    0.96
   6  -3  -3    9.09    0.89
   6   3  -3   10.32    0.69
   6   3  -3   17.71    1.58
  -6  -3   4   10.76    0.97
  -6  -3  -4   12.36    1.02
  -6  -3  -4   13.44    0.90
   6  -3   4   11.27    0.54
   6  -3   4   11.69    0.94
   6  -3   4   10.30    0.76
   6  -3  -4   11.30    0.96
   6  -3  -4    0.12    0.19
  -6   3  -4   12.91    0.58
   6   3   4   15.62    1.52
   6   3  -4   12.14    0.79
   6   3  -4   18.97    1.51
  -6  -3   5   19.20    1.28
  -6  -3  -5   17.40    1.21
  -6  -3  -5   21.39    1.12
   6  -3   5   17.88    1.16
   6  -3   5   19.59    0.96
   6  -3  -5   19.84    1.29
   6  -3  -5   18.13    1.24
  -6   3   5   19.56    0.68
  -6   3  -5   20.52    0.82
   6   3  -5   18.23    1.03
   6   3  -5   24.32    1.66
  -6  -3   6   16.60    1.24
  -6  -3  -6   16.78    1.22
   6  -3   6   17.04    1.17
   6  -3   6   17.52    0.89
   6  -3  -6   14.16    1.14
   6  -3  -6   19.35    1.32
  -6   3   6   18.67    0.75
  -6   3  -6   17.76    0.84
   6   3   6   24.59    1.94
   6   3  -6   17.81    1.07
   6   3  -6   26.02    1.68
  -6  -3   7    2.28    0.64
  -6  -3  -7    3.31    0.64
   6  -3   7    2.70    0.57
   6  -3  -7    2.67    0.59
   6  -3  -7    3.25    0.71
  -6   3   7    3.34    0.35
  -6   3  -7    2.62    0.39
   6   3   7    5.99    1.37
   6   3  -7    2.56    0.51
   6   3  -7    5.22    0.90
  -6  -3   8   97.27    2.98
  -6  -3  -8   98.02    2.99
   6  -3   8   93.10    2.76
   6  -3  -8  103.36    3.07
   6  -3  -8  103.00    3.05
  -6   3   8   99.20    2.06
  -6   3  -8  101.47    2.31
   6   3  -8   91.71    2.63
   6   3  -8  111.50    3.28
  -6  -3   9   51.58    2.27
  -6  -3  -9   50.13    2.22
   6  -3   9   50.57    2.10
   6  -3  -9   45.63    2.14
   6  -3  -9   58.71    2.37
  -6   3   9   51.67    1.60
  -6   3  -9   55.34    1.83
   6   3  -9   49.25    2.03
  -6  -3  10   99.98    3.19
  -6  -3 -10   95.60    3.13
   6  -3  10  104.56    3.07
   6  -3 -10  109.05    3.34
   6  -3 -10  119.70    3.43
  -6   3  10  106.41    2.47
  -6   3 -10  107.28    2.69
  -6   3 -10    0.17    0.41
   6   3 -10   93.01    2.89
  -6  -3  11  127.65    3.70
  -6  -3 -11  120.69    3.59
   6  -3  11  130.58    3.13
   6  -3  11  132.40    3.54
   6  -3 -11  111.63    3.48
  -6   3  11  131.64    2.90
  -6   3 -11  133.18    3.15
  -6   3 -11   -0.18    0.33
   6   3 -11  120.10    3.41
  -6  -3  12   18.53    1.53
  -6  -3 -12   19.65    1.55
   6  -3  12   19.32    1.31
   6  -3 -12   23.47    1.70
  -6   3  12   22.59    1.28
  -6   3 -12   21.87    1.37
  -6   3 -12    0.13    0.42
   6   3 -12   17.46    1.42
  -6  -3  13   37.38    2.17
  -6  -3 -13   36.04    2.12
   6  -3  13   37.34    1.86
   6  -3 -13   34.76    2.10
  -6   3  13   42.11    1.82
  -6   3 -13   -0.36    0.33
   6   3 -13   41.21    2.18
  -6  -3  14   14.53    1.48
  -6  -3 -14   13.92    1.42
   6  -3  14   14.48    1.24
   6  -3 -14   14.92    1.46
  -6   3  14   15.99    1.17
  -6   3 -14   -0.44    0.29
   6   3 -14   15.43    1.44
  -6  -3  15    1.23    0.64
  -6  -3 -15    0.97    0.60
   6  -3  15    0.91    0.45
   6  -3 -15    1.71    0.74
  -6   3  15    1.50    0.48
  -6   3 -15    1.96    0.61
  -6   3 -15   -0.16    0.36
   6   3 -15    1.74    0.70
  -6  -3  16    9.95    1.34
  -6  -3 -16    9.16    1.28
   6  -3  16    9.51    1.09
   6  -3 -16   10.71    1.31
  -6   3  16    9.91    1.00
  -6   3 -16    0.04    0.32
   6   3 -16    9.74    1.30
  -6  -3  17    0.26    0.48
  -6  -3 -17    0.05    0.43
   6  -3  17    0.22    0.28
   6  -3 -17    0.28    0.51
  -6   3  17   -0.05    0.12
  -6   3 -17    0.30    0.45
   6   3 -17    0.24    0.43
  -6  -3  18    0.40    0.51
  -6  -3 -18    0.68    0.54
   6  -3  18    0.43    0.38
   6  -3 -18    0.67    0.60
  -6   3  18   -0.04    0.14
  -6   3 -18   -0.40    0.27
   6   3 -18    0.53    0.52
  -6  -3  19    0.29    0.47
  -6  -3 -19   -0.10    0.46
  -6   3 -19    0.18    0.40
   6   3 -19    0.67    0.53
  -7  -3   0    7.41    0.87
   7  -3   0    7.68    0.83
   7  -3   0    8.22    0.83
   7   3   0    7.95    0.45
   7   3   0   10.29    1.42
  -7  -3   1    1.18    0.49
  -7  -3  -1    0.87    0.40
   7  -3   1    1.24    0.44
   7  -3   1    1.02    0.45
   7  -3  -1    1.11    0.43
   7  -3  -1    1.26    0.55
   7   3   1    1.95    1.05
   7   3  -1    0.94    0.22
   7   3  -1    0.09    0.41
  -7  -3   2   26.13    1.52
  -7  -3  -2   25.59    1.48
   7  -3   2   25.84    1.43
   7  -3   2   28.19    1.33
   7  -3  -2   24.00    1.41
   7  -3  -2   24.19    1.38
   7   3  -2   23.51    0.97
   7   3  -2   34.39    2.02
  -7  -3   3    4.38    0.76
  -7  -3  -3    4.55    0.70
   7  -3   3    4.30    0.65
   7  -3   3    4.73    0.67
   7  -3  -3    3.74    0.64
   7  -3  -3    4.62    0.75
   7   3   3    5.87    1.34
   7   3  -3    4.59    0.49
   7   3  -3    5.11    1.16
  -7  -3   4   20.98    1.40
  -7  -3  -4   18.70    1.29
   7  -3   4   20.20    1.28
   7  -3   4   21.43    1.12
   7  -3  -4   11.89    1.07
   7  -3  -4   23.43    1.42
  -7   3  -4   21.12    0.76
   7   3   4   31.82    1.99
   7   3  -4   17.97    0.98
   7   3  -4   28.34    1.78
  -7  -3   5    3.27    0.69
  -7  -3  -5    3.93    0.69
   7  -3   5    3.18    0.60
   7  -3   5    3.83    0.58
   7  -3  -5    2.56    0.59
   7  -3  -5    0.39    0.27
  -7   3  -5    3.41    0.36
   7   3   5    6.00    1.41
   7   3  -5    4.00    0.53
   7   3  -5    4.12    0.84
  -7  -3   6   15.24    1.27
  -7  -3  -6   14.96    1.22
   7  -3   6   16.12    1.19
   7  -3   6   17.88    0.98
   7  -3  -6   15.98    1.28
   7  -3  -6   17.29    1.36
  -7   3  -6   18.43    0.88
   7   3   6   24.52    1.96
   7   3  -6   18.96    1.14
   7   3  -6   20.90    1.48
  -7  -3   7   41.97    2.05
  -7  -3  -7   42.46    2.04
   7  -3   7   43.64    1.93
   7  -3  -7   43.65    2.09
   7  -3  -7   52.05    2.25
  -7   3  -7   42.23    1.42
   7   3   7   61.85    2.82
   7   3  -7   46.01    1.84
   7   3  -7   54.62    2.33
  -7  -3   8   28.84    1.76
  -7  -3  -8   28.47    1.75
   7  -3   8   27.43    1.59
   7  -3  -8   31.89    1.84
   7  -3  -8   34.91    1.91
  -7   3  -8   31.68    1.33
   7   3   8   50.53    2.65
   7   3  -8   30.40    1.58
   7   3  -8   34.88    2.15
  -7  -3   9   13.42    1.32
  -7  -3  -9   12.41    1.26
   7  -3   9   11.84    1.12
   7  -3  -9   11.19    1.21
   7  -3  -9   13.53    1.31
  -7   3  -9   13.02    0.92
   7   3  -9   11.16    1.06
  -7  -3  10    8.92    1.13
  -7  -3 -10    8.31    1.08
   7  -3  10    7.71    0.96
   7  -3 -10   10.59    1.20
   7  -3 -10   10.78    1.29
  -7   3  10    8.89    0.83
  -7   3 -10    9.14    0.84
   7   3 -10    9.47    1.02
  -7  -3  11    9.78    1.19
  -7  -3 -11    9.98    1.19
   7  -3  11   10.78    1.11
   7  -3 -11    8.29    1.08
  -7   3  11   10.81    0.90
  -7   3 -11   10.85    0.95
   7   3 -11   10.41    1.09
  -7  -3  12   10.03    1.23
  -7  -3 -12    8.08    1.11
   7  -3  12    8.15    1.02
   7  -3 -12    9.35    1.22
  -7   3  12    8.56    0.81
  -7   3 -12   10.55    0.98
   7   3 -12   10.63    1.17
  -7  -3  13   15.11    1.49
  -7  -3 -13   14.88    1.49
   7  -3  13   16.15    1.38
   7  -3 -13   14.38    1.46
  -7   3  13   16.58    1.21
  -7   3 -13   16.26    1.25
  -7   3 -13    0.03    0.34
   7   3 -13   14.78    1.40
  -7  -3  14    9.81    1.30
  -7  -3 -14   10.95    1.35
   7  -3  14   10.26    1.10
   7  -3  14   10.86    1.19
   7  -3 -14   10.68    1.33
  -7   3  14   12.50    1.14
  -7   3 -14    7.84    0.93
  -7   3 -14   -0.05    0.38
   7   3 -14   11.32    1.29
  -7  -3  15   10.87    1.39
  -7  -3 -15    9.60    1.34
   7  -3  15   10.77    1.14
   7  -3  15   10.40    1.22
   7  -3 -15   11.58    1.39
  -7   3 -15    0.01    0.17
  -7   3 -15    0.01    0.30
   7   3 -15   10.50    1.31
  -7  -3  16    2.99    0.97
  -7  -3 -16    3.84    1.03
   7  -3  16    2.10    0.70
   7  -3 -16    3.84    0.98
  -7   3 -16    4.80    0.84
  -7   3 -16   -0.08    0.37
   7   3 -16    4.44    0.98
  -7  -3  17   -0.02    0.43
  -7  -3 -17    0.50    0.57
   7  -3  17    0.32    0.37
   7  -3 -17    0.03    0.53
  -7   3 -17   -0.24    0.30
  -7   3 -17    0.04    0.33
   7   3 -17    0.01    0.45
  -7  -3  18    3.74    1.06
  -7  -3 -18    3.40    0.98
   7  -3  18    2.94    0.72
   7  -3 -18    3.14    0.96
  -7   3 -18    0.37    0.37
   7   3 -18    3.92    0.99
  -8  -3   0   36.42    1.83
   8  -3   0   36.63    1.77
   8  -3   0   43.40    1.83
   8   3   0   51.69    2.45
  -8  -3   1    0.28    0.33
  -8  -3  -1    0.40    0.36
   8  -3   1    0.61    0.36
   8  -3   1    1.31    0.59
   8  -3  -1    0.32    0.32
   8  -3  -1    0.28    0.48
   8   3   1    1.59    0.96
   8   3  -1    0.73    0.24
   8   3  -1    1.39    0.73
  -8  -3   2   25.71    1.58
  -8  -3  -2   27.17    1.60
   8  -3   2   28.44    1.57
   8  -3   2   24.45    1.33
   8  -3  -2   24.88    1.51
   8  -3  -2   24.98    1.51
   8   3  -2   24.50    1.01
   8   3  -2    9.38    1.10
  -8  -3   3    2.10    0.69
  -8  -3  -3    2.67    0.62
   8  -3   3    2.89    0.62
   8  -3   3    3.86    0.66
   8  -3  -3    3.47    0.66
   8  -3  -3    3.79    0.79
   8   3   3    4.33    1.39
   8   3  -3    2.91    0.43
   8   3  -3    4.86    1.24
  -8  -3   4   25.95    1.67
  -8  -3  -4   27.27    1.64
   8  -3   4   25.86    1.52
   8  -3   4   29.97    1.39
   8  -3  -4   29.20    1.70
   8  -3  -4   32.55    1.77
   8   3   4   39.54    2.35
   8   3  -4   30.97    1.33
   8   3  -4   35.11    1.96
  -8  -3   5   31.83    1.85
  -8  -3  -5   32.47    1.80
   8  -3   5   31.95    1.70
   8  -3   5   34.56    1.45
   8  -3  -5   28.87    1.70
   8  -3  -5    6.94    0.84
   8   3   5   46.77    2.54
   8   3  -5   31.37    1.42
   8   3  -5   38.80    2.06
  -8  -3   6   68.56    2.64
  -8  -3  -6   68.72    2.63
   8  -3   6   69.51    2.49
   8  -3   6   81.27    2.10
   8  -3  -6   66.02    2.60
   8  -3  -6   76.47    2.75
   8   3   6  105.58    3.51
   8   3  -6   66.69    2.16
   8   3  -6   86.24    3.01
  -8  -3   7   64.92    2.65
  -8  -3  -7   63.10    2.58
   8  -3   7   68.54    2.50
   8  -3  -7   63.76    2.60
   8  -3  -7   70.28    2.73
   8   3   7  104.14    3.56
   8   3  -7   63.14    2.21
   8   3  -7   73.96    2.83
  -8  -3   8   27.43    1.81
  -8  -3  -8   29.60    1.85
   8  -3   8   27.02    1.62
   8  -3  -8   29.92    1.86
   8  -3  -8   34.26    1.95
   8   3   8   42.20    2.56
   8   3  -8   29.26    1.59
  -8  -3   9    2.22    0.72
  -8  -3  -9    1.48    0.60
   8  -3   9    2.22    0.62
   8  -3  -9    2.03    0.66
   8  -3  -9    2.29    0.66
  -8   3  -9    1.86    0.47
   8   3   9    5.60    1.71
   8   3  -9    1.69    0.55
  -8  -3  10    5.25    1.03
  -8  -3 -10    4.53    0.88
   8  -3  10    4.72    0.79
   8  -3 -10    3.42    0.80
  -8   3 -10    4.73    0.61
   8   3  10    7.68    2.02
   8   3 -10    3.84    0.76
  -8  -3  11    0.49    0.46
  -8  -3 -11    0.67    0.47
   8  -3  11    0.86    0.45
   8  -3 -11   -0.10    0.33
  -8   3 -11    0.73    0.35
   8   3 -11    0.20    0.39
  -8  -3  12    3.96    0.99
  -8  -3 -12    4.77    0.92
   8  -3  12    3.67    0.76
   8  -3 -12    4.24    0.90
  -8   3 -12    4.29    0.68
   8   3 -12    4.26    0.84
  -8  -3  13   12.73    1.45
  -8  -3 -13   12.41    1.40
   8  -3  13   11.25    1.20
   8  -3 -13   11.80    1.38
  -8   3 -13   14.44    1.19
   8   3 -13   14.49    1.42
  -8  -3  14   15.70    1.61
  -8  -3 -14   14.95    1.57
   8  -3  14   14.87    1.38
   8  -3 -14   15.58    1.58
  -8   3 -14   15.82    1.32
   8   3 -14   17.81    1.61
  -8  -3  15   18.61    1.77
  -8  -3 -15   13.87    1.55
   8  -3  15   15.87    1.44
   8  -3 -15   13.45    1.54
  -8   3 -15   16.56    1.37
   8   3 -15   15.86    1.61
  -8  -3  16   34.46    2.37
  -8  -3 -16   32.11    2.29
   8  -3  16   34.76    2.07
   8  -3  16   31.24    2.03
   8  -3 -16   41.26    2.62
  -8   3 -16    0.05    0.18
   8   3 -16   34.36    2.31
  -8  -3  17   11.39    1.57
  -8  -3 -17   11.02    1.50
   8  -3  17   11.90    1.30
   8  -3  17   10.26    1.25
   8  -3 -17   11.82    1.58
  -8   3 -17    0.42    0.42
   8   3 -17    9.82    1.38
  -9  -3   0    1.22    0.51
   9  -3   0    0.80    0.42
   9  -3   0    2.25    0.78
   9   3   0    2.56    1.15
  -9  -3   1    4.92    0.84
  -9  -3  -1    7.07    0.95
   9  -3   1    5.17    0.79
   9  -3   1    5.93    0.87
   9  -3  -1    5.57    0.84
   9  -3  -1    6.56    0.92
   9   3   1    7.94    1.34
   9   3  -1    7.47    1.25
  -9  -3   2   15.48    1.35
  -9  -3  -2   17.32    1.38
   9  -3   2   14.84    1.23
   9  -3   2   17.51    1.25
   9  -3  -2   16.28    1.30
   9  -3  -2   17.14    1.37
   9   3   2   21.89    1.83
   9   3  -2   -0.06    0.37
  -9  -3   3    2.64    0.80
  -9  -3  -3    4.48    0.81
   9  -3   3    2.10    0.65
   9  -3   3    3.60    0.74
   9  -3  -3    3.86    0.82
   9  -3  -3    3.91    0.89
   9   3   3    4.58    1.43
   9   3  -3    4.72    1.08
  -9  -3   4    2.95    0.91
  -9  -3  -4    4.80    0.85
   9  -3   4    4.15    0.76
   9  -3   4    5.13    0.78
   9  -3  -4    4.82    0.89
   9  -3  -4    3.87    0.91
   9   3   4    5.85    1.61
   9   3  -4    4.62    0.60
   9   3  -4    7.13    1.15
  -9  -3   5   21.14    1.61
  -9  -3  -5   24.15    1.65
   9  -3   5   23.51    1.54
   9  -3   5   24.19    1.34
   9  -3  -5   23.72    1.66
   9  -3  -5   28.54    1.80
   9   3   5   38.72    2.61
   9   3  -5   20.95    1.20
   9   3  -5   27.64    1.89
  -9  -3   6   27.97    1.83
  -9  -3  -6   27.68    1.79
   9  -3   6   28.13    1.68
   9  -3   6   30.46    1.44
   9  -3  -6   27.69    1.80
   9  -3  -6   -0.08    0.22
   9   3   6   37.88    2.46
   9   3  -6   25.13    1.39
   9   3  -6   33.48    2.02
  -9  -3   7    7.12    1.15
  -9  -3  -7    5.57    0.92
   9  -3   7    6.31    0.87
   9  -3   7    7.24    0.84
   9  -3  -7    5.68    0.93
   9  -3  -7    6.36    1.02
   9   3   7    8.79    1.72
   9   3  -7    4.47    0.67
  -9  -3   8    1.77    0.74
  -9  -3  -8    2.01    0.68
   9  -3   8    2.71    0.64
   9  -3  -8    1.84    0.68
   9  -3  -8    2.79    0.77
   9   3   8    4.50    1.61
   9   3  -8    2.15    0.55
  -9  -3   9   -0.04    0.36
  -9  -3  -9    0.27    0.42
   9  -3   9   -0.17    0.23
   9  -3  -9   -0.11    0.36
   9  -3  -9   -0.44    0.35
   9   3   9   -1.01    1.35
   9   3  -9    0.13    0.28
  -9  -3  10    5.81    1.07
  -9  -3 -10    4.06    0.90
   9  -3  10    3.15    0.66
   9  -3 -10    3.27    0.82
   9   3  10    7.49    1.78
   9   3 -10    3.95    0.75
  -9  -3  11    1.30    0.62
  -9  -3 -11    1.15    0.52
   9  -3  11    0.88    0.43
   9  -3 -11    1.54    0.66
   9   3  11    0.00    1.68
   9   3 -11    1.64    0.60
  -9  -3  12    6.34    1.16
  -9  -3 -12    6.82    1.07
   9  -3  12    7.47    0.97
   9  -3 -12    6.48    1.10
   9   3 -12    6.59    1.00
  -9  -3  13   -0.50    0.31
  -9  -3 -13   -0.16    0.37
   9  -3  13    0.10    0.34
   9  -3 -13    0.00    0.43
   9   3 -13   -0.07    0.32
  -9  -3  14    1.65    0.79
  -9  -3 -14    0.65    0.51
   9  -3  14    1.31    0.54
   9  -3 -14    1.00    0.63
   9   3 -14    0.24    0.46
  -9  -3  15    3.94    1.06
  -9  -3 -15    3.18    0.91
   9  -3  15    3.40    0.79
   9  -3 -15    3.86    1.06
   9   3 -15    5.35    1.05
 -10  -3   0    0.73    0.51
  10  -3   0    1.51    0.59
  10  -3   0    1.50    0.69
  10   3   0    3.89    1.20
 -10  -3   1    2.63    0.76
 -10  -3  -1    2.46    0.72
  10  -3   1    3.40    0.74
  10  -3   1    4.18    0.87
  10  -3  -1    2.11    0.63
  10  -3  -1    2.97    0.78
  10   3   1    4.64    1.26
  10   3  -1    4.31    1.24
 -10  -3   2   26.07    1.79
 -10  -3  -2   26.48    1.75
  10  -3   2   24.33    1.60
  10  -3   2   28.49    1.63
  10  -3  -2   23.81    1.65
  10  -3  -2   29.49    1.80
  10   3   2   35.33    2.15
  10   3  -2   30.84    2.04
 -10  -3   3    9.21    1.23
 -10  -3  -3    8.18    1.05
  10  -3   3    8.62    1.03
  10  -3   3   11.84    1.13
  10  -3  -3   10.47    1.19
  10  -3  -3    9.94    1.21
  10   3   3   13.13    1.53
  10   3  -3    2.40    0.74
 -10  -3   4    7.54    1.18
 -10  -3  -4    6.65    1.00
  10  -3   4    8.54    1.01
  10  -3   4    7.58    0.95
  10  -3  -4    7.16    1.02
  10  -3  -4    8.16    1.11
  10   3   4    9.56    1.49
  10   3  -4    9.32    1.35
 -10  -3   5   11.20    1.31
 -10  -3  -5   10.01    1.18
  10  -3   5    9.91    1.07
  10  -3   5   11.66    1.07
  10  -3  -5   11.13    1.23
  10  -3  -5   11.62    1.27
  10   3   5   15.13    1.99
  10   3  -5   13.79    1.48
 -10  -3   6    1.81    0.70
 -10  -3  -6    1.56    0.62
  10  -3   6    1.39    0.52
  10  -3   6    1.55    0.59
  10  -3  -6    1.69    0.69
  10  -3  -6    0.03    0.30
  10   3   6    4.98    1.59
  10   3  -6    1.85    0.86
 -10  -3   7   -0.23    0.38
 -10  -3  -7   -0.09    0.26
  10  -3   7   -0.31    0.23
  10  -3   7   -0.38    0.31
  10  -3  -7    0.11    0.44
  10  -3  -7    0.58    0.52
  10   3   7    1.22    1.32
  10   3  -7    0.00    0.25
 -10  -3   8   16.66    1.61
 -10  -3  -8   16.88    1.53
  10  -3   8   14.51    1.28
  10  -3  -8   16.23    1.54
  10  -3  -8   17.91    1.55
  10   3   8   24.24    2.11
  10   3  -8   17.62    1.30
 -10  -3   9    1.02    0.62
 -10  -3  -9    0.65    0.50
  10  -3   9    0.63    0.37
  10  -3  -9    0.58    0.55
  10   3   9    1.25    1.33
  10   3  -9    0.87    0.41
 -10  -3  10    0.54    0.51
 -10  -3 -10    0.96    0.56
  10  -3  10    1.10    0.50
  10  -3 -10   -0.04    0.38
  10   3  10    1.68    1.38
  10   3 -10    0.81    0.47
 -10  -3  11    0.73    0.64
 -10  -3 -11    0.83    0.57
  10  -3  11    1.08    0.52
  10  -3 -11    1.32    0.67
  10   3  11    2.34    1.71
  10   3 -11    0.85    0.50
 -10  -3  12    1.78    0.77
 -10  -3 -12    0.89    0.54
  10  -3  12    0.91    0.43
  10  -3 -12    0.43    0.53
  10   3  12   -2.44    1.85
  10   3 -12    1.03    0.56
 -10  -3  13    1.72    0.80
 -10  -3 -13    2.52    0.85
  10  -3  13    2.42    0.67
  10  -3 -13    1.50    0.72
  10   3 -13    3.66    0.84
 -10  -3  14    2.16    0.88
 -10  -3 -14    1.47    0.69
  10  -3 -14    2.24    0.82
  10   3 -14    1.18    0.65
 -11  -3   0   26.21    1.83
  11  -3   0   28.54    1.81
  11  -3   0   28.67    1.80
  11   3   0   36.97    2.29
 -11  -3   1    1.41    0.62
 -11  -3  -1    0.94    0.54
  11  -3   1    1.03    0.52
  11  -3   1    2.40    0.86
  11  -3  -1    0.77    0.49
  11  -3  -1    2.53    0.88
  11   3   1    2.43    1.05
  11   3  -1    2.69    0.96
 -11  -3   2   15.21    1.45
 -11  -3  -2   14.23    1.39
  11  -3   2   12.94    1.24
  11  -3   2   15.19    1.34
  11  -3  -2   15.58    1.41
  11  -3  -2   15.37    1.46
  11   3   2   17.68    1.69
  11   3  -2   17.90    1.76
 -11  -3   3    1.20    0.57
 -11  -3  -3    1.10    0.57
  11  -3   3    2.36    0.66
  11  -3   3    2.20    0.71
  11  -3  -3    1.71    0.65
  11  -3  -3    1.23    0.66
  11   3   3    3.06    1.19
  11   3  -3    0.36    0.45
 -11  -3   4    2.75    0.86
 -11  -3  -4    3.36    0.83
  11  -3   4    4.65    0.80
  11  -3   4    4.15    0.84
  11  -3  -4    4.21    0.90
  11  -3  -4    3.88    0.98
  11   3   4    7.50    1.36
  11   3  -4    5.75    1.16
 -11  -3   5    2.67    0.87
 -11  -3  -5    3.07    0.80
  11  -3   5    1.65    0.62
  11  -3   5    2.76    0.75
  11  -3  -5    1.89    0.70
  11  -3  -5    4.04    0.92
  11   3   5    3.22    1.24
  11   3  -5    3.36    1.06
 -11  -3   6    4.55    0.98
 -11  -3  -6    4.76    0.94
  11  -3   6    3.77    0.77
  11  -3   6    3.86    0.81
  11  -3  -6    4.18    0.89
  11  -3  -6    5.60    0.99
  11   3   6    7.74    1.95
 -11  -3   7    1.32    0.63
 -11  -3  -7    0.70    0.47
  11  -3   7    1.03    0.52
  11  -3   7    1.36    0.55
  11  -3  -7    2.00    0.79
  11  -3  -7    0.32    0.34
  11   3   7    2.90    1.32
 -11  -3   8    3.54    1.00
 -11  -3  -8    3.38    0.96
  11  -3   8    3.64    0.73
  11  -3  -8    3.04    0.88
  11  -3  -8    4.86    0.93
  11   3   8    7.57    1.64
 -11  -3   9    3.44    1.05
 -11  -3  -9    2.67    0.84
  11  -3   9    1.98    0.64
  11  -3  -9    3.47    0.90
  11   3   9    5.75    1.53
 -11  -3  10   -0.09    0.60
 -11  -3 -10    0.35    0.49
  11  -3  10    0.29    0.34
  11  -3 -10    0.02    0.45
  11   3  10   -0.11    1.20
  11   3 -10   -0.03    0.32
 -11  -3  11   -0.11    0.47
 -11  -3 -11    0.06    0.50
  11  -3 -11    0.69    0.55
  11   3  11   -0.93    1.19
  11   3 -11    0.23    0.35
 -11  -3  12    1.81    0.84
 -11  -3 -12    0.44    0.48
  11  -3 -12    1.62    0.74
  11   3  12    2.28    1.98
  11   3 -12    1.14    0.56
 -12  -3   0   -0.06    0.32
  12  -3   0    0.30    0.41
  12  -3   0    0.00    0.41
  12   3   0    1.24    0.84
 -12  -3   1    0.27    0.40
 -12  -3  -1    0.18    0.41
  12  -3   1   -0.16    0.29
  12  -3   1   -0.04    0.40
  12  -3  -1    0.00    0.36
  12  -3  -1    0.34    0.54
  12   3   1    0.80    0.70
  12   3  -1    3.97    1.25
 -12  -3   2    0.36    0.40
 -12  -3  -2    0.16    0.42
  12  -3   2    0.61    0.44
  12  -3   2    0.45    0.51
  12  -3  -2    0.59    0.42
  12  -3  -2    0.42    0.55
  12   3   2    0.73    0.80
  12   3  -2    1.89    0.89
 -12  -3   3    6.22    1.06
 -12  -3  -3    8.46    1.18
  12  -3   3    7.72    1.01
  12  -3   3    8.28    1.08
  12  -3  -3    8.13    1.13
  12  -3  -3    9.65    1.21
  12   3   3    9.74    1.47
  12   3  -3    7.52    1.40
 -12  -3   4    0.64    0.53
 -12  -3  -4    0.23    0.44
  12  -3   4    0.84    0.53
  12  -3   4    2.21    0.75
  12  -3  -4    1.08    0.61
  12  -3  -4    1.90    0.80
  12   3   4    0.20    0.95
  12   3  -4    0.06    0.47
 -12  -3   5    1.90    0.81
 -12  -3  -5    1.83    0.68
  12  -3   5    1.48    0.58
  12  -3   5    2.08    0.73
  12  -3  -5    2.39    0.75
  12  -3  -5    3.29    0.89
  12   3   5    4.79    1.38
 -12  -3   6    0.03    0.65
 -12  -3  -6    0.22    0.39
  12  -3   6    0.64    0.40
  12  -3   6    1.32    0.67
  12  -3  -6    0.21    0.43
  12  -3  -6    0.65    0.57
  12   3   6    3.16    1.45
 -12  -3   7    0.89    0.68
 -12  -3  -7    1.28    0.62
  12  -3   7    1.36    0.57
  12  -3   7    1.88    0.67
  12  -3  -7    1.05    0.57
  12  -3  -7   -0.20    0.36
  12   3   7    2.20    1.43
 -12  -3   8    9.77    1.39
 -12  -3  -8    8.87    1.27
  12  -3   8   10.18    1.04
  12  -3  -8    9.54    1.30
  12   3   8   13.09    1.90
 -12  -3   9    6.62    1.30
 -12  -3  -9    7.99    1.25
  12  -3  -9    6.98    1.18
  12   3   9   12.58    1.90
 -12  -3  10    5.24    1.25
 -12  -3 -10    2.73    0.90
  12  -3  10    4.64    0.75
  12  -3 -10    4.63    1.05
  12   3  10    5.67    1.70
 -13  -3   0   -0.37    0.34
  13  -3   0   -0.23    0.33
  13  -3   0    0.48    0.55
  13   3   0   -1.08    0.63
 -13  -3   1   -0.57    0.25
 -13  -3  -1    0.07    0.40
  13  -3   1   -0.09    0.27
  13  -3   1    0.55    0.54
  13  -3  -1    0.41    0.46
  13  -3  -1   -0.29    0.48
  13   3   1    0.74    0.76
 -13  -3   2    2.58    0.84
 -13  -3  -2    1.89    0.74
  13  -3   2    2.21    0.65
  13  -3   2    2.94    0.94
  13  -3  -2    1.62    0.62
  13  -3  -2    3.32    0.95
  13   3   2    4.81    1.22
  13   3  -2    3.71    1.13
 -13  -3   3    1.62    0.68
 -13  -3  -3    2.94    0.86
  13  -3   3    2.53    0.67
  13  -3   3    2.94    0.94
  13  -3  -3    2.13    0.73
  13  -3  -3    2.76    0.92
  13   3   3    4.42    1.44
  13   3  -3    4.10    1.29
 -13  -3   4    1.37    0.68
 -13  -3  -4    1.84    0.70
  13  -3   4    1.55    0.61
  13  -3   4    2.74    0.88
  13  -3  -4    1.57    0.70
  13  -3  -4    2.07    0.91
  13   3   4    1.30    1.13
 -13  -3   5    1.17    0.62
 -13  -3  -5    2.46    0.82
  13  -3   5    1.23    0.67
  13  -3  -5    0.82    0.48
  13  -3  -5    0.86    0.73
  13   3   5    3.61    1.19
 -13  -3   6    1.97    0.80
 -13  -3  -6    1.36    0.64
  13  -3   6    1.25    0.68
  13  -3  -6    1.23    0.65
  13  -3  -6    2.47    0.92
  13   3   6    3.51    1.63
   0  -4   0   35.97    1.21
   0  -4   0   35.63    1.34
   0  -4   0   40.27    1.53
   0  -4   1   -0.13    0.10
   0  -4   1    0.17    0.17
   0  -4   1   -1.67    0.71
   0  -4   1   -0.04    0.10
   0  -4  -1   -0.03    0.10
   0  -4  -1   -0.13    0.11
   0  -4  -1    0.14    0.26
   0  -4   2   31.03    1.16
   0  -4   2   28.19    1.25
   0  -4   2   -0.21    0.72
   0  -4   2   35.63    1.44
   0  -4  -2   33.19    1.18
   0  -4  -2   23.70    1.07
   0  -4  -2   35.30    1.46
   0  -4   3    0.07    0.13
   0  -4   3   -0.08    0.15
   0  -4   3   -1.22    0.70
   0  -4   3   -0.12    0.25
   0  -4  -3   -0.03    0.11
   0  -4  -3    0.07    0.07
   0  -4  -3   -0.24    0.22
   0   4  -3    0.02    0.22
   0  -4   4    4.37    0.52
   0  -4   4    3.16    0.91
   0  -4   4    3.80    0.57
   0  -4  -4    4.76    0.50
   0  -4  -4   -0.02    0.05
   0  -4  -4    5.59    0.67
   0   4  -4    0.06    0.21
   0  -4   5   -0.16    0.12
   0  -4   5    1.14    0.68
   0  -4   5    0.18    0.28
   0  -4  -5    0.02    0.14
   0  -4  -5   -0.01    0.05
   0  -4  -5    0.08    0.25
   0  -4   6  200.67    3.35
   0  -4   6   28.48    1.51
   0  -4  -6  197.06    3.23
   0  -4  -6  218.86    3.79
   0   4  -6   -0.07    0.19
   0  -4   7    0.07    0.21
   0  -4  -7    0.35    0.22
   0  -4  -7    0.03    0.15
   0  -4  -7    0.34    0.28
   0   4  -7    0.16    0.19
   0  -4   8   54.60    1.91
   0  -4   8   55.14    1.87
   0  -4  -8   54.59    1.85
   0  -4  -8   20.82    1.10
   0  -4  -8   62.97    2.11
   0   4   8   57.93    2.04
   0   4  -8   -0.06    0.17
   0  -4   9    0.47    0.28
   0  -4  -9    0.04    0.18
   0  -4  -9   -0.18    0.09
   0  -4  -9    0.20    0.29
   0   4  -9   -0.17    0.19
   0  -4  10   44.87    1.88
   0  -4 -10   44.45    1.82
   0  -4 -10    8.46    0.74
   0   4 -10   -0.09    0.24
   0  -4  11    0.13    0.26
   0  -4 -11    0.00    0.17
   0  -4 -11   -0.12    0.09
   0   4 -11   -0.21    0.21
   0  -4  12   49.38    2.14
   0  -4 -12   49.99    2.09
   0  -4 -12    0.04    0.11
   0   4 -12    0.07    0.30
   0  -4  13   -0.01    0.28
   0  -4 -13   -0.04    0.22
   0  -4 -13   -0.03    0.12
   0   4 -13    0.01    0.27
   0  -4  14   23.01    1.61
   0  -4 -14   21.99    1.53
   0  -4 -14   -0.03    0.15
   0   4 -14    0.32    0.34
   0  -4  15   -0.08    0.27
   0  -4 -15    0.04    0.31
   0  -4 -15    0.07    0.14
   0   4 -15    0.03    0.34
   0  -4  16    4.24    0.84
   0  -4 -16    4.35    0.83
   0  -4 -16    0.36    0.24
   0   4 -16   -0.11    0.28
   0  -4  17   -0.09    0.25
   0  -4 -17   -0.37    0.23
   0  -4 -17    0.01    0.21
   0   4 -17    0.21    0.46
   0  -4  18    2.39    0.74
   0  -4 -18    1.22    0.64
   0  -4 -18    1.20    0.49
   0   4 -18   -0.45    0.33
   0  -4  19   -0.09    0.31
   0  -4 -19    0.16    0.38
   0  -4 -19    0.28    0.32
   0   4 -19    0.17    0.54
   0  -4  20    1.26    0.58
   0  -4 -20    0.26    0.47
   0  -4 -20    1.00    0.46
   0   4 -20   -0.07    0.44
  -1  -4   0    0.86    0.30
  -1  -4   0   -0.02    0.05
  -1  -4   0    1.19    0.45
   1  -4   0    0.71    0.21
   1  -4   0    0.97    0.35
   1  -4   0    0.08    0.13
  -1  -4   1  182.84    2.94
  -1  -4   1  145.86    2.64
  -1  -4   1  145.69    2.89
  -1  -4  -1  183.51    2.94
  -1  -4  -1  147.05    2.54
  -1  -4  -1  199.71    3.41
   1  -4   1  185.90    2.51
   1  -4   1  191.76    3.27
   1  -4   1  170.28    3.04
   1  -4  -1  185.53    2.47
   1  -4  -1  203.23    3.30
   1  -4  -1  173.79    3.15
  -1  -4   2   12.65    0.82
  -1  -4   2   12.10    0.81
  -1  -4   2    0.10    0.12
  -1  -4  -2   12.90    0.82
  -1  -4  -2   12.49    0.75
  -1  -4  -2   14.67    0.99
   1  -4   2   12.38    0.68
   1  -4   2   12.17    0.87
   1  -4   2    0.37    0.83
   1  -4   2   12.44    0.90
   1  -4  -2   13.79    0.70
   1  -4  -2   14.88    0.93
   1  -4  -2   13.97    0.97
   1   4  -2   -0.22    0.21
  -1  -4   3   91.64    2.17
  -1  -4   3   91.99    2.30
  -1  -4  -3   97.04    2.20
  -1  -4  -3   95.47    2.02
  -1  -4  -3  105.63    2.53
   1  -4   3   97.21    1.95
   1  -4   3   90.21    2.33
   1  -4   3    2.20    0.94
   1  -4   3   78.33    2.05
   1  -4  -3   95.88    1.86
   1  -4  -3   93.43    2.25
   1  -4  -3  109.62    2.59
   1   4  -3    0.05    0.25
  -1  -4   4  109.45    2.44
  -1  -4   4  146.70    3.28
  -1  -4  -4  111.53    2.41
  -1  -4  -4  112.56    2.20
  -1  -4  -4  123.31    2.76
   1  -4   4  111.04    2.18
   1  -4   4  105.28    2.58
   1  -4   4    0.85    0.90
   1  -4   4   94.67    2.23
   1  -4  -4  110.99    2.09
   1  -4  -4  114.49    2.52
   1  -4  -4  124.71    2.82
  -1   4  -4    0.11    0.23
   1   4  -4    0.08    0.21
  -1  -4   5   12.33    0.87
  -1  -4   5   16.12    1.11
  -1  -4  -5   12.27    0.85
  -1  -4  -5   12.94    0.78
  -1  -4  -5   11.35    0.88
   1  -4   5   12.25    0.78
   1  -4   5    0.33    0.87
   1  -4   5   12.52    0.88
   1  -4  -5   11.29    0.71
   1  -4  -5   12.19    0.87
   1  -4  -5   11.43    0.93
  -1  -4   6   33.24    1.45
  -1  -4   6   32.87    1.48
  -1  -4  -6   34.89    1.45
  -1  -4  -6   27.34    1.14
  -1  -4  -6   35.73    1.53
   1  -4   6   33.14    1.32
   1  -4   6   35.33    1.39
   1  -4  -6   34.57    1.29
   1  -4  -6   25.50    1.35
  -1   4  -6    0.45    0.29
   1   4   6   34.72    1.52
   1   4  -6    0.21    0.21
  -1  -4   7   36.34    1.57
  -1  -4   7   41.42    1.66
  -1  -4  -7   38.89    1.58
  -1  -4  -7   33.83    1.30
  -1  -4  -7   35.23    1.55
   1  -4   7   37.78    1.48
   1  -4   7    3.90    0.83
   1  -4  -7   36.84    1.39
   1  -4  -7   16.78    1.05
   1  -4  -7   37.99    1.65
  -1   4  -7    0.13    0.22
   1   4   7   38.44    1.63
   1   4  -7    0.37    0.27
  -1  -4   8   27.82    1.43
  -1  -4  -8   26.51    1.36
  -1  -4  -8   24.25    1.13
  -1  -4  -8   26.29    1.35
   1  -4   8   28.39    1.34
   1  -4   8    0.47    0.57
   1  -4  -8   27.26    1.26
   1  -4  -8   18.99    1.14
   1  -4  -8   38.55    1.69
  -1   4  -8   -0.15    0.16
   1   4   8   26.79    1.47
   1   4  -8   -0.09    0.18
  -1  -4   9    6.38    0.77
  -1  -4  -9    6.69    0.73
  -1  -4  -9    6.54    0.64
  -1  -4  -9    6.78    0.80
   1  -4   9    5.35    0.68
   1  -4   9    7.35    0.94
   1  -4  -9    6.02    0.66
   1  -4  -9    6.06    0.70
   1  -4  -9    8.25    0.86
  -1   4  -9    0.04    0.26
   1   4  -9    0.00    0.27
  -1  -4  10   10.17    0.97
  -1  -4 -10   10.11    0.93
  -1  -4 -10   11.22    0.84
   1  -4  10   10.52    0.92
   1  -4 -10    9.20    0.84
   1  -4 -10    9.86    0.90
  -1   4 -10    0.51    0.35
   1   4 -10    0.07    0.25
  -1  -4  11    1.90    0.56
  -1  -4 -11    2.55    0.56
  -1  -4 -11    3.28    0.51
   1  -4  11    2.47    0.53
   1  -4 -11    2.31    0.51
   1  -4 -11    1.64    0.48
  -1   4 -11    0.08    0.24
   1   4 -11   -0.28    0.20
  -1  -4  12    2.94    0.65
  -1  -4 -12    1.93    0.52
  -1  -4 -12    2.03    0.47
   1  -4  12    1.60    0.51
   1  -4 -12    2.43    0.53
   1  -4 -12    2.00    0.53
  -1   4 -12    0.07    0.27
   1   4 -12    0.06    0.30
  -1  -4  13    1.26    0.50
  -1  -4 -13    1.33    0.51
  -1  -4 -13    1.74    0.45
   1  -4  13    1.01    0.43
   1  -4 -13    0.89    0.38
   1  -4 -13    1.04    0.44
  -1   4 -13   -0.37    0.18
   1   4 -13    1.29    0.55
  -1  -4  14   15.48    1.37
  -1  -4 -14   18.38    1.43
  -1  -4 -14   20.79    1.30
   1  -4  14   17.73    1.40
   1  -4 -14   16.70    1.30
   1  -4 -14   16.25    1.31
  -1   4 -14   -0.15    0.28
   1   4 -14   15.79    1.42
  -1  -4  15    1.32    0.57
  -1  -4 -15    1.43    0.56
  -1  -4 -15    2.61    0.59
   1  -4  15    1.40    0.56
   1  -4 -15    1.44    0.56
   1  -4 -15    2.17    0.62
  -1   4 -15    0.01    0.39
   1   4 -15    0.88    0.52
  -1  -4  16    1.04    0.56
  -1  -4 -16    0.78    0.50
  -1  -4 -16    0.74    0.38
   1  -4  16    1.00    0.52
   1  -4 -16    0.61    0.43
   1  -4 -16    0.64    0.42
  -1   4 -16    0.06    0.38
   1   4 -16    0.54    0.49
  -1  -4  17    9.08    1.21
  -1  -4 -17    9.39    1.19
  -1  -4 -17    9.88    1.01
   1  -4  17   10.77    1.26
   1  -4 -17    9.07    1.17
   1  -4 -17    9.88    1.13
  -1   4 -17   -0.05    0.36
   1   4 -17    8.18    1.17
  -1  -4  18    0.43    0.49
  -1  -4 -18   -0.13    0.40
  -1  -4 -18    0.24    0.27
   1  -4  18    0.20    0.39
   1  -4 -18   -0.09    0.37
   1  -4 -18    0.41    0.40
  -1   4 -18    0.15    0.41
   1   4 -18    0.28    0.50
  -1  -4  19   -0.10    0.37
   1  -4  19    0.13    0.32
   1  -4 -19    0.09    0.39
   1  -4 -19    0.15    0.36
  -1   4 -19   -0.02    0.39
   1   4 -19   -0.14    0.43
  -1  -4  20    1.90    0.82
  -1  -4 -20    2.48    0.82
   1  -4  20    2.72    0.79
   1  -4 -20    3.07    0.83
   1  -4 -20    2.11    0.67
  -1   4 -20   -0.07    0.41
   1   4 -20    3.80    0.98
  -2  -4   0    0.19    0.18
  -2  -4   0    0.24    0.18
  -2  -4   0    0.00    0.26
   2  -4   0    0.36    0.14
   2  -4   0    0.12    0.18
   2  -4   0   -0.08    0.24
  -2  -4   1   33.14    1.36
  -2  -4   1   35.26    1.26
  -2  -4   1   36.42    1.51
  -2  -4  -1   34.15    1.37
  -2  -4  -1   33.86    1.16
  -2  -4  -1   32.37    1.44
   2  -4   1   35.51    0.97
   2  -4   1   33.76    1.45
   2  -4   1   35.69    1.44
   2  -4  -1   33.19    0.92
   2  -4  -1   33.79    1.43
   2  -4  -1    1.66    0.35
   2   4  -1   -0.17    0.17
  -2  -4   2   62.96    1.88
  -2  -4   2   67.99    2.05
  -2  -4  -2   62.71    1.86
  -2  -4  -2   68.72    1.61
  -2  -4  -2   68.94    2.07
   2  -4   2   65.34    1.39
   2  -4   2   60.96    1.95
   2  -4   2   47.90    1.63
   2  -4  -2   59.81    1.27
   2  -4  -2   63.33    1.95
   2  -4  -2   55.46    1.85
   2   4  -2   -0.09    0.18
  -2  -4   3   21.90    1.15
  -2  -4  -3   23.33    1.16
  -2  -4  -3   21.63    0.90
  -2  -4  -3   23.28    1.23
   2  -4   3   23.51    0.89
   2  -4   3   24.69    1.28
   2  -4   3   22.57    1.13
   2  -4  -3   22.71    0.82
   2  -4  -3   23.58    1.22
   2  -4  -3   24.17    1.28
   2   4  -3   -0.14    0.20
  -2  -4   4   63.87    1.97
  -2  -4   4   78.33    2.28
  -2  -4  -4   64.25    1.95
  -2  -4  -4   59.64    1.49
  -2  -4  -4   67.72    2.06
   2  -4   4   63.05    1.54
   2  -4   4   61.87    2.04
   2  -4   4   51.38    1.64
   2  -4  -4   62.45    1.43
   2  -4  -4   63.05    1.97
   2  -4  -4   72.94    2.20
   2   4   4   68.06    2.24
   2   4  -4    0.12    0.21
  -2  -4   5   58.26    1.93
  -2  -4   5   60.75    2.00
  -2  -4  -5   56.22    1.87
  -2  -4  -5   68.54    1.61
  -2  -4  -5   65.16    2.03
   2  -4   5   56.60    1.55
   2  -4   5   59.43    2.05
   2  -4   5    1.26    0.83
   2  -4   5   44.81    1.53
   2  -4  -5   57.10    1.46
   2  -4  -5   55.73    1.89
   2  -4  -5   62.53    2.08
  -2   4  -5    0.48    0.33
   2   4   5   59.43    1.97
   2   4  -5   -0.03    0.17
  -2  -4   6   44.71    1.75
  -2  -4   6   50.28    1.87
  -2  -4  -6   47.65    1.77
  -2  -4  -6   41.07    1.28
  -2  -4  -6   48.50    1.77
   2  -4   6   45.69    1.48
   2  -4   6   45.15    1.52
   2  -4  -6   46.48    1.40
   2  -4  -6   54.04    1.98
   2   4   6   53.65    1.90
   2   4  -6   -0.18    0.14
  -2  -4   7    8.56    0.82
  -2  -4   7    8.34    0.83
  -2  -4  -7    7.89    0.79
  -2  -4  -7    6.37    0.53
  -2  -4  -7    6.27    0.70
   2  -4   7    7.88    0.68
   2  -4   7    0.96    0.70
   2  -4   7    9.92    0.78
   2  -4  -7    7.70    0.63
   2  -4  -7    6.04    0.73
   2  -4  -7    9.85    0.90
  -2   4  -7   -0.07    0.19
   2   4   7    9.08    0.79
   2   4  -7   -0.13    0.16
  -2  -4   8   12.41    1.02
  -2  -4  -8   13.03    1.01
  -2  -4  -8   13.66    0.79
  -2  -4  -8   15.17    1.03
   2  -4   8   12.72    0.89
   2  -4   8   14.44    0.91
   2  -4  -8   13.07    0.84
   2  -4  -8    9.22    0.87
   2  -4  -8   15.25    1.14
  -2   4  -8    0.03    0.29
   2   4  -8   -0.06    0.16
  -2  -4   9   18.47    1.26
  -2  -4  -9   19.03    1.25
  -2  -4  -9   22.22    1.04
   2  -4   9   19.65    1.15
   2  -4   9    1.04    0.69
   2  -4   9   22.15    1.11
   2  -4  -9   19.04    1.07
   2  -4  -9   20.65    1.28
   2  -4  -9   20.22    1.30
  -2   4  -9   -0.07    0.21
   2   4  -9    0.59    0.33
  -2  -4  10   22.61    1.44
  -2  -4 -10   23.33    1.42
  -2  -4 -10   26.04    1.17
   2  -4  10   23.98    1.32
   2  -4 -10   23.77    1.26
   2  -4 -10   22.72    1.39
  -2   4 -10    0.02    0.28
   2   4 -10   21.23    1.40
  -2  -4  11    4.47    0.75
  -2  -4 -11    3.71    0.67
  -2  -4 -11    4.36    0.53
   2  -4  11    3.64    0.59
   2  -4 -11    4.06    0.58
   2  -4 -11    4.67    0.71
  -2   4 -11    0.02    0.27
   2   4 -11    3.61    0.71
  -2  -4  12    5.20    0.83
  -2  -4 -12    4.52    0.75
  -2  -4 -12    5.33    0.60
   2  -4  12    4.92    0.71
   2  -4 -12    4.46    0.63
   2  -4 -12    6.17    0.84
  -2   4 -12    0.01    0.31
   2   4 -12    4.92    0.82
  -2  -4  13    2.67    0.68
  -2  -4 -13    3.18    0.69
  -2  -4 -13    3.94    0.56
   2  -4  13    2.64    0.58
   2  -4 -13    2.75    0.54
   2  -4 -13    2.22    0.60
  -2   4 -13   -0.14    0.36
   2   4 -13    2.40    0.66
  -2  -4  14    5.04    0.89
  -2  -4 -14    4.44    0.83
  -2  -4 -14    5.51    0.68
   2  -4  14    5.32    0.78
   2  -4 -14    5.04    0.75
   2  -4 -14    6.17    0.91
  -2   4 -14    0.12    0.36
   2   4 -14    5.43    0.91
  -2  -4  15    0.31    0.36
  -2  -4 -15    0.59    0.44
  -2  -4 -15   -0.04    0.20
   2  -4  15    0.55    0.38
   2  -4 -15    0.87    0.45
   2  -4 -15    0.47    0.43
  -2   4 -15    0.24    0.37
   2   4 -15    0.61    0.50
  -2  -4  16    8.25    1.15
  -2  -4 -16    8.38    1.12
   2  -4  16    9.24    1.07
   2  -4 -16    9.80    1.10
   2  -4 -16    8.77    1.12
  -2   4 -16    0.16    0.37
   2   4 -16    9.81    1.23
  -2  -4  17    0.46    0.48
  -2  -4 -17    0.93    0.57
   2  -4  17    2.14    0.66
   2  -4 -17    0.92    0.48
   2  -4 -17    1.56    0.61
  -2   4 -17    0.01    0.35
   2   4 -17    1.40    0.64
  -2  -4  18    2.96    0.84
  -2  -4 -18    2.79    0.82
   2  -4  18    3.41    0.79
   2  -4 -18    3.19    0.79
   2  -4 -18    3.48    0.84
  -2   4 -18    0.19    0.44
   2   4 -18    4.11    0.97
  -2  -4  19    6.65    1.15
  -2  -4 -19    6.87    1.16
   2  -4  19    8.70    1.18
   2  -4 -19    6.90    1.10
   2  -4 -19    7.73    1.12
  -2   4 -19   -0.41    0.30
   2   4 -19    7.08    1.21
  -3  -4   0  193.81    3.43
  -3  -4   0  212.47    2.85
  -3  -4   0  214.89    3.70
   3  -4   0  199.21    1.81
   3  -4   0  189.93    3.51
   3  -4   0  182.33    3.26
  -3  -4   1   76.38    2.18
  -3  -4   1   88.86    2.41
  -3  -4  -1   75.79    2.16
  -3  -4  -1   83.96    1.73
  -3  -4  -1   91.60    2.43
   3  -4   1   82.47    1.24
   3  -4   1   78.18    2.27
   3  -4   1   79.07    2.13
   3  -4  -1   78.41    1.13
   3  -4  -1   78.62    2.27
   3  -4  -1   85.90    2.30
   3   4  -1   -0.02    0.17
  -3  -4   2   23.34    1.24
  -3  -4  -2   22.33    1.20
  -3  -4  -2   24.14    0.90
  -3  -4  -2   21.92    1.23
   3  -4   2   23.14    0.73
   3  -4   2   20.66    1.20
   3  -4   2   23.47    1.17
   3  -4  -2   22.78    0.65
   3  -4  -2   21.37    1.22
   3  -4  -2    0.12    0.14
   3   4  -2   -0.04    0.19
  -3  -4   3   69.33    2.12
  -3  -4  -3   67.46    2.08
  -3  -4  -3   66.16    1.44
  -3  -4  -3   77.94    2.24
   3  -4   3   69.40    1.37
   3  -4   3   65.75    2.13
   3  -4   3   49.89    1.64
   3  -4  -3   70.53    1.24
   3  -4  -3   67.05    2.12
   3  -4  -3   66.88    2.12
   3   4  -3    0.22    0.20
  -3  -4   4   10.49    0.87
  -3  -4  -4   10.65    0.87
  -3  -4  -4   11.17    0.60
  -3  -4  -4    9.85    0.83
   3  -4   4   11.80    0.62
   3  -4   4   10.59    0.90
   3  -4   4   11.87    0.85
   3  -4  -4   10.26    0.53
   3  -4  -4    9.18    0.85
   3  -4  -4   11.91    0.96
   3   4  -4   -0.04    0.16
  -3  -4   5    7.41    0.77
  -3  -4  -5    8.07    0.78
  -3  -4  -5    6.14    0.46
  -3  -4  -5    8.74    0.78
   3  -4   5    7.91    0.57
   3  -4   5    7.83    0.79
   3  -4   5    7.03    0.70
   3  -4  -5    8.21    0.52
   3  -4  -5    8.53    0.84
   3  -4  -5    9.13    0.90
   3   4  -5    0.17    0.20
  -3  -4   6    7.58    0.80
  -3  -4   6   11.32    0.94
  -3  -4  -6    8.82    0.83
  -3  -4  -6    7.12    0.50
  -3  -4  -6    9.72    0.84
   3  -4   6    8.36    0.63
   3  -4   6    8.74    0.85
   3  -4   6    9.52    0.76
   3  -4  -6    8.08    0.55
   3  -4  -6    4.67    0.67
   3  -4  -6   10.17    0.95
  -3   4  -6   -0.15    0.27
   3   4   6    8.35    0.75
   3   4  -6   -0.08    0.14
  -3  -4   7    0.37    0.29
  -3  -4  -7    0.65    0.32
  -3  -4  -7    0.95    0.21
  -3  -4  -7    0.56    0.29
   3  -4   7    0.40    0.21
   3  -4   7    0.83    0.77
   3  -4   7    0.89    0.41
   3  -4  -7    0.54    0.21
   3  -4  -7    0.76    0.40
   3  -4  -7    1.61    0.50
  -3   4  -7    0.33    0.38
   3   4  -7    0.17    0.23
  -3  -4   8    2.40    0.57
  -3  -4  -8    2.64    0.54
  -3  -4  -8    3.20    0.36
   3  -4   8    2.57    0.42
   3  -4   8    0.28    0.75
   3  -4   8    3.20    0.51
   3  -4  -8    3.23    0.43
   3  -4  -8    3.45    0.64
   3  -4  -8    3.12    0.65
  -3   4  -8    0.00    0.32
   3   4  -8    2.18    0.49
  -3  -4   9    4.96    0.74
  -3  -4  -9    5.41    0.74
  -3  -4  -9    5.26    0.47
   3  -4   9    4.67    0.57
   3  -4   9    4.36    0.58
   3  -4  -9    4.62    0.54
   3  -4  -9    4.79    0.73
   3  -4  -9    5.57    0.78
  -3   4  -9   -0.29    0.22
   3   4  -9    5.12    0.73
  -3  -4  10    1.41    0.51
  -3  -4 -10    1.11    0.45
  -3  -4 -10    1.01    0.28
   3  -4  10    1.18    0.37
   3  -4  10    1.25    0.48
   3  -4 -10    1.15    0.36
   3  -4 -10    0.92    0.47
  -3   4 -10    0.00    0.30
   3   4 -10    1.20    0.48
  -3  -4  11    8.34    0.98
  -3  -4 -11    6.58    0.85
  -3  -4 -11    7.41    0.62
   3  -4  11    6.90    0.76
   3  -4  11    7.66    0.78
   3  -4 -11    6.99    0.74
   3  -4 -11    7.24    0.93
  -3   4 -11   -0.21    0.27
   3   4 -11    6.36    0.88
  -3  -4  12   10.59    1.15
  -3  -4 -12   11.08    1.13
  -3  -4 -12   11.59    0.81
   3  -4  12   11.31    1.01
   3  -4 -12   10.19    0.92
   3  -4 -12   11.00    1.14
  -3   4 -12    0.14    0.39
   3   4 -12   11.48    1.16
  -3  -4  13   12.19    1.23
  -3  -4 -13   13.79    1.31
   3  -4  13   13.67    1.14
   3  -4 -13   13.04    1.08
   3  -4 -13   13.44    1.29
  -3   4 -13   -0.45    0.27
   3   4 -13   12.62    1.25
  -3  -4  14    5.61    0.98
  -3  -4 -14    6.65    1.02
   3  -4  14    5.90    0.85
   3  -4 -14    5.54    0.76
   3  -4 -14    7.03    1.03
  -3   4 -14   -0.06    0.35
   3   4 -14    5.33    0.92
  -3  -4  15    5.54    0.99
  -3  -4 -15    5.08    0.91
   3  -4  15    6.05    0.87
   3  -4 -15    6.31    0.84
   3  -4 -15    6.01    1.01
  -3   4 -15    0.73    0.48
   3   4 -15    5.78    0.98
  -3  -4  16    0.10    0.44
  -3  -4 -16    0.19    0.35
   3  -4  16    0.42    0.37
   3  -4 -16    0.02    0.29
   3  -4 -16    0.63    0.50
  -3   4 -16   -0.21    0.38
   3   4 -16   -0.26    0.32
  -3  -4  17    4.74    1.00
  -3  -4 -17    6.71    1.07
   3  -4  17    4.51    0.86
   3  -4 -17    7.15    1.01
   3  -4 -17    5.68    1.06
  -3   4 -17    0.00    0.38
   3   4 -17    5.25    1.00
  -3  -4  18    4.70    1.05
  -3  -4 -18    6.12    1.11
   3  -4  18    5.38    0.95
   3  -4 -18    5.02    0.93
   3  -4 -18    7.38    1.09
  -3   4  18    6.28    0.96
  -3   4 -18   -0.01    0.39
   3   4 -18    5.34    1.08
  -3  -4  19    2.43    0.89
  -3  -4 -19    3.70    0.93
   3  -4  19    2.99    0.71
   3  -4 -19    3.32    0.79
   3  -4 -19    3.91    0.91
  -3   4  19    3.29    0.77
  -3   4 -19   -0.03    0.38
   3   4 -19    2.88    0.88
  -4  -4   0   26.57    1.38
  -4  -4   0   24.83    0.95
  -4  -4   0   26.29    1.37
   4  -4   0   25.68    1.39
   4  -4   0   29.11    1.38
   4   4   0   -0.37    0.15
  -4  -4   1   63.85    2.10
  -4  -4  -1   62.72    2.08
  -4  -4  -1   66.23    1.44
  -4  -4  -1   63.16    2.08
   4  -4   1   72.70    2.28
   4  -4   1   69.00    2.04
   4  -4  -1   63.56    2.14
   4  -4  -1   63.50    2.04
   4   4  -1    0.11    0.15
  -4  -4   2   10.81    0.91
  -4  -4  -2    8.87    0.83
  -4  -4  -2    9.55    0.53
  -4  -4  -2   10.19    0.88
   4  -4   2    9.01    0.84
   4  -4   2    9.26    0.81
   4  -4  -2   10.57    0.93
   4  -4  -2   13.07    1.01
   4   4  -2   -0.08    0.15
  -4  -4   3   16.63    1.12
  -4  -4  -3   16.22    1.10
  -4  -4  -3   19.15    0.69
  -4  -4  -3   19.13    1.15
   4  -4   3   16.22    0.58
   4  -4   3   13.07    1.01
   4  -4   3   18.01    1.04
   4  -4  -3   17.28    1.15
   4  -4  -3   -0.08    0.11
   4   4  -3    0.10    0.16
  -4  -4   4    4.73    0.65
  -4  -4  -4    4.71    0.64
  -4  -4  -4    5.33    0.37
  -4  -4  -4    5.31    0.64
   4  -4   4    5.23    0.40
   4  -4   4    4.32    0.63
   4  -4   4    5.21    0.64
   4  -4  -4    5.19    0.31
   4  -4  -4    4.66    0.67
   4  -4  -4    5.29    0.73
   4   4  -4    0.06    0.15
  -4  -4   5    7.64    0.81
  -4  -4  -5    8.17    0.82
  -4  -4  -5    7.25    0.41
  -4  -4  -5    9.27    0.82
   4  -4   5    7.73    0.53
   4  -4   5    9.10    0.87
   4  -4   5    9.45    0.77
   4  -4  -5    9.09    0.48
   4  -4  -5    8.91    0.89
   4  -4  -5    9.41    0.93
   4   4  -5   -0.08    0.14
  -4  -4   6    7.85    0.85
  -4  -4  -6    8.12    0.84
  -4  -4  -6    7.31    0.41
  -4  -4  -6    9.52    0.82
   4  -4   6    7.93    0.58
   4  -4   6    8.24    0.87
   4  -4   6    7.21    0.69
   4  -4  -6    7.44    0.50
   4  -4  -6    3.88    0.68
   4  -4  -6    9.44    0.95
   4   4  -6    6.80    0.70
  -4  -4   7    0.59    0.37
  -4  -4  -7    0.99    0.40
  -4  -4  -7    0.87    0.19
   4  -4   7    0.97    0.26
   4  -4   7    1.02    0.42
   4  -4   7    1.52    0.46
   4  -4  -7    0.83    0.24
   4  -4  -7    1.10    0.45
   4  -4  -7    1.01    0.49
   4   4  -7    0.97    0.38
  -4  -4   8    4.79    0.72
  -4  -4  -8    5.85    0.77
  -4  -4  -8    6.22    0.48
   4  -4   8    6.25    0.60
   4  -4   8    5.89    0.79
   4  -4   8    5.77    0.64
   4  -4  -8    5.72    0.54
   4  -4  -8    5.06    0.77
   4  -4  -8    6.37    0.86
  -4   4  -8   -0.09    0.29
   4   4  -8    5.78    0.72
  -4  -4   9    8.18    0.94
  -4  -4  -9    7.37    0.88
   4  -4   9    7.47    0.70
   4  -4   9    9.04    0.75
   4  -4  -9    7.49    0.65
   4  -4  -9    6.88    0.90
   4  -4  -9    8.91    1.01
  -4   4  -9   -0.21    0.31
   4   4  -9    7.58    0.86
  -4  -4  10   19.44    1.45
  -4  -4 -10   19.61    1.43
   4  -4  10   19.77    1.17
   4  -4  10   20.76    1.08
   4  -4 -10   20.13    1.10
   4  -4 -10   19.45    1.44
  -4   4 -10   -0.09    0.34
   4   4 -10   20.74    1.42
  -4  -4  11   21.78    1.57
  -4  -4 -11   24.14    1.63
   4  -4  11   21.44    1.29
   4  -4 -11   23.04    1.25
   4  -4 -11   25.06    1.66
  -4   4 -11   -0.17    0.29
   4   4 -11   22.11    1.53
  -4  -4  12   23.22    1.67
  -4  -4 -12   25.97    1.74
   4  -4  12   25.11    1.46
   4  -4 -12   24.53    1.36
   4  -4 -12   26.47    1.74
  -4   4 -12   -0.19    0.36
   4   4 -12   26.03    1.72
  -4  -4  13   17.69    1.53
  -4  -4 -13   19.95    1.58
   4  -4  13   21.89    1.43
   4  -4 -13   19.14    1.28
   4  -4 -13   21.67    1.63
  -4   4 -13   -0.05    0.38
   4   4 -13   20.70    1.61
  -4  -4  14   21.25    1.71
  -4  -4 -14   21.65    1.68
   4  -4  14   24.03    1.55
   4  -4 -14   22.26    1.43
   4  -4 -14   18.40    1.57
  -4   4  14   23.63    1.46
  -4   4 -14   -0.25    0.33
   4   4 -14   23.49    1.73
  -4  -4  15    0.13    0.36
  -4  -4 -15    1.18    0.59
   4  -4  15    0.98    0.42
   4  -4 -15    0.88    0.40
   4  -4 -15    0.75    0.53
  -4   4  15    1.19    0.46
  -4   4 -15    0.52    0.47
   4   4 -15    1.77    0.70
  -4  -4  16    3.45    0.95
  -4  -4 -16    3.36    0.88
   4  -4  16    3.62    0.73
   4  -4 -16    3.64    0.73
   4  -4 -16    3.49    0.95
  -4   4  16    0.35    0.24
  -4   4 -16   -0.13    0.33
   4   4 -16    3.60    0.88
  -4  -4  17   -0.01    0.43
  -4  -4 -17    1.00    0.59
   4  -4  17    0.41    0.38
   4  -4 -17    0.18    0.35
  -4   4  17    0.15    0.14
  -4   4 -17   -0.03    0.38
   4   4 -17    0.12    0.44
  -4  -4  18    1.07    0.65
  -4  -4 -18    1.50    0.72
   4  -4  18    1.82    0.64
   4  -4 -18    2.19    0.80
  -4   4  18    2.12    0.56
  -4   4 -18    0.01    0.42
   4   4 -18    1.62    0.68
  -4  -4  19   -0.04    0.47
  -4  -4 -19   -0.28    0.42
   4  -4  19    0.17    0.35
   4  -4 -19    0.19    0.52
  -4   4  19    0.04    0.24
  -4   4 -19   -0.24    0.31
   4   4 -19    0.55    0.58
  -5  -4   0    5.40    0.70
   5  -4   0    7.45    0.80
   5  -4   0    6.66    0.79
   5   4   0    0.00    0.15
  -5  -4   1    1.70    0.47
  -5  -4  -1    1.53    0.46
  -5  -4  -1    1.56    0.24
  -5  -4  -1    1.56    0.45
   5  -4   1    1.79    0.48
   5  -4   1    1.89    0.55
   5  -4  -1    1.19    0.43
   5  -4  -1    1.72    0.56
   5   4  -1    0.03    0.14
  -5  -4   2    9.31    0.91
  -5  -4  -2    8.68    0.87
  -5  -4  -2    8.44    0.44
  -5  -4  -2   10.74    0.91
   5  -4   2    8.74    0.87
   5  -4   2    7.48    0.76
   5  -4  -2    9.43    0.91
   5  -4  -2    8.30    0.90
   5   4  -2   -0.07    0.16
  -5  -4   3   78.88    2.51
  -5  -4  -3   80.76    2.53
  -5  -4  -3   90.53    1.24
  -5  -4  -3   84.96    2.44
   5  -4   3   77.28    2.47
   5  -4   3   78.58    2.14
   5  -4  -3   75.39    2.46
   5  -4  -3   73.44    2.35
   5   4  -3    0.20    0.20
  -5  -4   4    5.28    0.77
  -5  -4  -4    5.68    0.75
  -5  -4  -4    6.23    0.72
   5  -4   4    5.53    0.36
   5  -4   4    4.85    0.69
   5  -4   4    5.63    0.68
   5  -4  -4    7.40    0.84
   5  -4  -4    1.95    0.49
   5   4  -4   -0.19    0.11
  -5  -4   5   21.96    1.41
  -5  -4  -5   24.06    1.44
   5  -4   5   22.56    0.83
   5  -4   5   24.68    1.45
   5  -4   5   22.45    1.14
   5  -4  -5   27.16    1.55
   5  -4  -5   27.74    1.57
   5   4  -5   23.32    1.20
  -5  -4   6    4.40    0.69
  -5  -4  -6    4.21    0.67
   5  -4   6    4.45    0.42
   5  -4   6    4.86    0.71
   5  -4   6    5.10    0.63
   5  -4  -6    2.65    0.62
   5  -4  -6    5.70    0.85
   5   4   6    0.59    1.34
   5   4  -6    4.62    0.61
  -5  -4   7   14.31    1.19
  -5  -4  -7   14.46    1.17
   5  -4   7   15.45    0.84
   5  -4   7   15.76    1.23
   5  -4   7   16.50    0.97
   5  -4  -7   14.44    1.21
   5  -4  -7   17.62    1.32
  -5   4   7   15.60    0.76
   5   4  -7   13.93    1.05
  -5  -4   8   16.54    1.31
  -5  -4  -8   15.10    1.24
   5  -4   8   14.96    0.90
   5  -4   8   16.95    1.31
   5  -4   8   15.55    0.94
   5  -4  -8   16.38    1.32
   5  -4  -8   11.54    1.15
  -5   4   8   15.72    0.82
   5   4  -8   17.89    1.23
  -5  -4   9   52.97    2.32
  -5  -4  -9   50.31    2.25
   5  -4   9   51.80    1.75
   5  -4   9   45.19    2.11
   5  -4   9   53.86    1.63
   5  -4  -9   52.79    2.32
   5  -4  -9   59.76    2.46
  -5   4   9   51.56    1.59
   5   4  -9   56.60    2.23
  -5  -4  10   36.73    2.01
  -5  -4 -10   35.85    1.96
   5  -4  10   36.95    1.59
   5  -4  10   35.96    1.94
   5  -4 -10   36.42    2.00
  -5   4  10   36.97    1.45
  -5   4 -10    0.11    0.46
   5   4 -10   36.74    1.91
  -5  -4  11   41.71    2.20
  -5  -4 -11   36.54    2.05
   5  -4  11   41.19    1.76
   5  -4  11   40.89    2.12
   5  -4 -11   40.11    2.14
  -5   4  11   41.94    1.64
  -5   4 -11   -0.03    0.40
   5   4 -11   38.90    2.03
  -5  -4  12    4.43    0.91
  -5  -4 -12    4.28    0.92
   5  -4  12    4.50    0.68
   5  -4 -12    3.82    0.88
  -5   4  12    5.00    0.65
  -5   4 -12    0.31    0.49
   5   4 -12    3.70    0.86
  -5  -4  13    4.57    0.91
  -5  -4 -13    4.56    0.89
   5  -4  13    4.85    0.72
   5  -4 -13    4.62    0.98
  -5   4  13    4.26    0.61
  -5   4 -13   -0.15    0.39
   5   4 -13    4.64    0.88
  -5  -4  14    9.16    1.22
  -5  -4 -14    8.26    1.14
   5  -4  14    9.56    1.00
   5  -4 -14    9.83    1.22
  -5   4  14   10.21    0.96
  -5   4 -14    0.07    0.41
   5   4 -14   10.55    1.25
  -5  -4  15    9.41    1.27
  -5  -4 -15    9.87    1.30
   5  -4  15   10.52    1.08
   5  -4 -15    8.85    1.22
  -5   4  15   10.21    0.98
  -5   4 -15   -0.04    0.40
   5   4 -15    9.87    1.28
  -5  -4  16    1.90    0.73
  -5  -4 -16    1.15    0.62
   5  -4  16    1.29    0.53
   5  -4 -16    2.01    0.78
  -5   4  16    1.53    0.47
  -5   4 -16    0.23    0.49
   5   4 -16    1.50    0.75
  -5  -4  17    2.82    0.89
  -5  -4 -17    3.48    0.94
   5  -4  17    3.09    0.69
   5  -4 -17    3.28    0.88
  -5   4  17    1.84    0.47
  -5   4 -17    0.01    0.37
   5   4 -17    3.53    0.94
  -5  -4  18    0.96    0.64
  -5  -4 -18    1.08    0.56
   5  -4  18    0.60    0.41
   5  -4 -18    1.47    0.63
  -5   4  18    0.23    0.20
  -5   4 -18    0.53    0.49
   5   4 -18    1.40    0.68
  -6  -4   0   11.82    1.05
   6  -4   0   10.64    1.01
   6  -4   0   10.75    0.98
   6   4   0    0.09    0.13
  -6  -4   1   34.92    1.74
  -6  -4  -1   31.26    1.64
  -6  -4  -1   33.24    0.90
  -6  -4  -1   36.19    1.69
   6  -4   1   32.90    1.68
   6  -4   1   31.35    1.52
   6  -4  -1   34.67    1.73
   6  -4  -1   31.52    1.58
   6   4  -1   -0.02    0.12
  -6  -4   2   12.77    1.09
  -6  -4  -2   12.23    1.06
  -6  -4  -2   15.29    1.13
   6  -4   2   13.18    1.10
   6  -4   2   13.57    1.03
   6  -4  -2   13.00    1.11
   6  -4  -2   13.94    1.12
   6   4  -2   -0.09    0.13
  -6  -4   3    0.24    0.30
  -6  -4  -3    0.37    0.29
   6  -4   3    0.35    0.34
   6  -4   3    0.16    0.35
   6  -4  -3    0.42    0.33
   6  -4  -3    0.74    0.53
   6   4  -3   -0.04    0.14
  -6  -4   4    3.20    0.64
  -6  -4  -4    3.34    0.62
   6  -4   4    3.03    0.63
   6  -4   4    4.42    0.65
   6  -4  -4    3.47    0.68
   6  -4  -4    0.25    0.20
   6   4  -4    3.81    0.49
  -6  -4   5   -0.11    0.21
  -6  -4  -5    0.24    0.26
   6  -4   5    0.18    0.29
   6  -4   5    0.22    0.33
   6  -4  -5    0.04    0.30
   6  -4  -5    0.20    0.41
   6   4   5   -1.13    1.47
   6   4  -5    0.15    0.22
  -6  -4   6    3.27    0.73
  -6  -4  -6    4.06    0.72
   6  -4   6    3.53    0.67
   6  -4   6    3.78    0.59
   6  -4  -6    3.79    0.74
   6  -4  -6    5.03    0.85
   6   4   6    3.55    1.78
   6   4  -6    3.95    0.57
  -6  -4   7   13.11    1.24
  -6  -4  -7   12.84    1.20
   6  -4   7   13.17    1.17
   6  -4   7   14.60    0.98
   6  -4  -7   11.43    1.14
   6  -4  -7   12.77    1.22
   6   4   7    2.99    1.65
   6   4  -7   14.60    1.10
  -6  -4   8   26.47    1.74
  -6  -4  -8   27.33    1.73
   6  -4   8   29.13    1.72
   6  -4  -8   27.10    1.72
   6  -4  -8   26.89    1.73
   6   4  -8   28.53    1.57
  -6  -4   9   29.12    1.87
  -6  -4  -9   29.85    1.84
   6  -4   9   30.61    1.34
   6  -4   9   27.99    1.75
   6  -4  -9   27.55    1.80
   6  -4  -9   36.09    1.99
   6   4  -9   28.11    1.63
  -6  -4  10   48.86    2.39
  -6  -4 -10   48.68    2.36
   6  -4  10   52.04    1.85
   6  -4  10   52.76    2.39
   6  -4 -10   48.01    2.35
   6   4 -10   50.62    2.23
  -6  -4  11    1.74    0.72
  -6  -4 -11    0.99    0.55
   6  -4  11    1.27    0.42
   6  -4  11    1.28    0.55
   6  -4 -11    0.83    0.55
   6   4 -11    1.29    0.55
  -6  -4  12   19.21    1.63
  -6  -4 -12   17.44    1.53
   6  -4  12   18.60    1.24
   6  -4  12   19.23    1.55
   6  -4 -12   18.85    1.63
  -6   4 -12    0.34    0.50
   6   4 -12   21.03    1.61
  -6  -4  13    2.81    0.85
  -6  -4 -13    3.50    0.88
   6  -4  13    3.96    0.66
   6  -4  13    2.94    0.85
   6  -4 -13    3.72    0.96
  -6   4 -13    0.39    0.47
   6   4 -13    3.33    0.82
  -6  -4  14   16.79    1.60
  -6  -4 -14   16.54    1.60
   6  -4  14   15.19    1.25
   6  -4  14   14.77    1.48
   6  -4 -14   15.22    1.56
  -6   4 -14   -0.13    0.34
   6   4 -14   16.17    1.55
  -6  -4  15   10.20    1.36
  -6  -4 -15   10.44    1.36
   6  -4  15    9.83    1.05
   6  -4 -15   10.54    1.35
  -6   4 -15   -0.02    0.42
   6   4 -15   11.25    1.31
  -6  -4  16    2.99    0.94
  -6  -4 -16    3.51    0.91
   6  -4  16    3.63    0.71
   6  -4 -16    4.09    0.99
  -6   4 -16    0.10    0.40
   6   4 -16    3.41    0.89
  -6  -4  17    0.13    0.52
  -6  -4 -17    0.72    0.50
   6  -4  17    0.55    0.36
   6  -4 -17    0.20    0.46
  -6   4 -17   -0.10    0.34
   6   4 -17    0.28    0.47
  -7  -4   0    6.27    0.86
   7  -4   0    8.21    0.94
   7  -4   0    7.66    0.92
  -7  -4   1   35.50    1.86
  -7  -4  -1   35.50    1.85
   7  -4   1   33.55    1.79
   7  -4   1   40.50    1.77
   7  -4  -1   40.60    1.96
   7  -4  -1   33.50    1.70
  -7  -4   2    6.95    0.93
  -7  -4  -2    6.76    0.87
   7  -4   2    8.62    0.95
   7  -4   2    6.57    0.81
   7  -4  -2    6.42    0.86
   7  -4  -2    7.65    0.93
   7   4  -2   -0.06    0.13
  -7  -4   3    7.35    0.98
  -7  -4  -3    8.17    0.95
   7  -4   3    7.17    0.90
   7  -4   3    8.85    0.89
   7  -4  -3    6.97    0.90
   7  -4  -3    9.16    1.00
   7   4  -3    7.51    0.63
  -7  -4   4    2.73    0.75
  -7  -4  -4    2.03    0.61
   7  -4   4    2.89    0.69
   7  -4   4    2.87    0.63
   7  -4  -4    3.45    0.72
   7  -4  -4    3.39    0.72
   7   4  -4    2.43    0.42
  -7  -4   5   31.48    1.86
  -7  -4  -5   31.63    1.81
   7  -4   5   29.41    1.71
   7  -4   5   26.46    1.35
   7  -4  -5   18.59    1.45
   7  -4  -5    0.07    0.19
   7   4  -5   32.56    1.45
  -7  -4   6   79.97    2.92
  -7  -4  -6   79.79    2.89
   7  -4   6   82.07    2.84
   7  -4   6   89.63    2.31
   7  -4  -6   73.15    2.80
   7  -4  -6   76.47    2.80
   7   4  -6   76.84    2.34
  -7  -4   7   20.62    1.62
  -7  -4  -7   22.05    1.61
   7  -4   7   19.56    1.45
   7  -4   7   23.22    1.26
   7  -4  -7   19.07    1.55
   7  -4  -7   24.09    1.68
   7   4  -7   20.73    1.32
  -7  -4   8    2.18    0.72
  -7  -4  -8    2.39    0.69
   7  -4   8    2.60    0.71
   7  -4   8    2.24    0.63
   7  -4  -8    2.67    0.76
   7  -4  -8    2.93    0.83
   7   4   8   -0.74    1.55
   7   4  -8    3.33    0.63
  -7  -4   9   16.05    1.49
  -7  -4  -9   17.24    1.48
   7  -4   9   15.12    1.33
   7  -4  -9   15.92    1.44
   7  -4  -9   17.01    1.41
   7   4  -9   15.63    1.25
  -7  -4  10    5.14    1.06
  -7  -4 -10    4.13    0.84
   7  -4  10    3.96    0.82
   7  -4 -10    4.54    0.94
   7   4 -10    4.68    0.82
  -7  -4  11   41.66    2.35
  -7  -4 -11   41.90    2.33
   7  -4  11   42.81    2.26
   7  -4 -11   40.50    2.32
   7   4 -11   43.04    2.16
  -7  -4  12   12.23    1.41
  -7  -4 -12   10.49    1.28
   7  -4  12    8.02    1.12
   7  -4 -12   10.95    1.36
   7   4 -12   12.19    1.28
  -7  -4  13    8.24    1.26
  -7  -4 -13    8.38    1.24
   7  -4  13    8.86    1.16
   7  -4 -13   10.65    1.41
   7   4 -13    9.93    1.19
  -7  -4  14   15.25    1.59
  -7  -4 -14   13.14    1.46
   7  -4  14   13.21    1.40
   7  -4 -14   15.15    1.59
   7   4 -14   15.05    1.52
  -7  -4  15    4.83    1.14
  -7  -4 -15    7.60    1.23
   7  -4  15    5.89    1.04
   7  -4 -15    7.97    1.25
   7   4 -15    5.90    1.08
  -7  -4  16    3.60    0.95
  -7  -4 -16    3.12    0.96
   7  -4  16    3.39    0.86
   7  -4 -16    3.80    1.03
  -7   4 -16    0.25    0.41
   7   4 -16    2.96    0.95
  -7   4 -17   -0.25    0.38
   7   4 -17    4.36    1.02
  -8  -4   0    3.13    0.73
   8  -4   0    3.40    0.69
   8  -4   0    2.63    0.70
  -8  -4   1    2.28    0.69
  -8  -4  -1    1.98    0.62
   8  -4   1    1.24    0.51
   8  -4   1    2.28    0.70
   8  -4  -1    1.33    0.53
   8  -4  -1    1.78    0.68
  -8  -4   2    6.53    1.02
  -8  -4  -2    8.31    1.02
   8  -4   2    8.84    1.02
   8  -4   2    9.73    1.01
   8  -4  -2    8.67    1.04
   8  -4  -2   10.81    1.12
  -8  -4   3    2.08    0.78
  -8  -4  -3    2.75    0.70
   8  -4   3    1.79    0.63
   8  -4   3    2.68    0.72
   8  -4  -3    2.10    0.68
   8  -4  -3    2.92    0.92
  -8  -4   4   51.28    2.44
  -8  -4  -4   52.87    2.40
   8  -4   4   48.82    2.26
   8  -4   4   55.58    2.04
   8  -4  -4   56.01    2.46
   8  -4  -4   56.76    2.43
   8   4  -4   57.40    1.84
  -8  -4   5   63.07    2.66
  -8  -4  -5   65.03    2.69
   8  -4   5   69.41    2.69
   8  -4   5   72.33    2.25
   8  -4  -5   52.55    2.46
   8  -4  -5   37.28    1.98
   8   4  -5   63.38    2.06
  -8  -4   6    5.32    0.98
  -8  -4  -6    4.25    0.88
   8  -4   6    4.88    0.84
   8  -4   6    5.01    0.80
   8  -4  -6    2.72    0.87
   8  -4  -6    5.11    0.87
   8   4  -6    3.75    0.64
  -8  -4   7   10.91    1.32
  -8  -4  -7    7.54    1.06
   8  -4   7    8.65    1.08
   8  -4   7   10.20    0.93
   8  -4  -7    8.94    1.15
   8  -4  -7    9.26    1.15
   8   4   7    9.47    2.15
   8   4  -7    8.22    0.87
  -8  -4   8   11.99    1.36
  -8  -4  -8   12.90    1.34
   8  -4   8   13.04    1.26
   8  -4   8   13.28    0.99
   8  -4  -8   12.17    1.34
   8  -4  -8   15.96    1.42
   8   4   8    8.13    2.28
   8   4  -8   14.71    1.16
  -8  -4   9    0.24    0.45
  -8  -4  -9    0.06    0.37
   8  -4   9    0.32    0.36
   8  -4  -9    0.57    0.49
   8   4  -9    0.24    0.27
  -8  -4  10   -0.12    0.44
  -8  -4 -10   -0.08    0.30
   8  -4  10   -0.17    0.28
   8  -4 -10    0.00    0.35
   8   4 -10    0.03    0.28
  -8  -4  11    1.25    0.64
  -8  -4 -11    0.92    0.58
   8  -4  11    1.02    0.54
   8  -4 -11    1.29    0.62
   8   4 -11    1.25    0.53
  -8  -4  12    2.37    0.84
  -8  -4 -12    1.85    0.75
   8  -4  12    3.00    0.77
   8  -4 -12    2.66    0.81
   8   4 -12    2.74    0.75
  -8  -4  13    0.33    0.59
  -8  -4 -13    0.11    0.35
   8  -4  13   -0.19    0.33
   8  -4 -13   -0.25    0.37
   8   4 -13    0.29    0.41
  -8  -4  14    4.15    1.13
  -8  -4 -14    2.04    0.74
   8  -4  14    2.64    0.81
   8  -4 -14    3.40    0.98
   8   4 -14    2.71    0.81
  -8  -4  15    8.46    1.35
  -8  -4 -15    8.86    1.30
   8  -4  15    7.66    1.12
   8  -4 -15    7.74    1.27
   8   4 -15    8.01    1.22
  -9  -4   0    8.94    1.14
   9  -4   0    8.45    1.07
   9  -4   0    9.85    1.07
  -9  -4   1    8.86    1.15
  -9  -4  -1   10.89    1.21
   9  -4   1   11.18    1.20
   9  -4   1   11.78    1.17
   9  -4  -1   10.55    1.15
   9  -4  -1   11.54    1.19
  -9  -4   2   30.42    1.94
  -9  -4  -2   31.97    1.98
   9  -4   2   30.44    1.86
   9  -4   2   35.74    1.82
   9  -4  -2   29.45    1.86
   9  -4  -2   34.72    1.94
   9   4   2   47.75    2.96
  -9  -4   3   32.63    2.02
  -9  -4  -3   33.58    2.02
   9  -4   3   35.17    1.99
   9  -4   3   39.74    1.87
   9  -4  -3   39.95    2.16
   9  -4  -3   38.84    2.08
   9   4   3   51.50    2.95
  -9  -4   4   25.00    1.83
  -9  -4  -4   24.76    1.78
   9  -4   4   27.82    1.78
   9  -4   4   29.71    1.61
   9  -4  -4   24.18    1.78
   9  -4  -4   24.10    1.70
  -9  -4   5    6.58    1.13
  -9  -4  -5    4.70    0.91
   9  -4   5    5.84    0.93
   9  -4   5    6.09    0.88
   9  -4  -5    4.05    0.91
   9  -4  -5    5.08    0.94
  -9  -4   6    3.97    0.90
  -9  -4  -6    5.10    0.96
   9  -4   6    4.73    0.87
   9  -4   6    4.80    0.80
   9  -4  -6    2.86    0.81
   9  -4  -6    0.10    0.21
  -9  -4   7    0.18    0.49
  -9  -4  -7    0.16    0.38
   9  -4   7   -0.16    0.25
   9  -4   7    0.10    0.41
   9  -4  -7   -0.02    0.35
   9  -4  -7    0.19    0.46
   9   4   7   -3.44    1.44
   9   4  -7    0.03    0.23
  -9  -4   8    4.70    1.06
  -9  -4  -8    4.03    0.91
   9  -4   8    3.73    0.80
   9  -4   8    4.03    0.76
   9  -4  -8    4.34    0.88
   9  -4  -8    4.57    0.87
   9   4   8    3.67    1.76
   9   4  -8    3.96    0.69
  -9  -4   9    1.49    0.66
  -9  -4  -9    0.58    0.46
   9  -4   9    0.66    0.44
   9  -4  -9    1.37    0.67
   9   4   9   -0.01    1.67
   9   4  -9    1.17    0.46
  -9  -4  10    6.98    1.17
  -9  -4 -10    5.93    1.08
   9  -4  10    7.49    1.08
   9  -4 -10    8.71    1.21
   9   4  10    1.27    1.91
   9   4 -10    5.47    0.86
  -9  -4  11    0.95    0.61
  -9  -4 -11    0.17    0.38
   9  -4  11    0.00    0.36
   9  -4 -11    0.28    0.48
   9   4 -11    1.13    0.55
  -9  -4  12    0.99    0.66
  -9  -4 -12   -0.05    0.34
   9  -4  12   -0.06    0.38
   9  -4 -12   -0.13    0.37
   9   4 -12    0.43    0.42
  -9  -4  13    0.92    0.67
  -9  -4 -13    1.27    0.66
   9  -4  13    1.01    0.56
   9  -4 -13    1.19    0.67
   9   4 -13    1.18    0.58
  -9  -4  14    3.84    1.10
  -9  -4 -14    7.21    1.24
   9  -4  14    5.51    0.99
   9  -4 -14    7.34    1.27
   9   4 -14    5.31    1.02
 -10  -4   0    7.15    1.08
  10  -4   0    7.29    1.06
  10  -4   0    9.38    1.16
 -10  -4   1    8.51    1.18
 -10  -4  -1   10.47    1.26
  10  -4   1   10.08    1.18
  10  -4   1   10.41    1.14
  10  -4  -1    8.94    1.13
  10  -4  -1   12.07    1.25
  10   4   1   15.50    1.90
  10   4  -1   14.53    1.72
 -10  -4   2    0.07    0.39
 -10  -4  -2    0.19    0.41
  10  -4   2    0.74    0.49
  10  -4   2    0.77    0.54
  10  -4  -2    0.04    0.41
  10  -4  -2    0.21    0.49
  10   4   2    0.75    1.09
  10   4  -2    0.23    0.72
 -10  -4   3    3.77    0.89
 -10  -4  -3    2.47    0.75
  10  -4   3    2.86    0.74
  10  -4   3    5.32    0.84
  10  -4  -3    3.24    0.88
  10  -4  -3    5.44    0.92
  10   4   3    4.95    1.44
 -10  -4   4    6.61    1.12
 -10  -4  -4    6.78    1.04
  10  -4   4    6.90    1.00
  10  -4   4    8.10    0.99
  10  -4  -4    5.87    1.02
  10  -4  -4    8.46    1.12
 -10  -4   5    1.09    0.63
 -10  -4  -5    1.37    0.59
  10  -4   5    1.11    0.54
  10  -4  -5    0.85    0.61
  10  -4  -5    1.46    0.66
  10   4   5    2.32    1.40
 -10  -4   6   14.38    1.52
 -10  -4  -6   13.66    1.43
  10  -4   6   14.55    1.37
  10  -4   6   14.58    1.17
  10  -4  -6   15.65    1.52
  10  -4  -6   12.45    1.30
  10   4   6   21.28    2.23
 -10  -4   7    6.69    1.16
 -10  -4  -7    8.03    1.17
  10  -4   7    7.89    1.09
  10  -4   7    9.68    0.98
  10  -4  -7    7.09    1.15
  10  -4  -7    5.74    0.90
  10   4   7    6.76    1.79
 -10  -4   8    7.25    1.18
 -10  -4  -8    7.02    1.16
  10  -4   8    7.52    1.05
  10  -4  -8    5.22    1.01
  10  -4  -8    7.33    1.21
  10   4   8    6.95    1.74
 -10  -4   9    0.67    0.59
 -10  -4  -9    0.98    0.57
  10  -4   9    0.42    0.45
  10  -4  -9    1.00    0.59
  10   4   9   -1.78    1.39
 -10  -4  10    3.93    1.14
 -10  -4 -10    1.99    0.75
  10  -4  10    3.15    0.78
  10  -4 -10    2.13    0.83
  10   4  10    6.85    2.18
  10   4 -10    3.15    0.70
 -10  -4  11    0.20    0.53
 -10  -4 -11    0.28    0.46
  10  -4  11    0.20    0.42
  10  -4 -11    0.08    0.42
  10   4  11   -0.62    1.86
  10   4 -11    0.03    0.31
 -10  -4  12    1.29    0.77
 -10  -4 -12    1.81    0.76
  10  -4  12    1.67    0.63
  10  -4 -12    2.57    0.85
  10   4 -12    2.22    0.69
 -11  -4   0    0.50    0.47
  11  -4   0    0.20    0.44
  11  -4   0    1.53    0.67
  11   4   0    0.25    1.01
 -11  -4   1    4.95    0.98
 -11  -4  -1    6.55    1.10
  11  -4   1    5.04    0.93
  11  -4   1    6.06    0.96
  11  -4  -1    5.27    0.99
  11  -4  -1    6.28    1.03
  11   4   1    6.94    1.65
  11   4  -1    7.81    1.68
 -11  -4   2    2.17    0.74
 -11  -4  -2    2.99    0.89
  11  -4   2    2.24    0.73
  11  -4   2    4.54    0.86
  11  -4  -2    2.61    0.81
  11  -4  -2    4.21    0.95
  11   4   2    4.67    1.40
  11   4  -2   -0.10    0.54
 -11  -4   3    3.90    0.94
 -11  -4  -3    3.77    0.93
  11  -4   3    3.38    0.81
  11  -4   3    4.02    0.83
  11  -4  -3    4.33    0.94
  11  -4  -3    4.24    0.90
  11   4   3    6.14    1.42
  11   4  -3    7.55    1.49
 -11  -4   4    1.94    0.75
 -11  -4  -4    1.70    0.69
  11  -4   4    1.49    0.63
  11  -4   4    2.63    0.79
  11  -4  -4    2.40    0.82
  11  -4  -4    2.86    0.82
  11   4   4    2.94    1.16
 -11  -4   5    3.62    0.97
 -11  -4  -5    3.36    0.86
  11  -4   5    4.05    0.83
  11  -4   5    4.42    0.86
  11  -4  -5    3.99    0.93
  11  -4  -5    4.41    0.93
  11   4   5    5.28    1.61
 -11  -4   6    4.49    1.10
 -11  -4  -6    4.24    0.95
  11  -4   6    4.76    0.93
  11  -4   6    3.97    0.87
  11  -4  -6    5.08    1.03
  11  -4  -6    4.45    0.97
  11   4   6    3.56    1.44
 -11  -4   7    1.25    0.79
 -11  -4  -7    0.26    0.47
  11  -4   7   -0.02    0.34
  11  -4   7    0.37    0.46
  11  -4  -7    0.11    0.41
  11  -4  -7   -0.30    0.26
  11   4   7    2.24    1.66
 -11  -4   8    2.63    0.95
 -11  -4  -8    2.89    0.86
  11  -4   8    2.72    0.77
  11  -4   8    3.94    0.77
  11  -4  -8    1.55    0.69
  11   4   8    5.10    1.68
 -11  -4   9    1.74    0.77
 -11  -4  -9    1.27    0.61
  11  -4   9    2.54    0.73
  11  -4  -9    0.36    0.58
  11   4   9    2.40    1.50
 -11  -4  10    0.44    0.61
 -11  -4 -10    0.36    0.50
  11  -4  10    0.63    0.48
  11  -4 -10    1.69    0.71
  11   4  10    4.54    1.85
 -12  -4   0    1.39    0.66
  12  -4   0    2.58    0.75
  12  -4   0    2.91    0.80
  12   4   0    1.60    0.98
 -12  -4   1    1.04    0.64
 -12  -4  -1    1.79    0.71
  12  -4   1    0.64    0.52
  12  -4   1    1.09    0.64
  12  -4  -1    0.21    0.41
  12  -4  -1    1.48    0.71
  12   4   1    0.59    0.89
  12   4  -1    0.24    0.98
 -12  -4   2    2.70    0.88
 -12  -4  -2    1.64    0.65
  12  -4   2    1.89    0.68
  12  -4   2    2.18    0.86
  12  -4  -2    1.16    0.60
  12  -4  -2    2.37    0.89
  12   4   2    2.49    1.06
  12   4  -2    2.68    1.21
 -12  -4   3   -0.01    0.42
 -12  -4  -3   -0.07    0.41
  12  -4   3   -0.04    0.41
  12  -4   3   -0.09    0.54
  12  -4  -3    0.19    0.48
  12  -4  -3    0.55    0.52
  12   4   3    0.66    0.87
 -12  -4   4    3.57    0.97
 -12  -4  -4    3.30    0.90
  12  -4   4    4.01    0.86
  12  -4   4    3.71    0.84
  12  -4  -4    3.01    0.90
  12  -4  -4    5.51    1.00
  12   4   4    5.21    1.34
 -12  -4   5    0.34    0.49
 -12  -4  -5    1.00    0.61
  12  -4   5    0.73    0.53
  12  -4   5    0.26    0.51
  12  -4  -5    0.87    0.56
  12  -4  -5    1.37    0.69
  12   4   5    0.78    1.43
 -12  -4   6   -0.16    0.41
 -12  -4  -6    0.88    0.58
  12  -4   6    0.63    0.50
  12  -4   6    0.08    0.56
  12  -4  -6    0.98    0.57
  12  -4  -6    0.04    0.48
  12   4   6    0.16    1.35
 -12  -4   7    0.07    0.55
 -12  -4  -7    1.45    0.65
  12  -4   7    0.96    0.57
  12  -4   7    0.89    0.49
  12  -4  -7    0.15    0.45
  12  -4   8    1.68    0.62
 -13  -4   0    1.71    0.71
  13  -4   0    1.48    0.63
  13  -4   0    1.50    0.74
  13   4   0    0.80    1.63
 -13  -4   1    1.75    0.75
 -13  -4  -1    0.31    0.49
  13  -4   1    1.11    0.56
  13  -4   1    1.83    0.68
  13  -4  -1    1.21    0.65
  13  -4  -1    0.74    0.64
  13   4   1    2.25    1.05
  13   4  -1    2.31    1.11
  13  -4   2    0.47    0.49
  13  -4   2    1.60    0.71
  13  -4  -2    0.78    0.57
  13  -4  -2    1.11    0.69
  13   4   2    2.72    1.10
  13   4  -2    2.04    1.04
  13   4   3    1.48    1.14
   0  -5   0   -0.12    0.11
   0  -5   0   -0.08    0.13
   0  -5   0   -0.14    0.31
   0  -5   1   81.70    2.05
   0  -5   1   82.75    2.34
   0  -5   1   -0.01    0.12
   0  -5  -1   79.09    2.01
   0  -5  -1   80.87    2.25
   0  -5  -1   85.76    2.53
   0  -5   2    0.07    0.16
   0  -5   2    0.02    0.21
   0  -5   2   -0.56    0.70
   0  -5   2   -0.07    0.28
   0  -5  -2   -0.03    0.13
   0  -5  -2   -0.10    0.16
   0  -5  -2    0.35    0.33
   0  -5   3  108.95    2.46
   0  -5   3  115.74    2.87
   0  -5   3  101.97    2.70
   0  -5  -3  108.92    2.40
   0  -5  -3   67.51    2.04
   0  -5  -3  123.53    3.07
   0  -5   4    0.01    0.17
   0  -5   4    0.00    0.21
   0  -5   4   -0.17    0.25
   0  -5  -4    0.04    0.15
   0  -5  -4   -0.05    0.08
   0  -5  -4    0.04    0.30
   0  -5   5   22.12    1.18
   0  -5   5   25.10    1.39
   0  -5  -5   22.35    1.16
   0  -5  -5   -0.07    0.07
   0  -5  -5   21.64    1.34
   0   5  -5   -0.04    0.29
   0  -5   6    0.03    0.20
   0  -5   6   -0.08    0.29
   0  -5  -6   -0.06    0.16
   0  -5  -6   -0.12    0.07
   0  -5  -6   -0.38    0.24
   0  -5   7   60.99    2.08
   0  -5   7   61.63    2.13
   0  -5  -7   60.80    2.01
   0  -5  -7   28.95    1.39
   0  -5  -7   68.79    2.42
   0   5  -7   -0.15    0.33
   0  -5   8   -0.09    0.19
   0  -5  -8   -0.14    0.15
   0  -5  -8   -0.05    0.22
   0   5  -8    0.44    0.38
   0  -5   9   72.99    2.44
   0  -5  -9   72.96    2.36
   0  -5  -9   70.79    2.26
   0   5  -9   -0.15    0.25
   0  -5  10   -0.21    0.22
   0  -5 -10   -0.18    0.18
   0  -5 -10   -0.03    0.19
   0   5 -10    0.05    0.35
   0  -5  11   25.28    1.57
   0  -5 -11   25.24    1.51
   0  -5 -11   24.88    1.43
   0   5 -11   -0.30    0.29
   0  -5  12   -0.06    0.29
   0  -5 -12    0.28    0.27
   0  -5 -12    0.02    0.24
   0   5 -12   -0.15    0.30
   0  -5  13   22.36    1.60
   0  -5 -13   23.29    1.56
   0  -5 -13   23.52    1.49
   0   5 -13   -0.32    0.34
   0  -5  14   -0.10    0.32
   0  -5 -14   -0.12    0.27
   0  -5 -14   -0.14    0.26
   0   5 -14    0.10    0.39
   0  -5  15   21.86    1.71
   0  -5 -15   22.39    1.65
   0  -5 -15   20.12    1.43
   0   5 -15    0.36    0.40
   0  -5  16    0.00    0.35
   0  -5 -16    0.09    0.32
   0  -5 -16   -0.15    0.20
   0   5 -16    0.31    0.44
   0  -5  17    0.74    0.55
   0  -5 -17    1.11    0.53
   0  -5 -17    0.22    0.30
   0   5 -17    0.31    0.46
   0  -5  18    0.16    0.42
   0  -5 -18   -0.09    0.30
   0  -5 -18    0.07    0.29
   0   5 -18   -0.06    0.38
  -1  -5   0   16.19    0.99
  -1  -5   0    1.18    0.27
  -1  -5   0   19.18    1.26
   1  -5   0   16.49    0.85
   1  -5   0   16.98    1.12
   1  -5   0    0.05    0.15
  -1  -5   1    6.86    0.67
  -1  -5   1    6.60    0.67
  -1  -5   1    6.97    0.81
  -1  -5  -1    6.63    0.65
  -1  -5  -1    0.11    0.10
  -1  -5  -1    6.36    0.80
   1  -5   1    6.98    0.57
   1  -5   1    5.70    0.70
   1  -5   1    6.38    0.76
   1  -5  -1    6.47    0.56
   1  -5  -1    6.46    0.72
   1  -5  -1    8.12    0.84
  -1  -5   2   16.15    1.01
  -1  -5   2   15.44    1.02
  -1  -5   2   -0.04    0.14
  -1  -5  -2   15.80    0.98
  -1  -5  -2   16.79    0.99
  -1  -5  -2   16.58    1.18
   1  -5   2   15.13    0.85
   1  -5   2   14.97    1.07
   1  -5   2   -0.39    0.74
   1  -5   2   15.35    1.11
   1  -5  -2   15.61    0.84
   1  -5  -2   17.30    1.11
   1  -5  -2   18.22    1.21
  -1  -5   3    2.62    0.47
  -1  -5   3    2.92    0.51
  -1  -5   3    3.46    0.62
  -1  -5  -3    3.19    0.49
  -1  -5  -3    2.71    0.44
  -1  -5  -3    3.57    0.63
   1  -5   3    2.90    0.43
   1  -5   3    2.40    0.51
   1  -5   3    1.29    0.82
   1  -5   3    3.99    0.68
   1  -5  -3    3.10    0.41
   1  -5  -3    3.00    0.53
   1  -5  -3    2.41    0.56
   1   5  -3    0.21    0.29
  -1  -5   4    0.94    0.35
  -1  -5   4    2.09    0.70
  -1  -5  -4    1.11    0.35
  -1  -5  -4    1.70    0.40
  -1  -5  -4    1.46    0.48
   1  -5   4    0.98    0.31
   1  -5   4    1.42    0.44
   1  -5   4    1.62    0.56
   1  -5  -4    1.39    0.32
   1  -5  -4    1.28    0.42
   1  -5  -4    2.23    0.73
  -1  -5   5   18.16    1.14
  -1  -5   5   21.65    1.33
  -1  -5  -5   17.25    1.08
  -1  -5  -5   19.21    1.06
  -1  -5  -5   20.74    1.31
   1  -5   5   18.37    1.03
   1  -5   5   17.55    1.23
   1  -5   5   20.65    1.24
   1  -5  -5   16.20    0.93
   1  -5  -5   21.81    1.27
   1  -5  -5   22.56    1.40
  -1   5  -5    0.34    0.40
   1   5  -5   -0.07    0.28
  -1  -5   6    0.19    0.23
  -1  -5  -6    0.34    0.26
  -1  -5  -6    0.50    0.27
  -1  -5  -6    0.79    0.47
   1  -5   6    0.47    0.26
   1  -5   6    0.38    0.42
   1  -5  -6    0.36    0.21
   1  -5  -6    0.14    0.23
   1  -5  -6    0.48    0.42
  -1  -5   7   22.57    1.33
  -1  -5  -7   21.13    1.26
  -1  -5  -7   11.77    0.88
  -1  -5  -7   28.04    1.70
   1  -5   7   23.59    1.26
   1  -5   7   24.31    1.36
   1  -5  -7   21.08    1.14
   1  -5  -7   22.80    1.34
   1  -5  -7   22.19    1.42
  -1   5  -7    0.48    0.41
   1   5  -7    0.29    0.32
  -1  -5   8    3.70    0.64
  -1  -5  -8    4.02    0.64
  -1  -5  -8    2.69    0.53
   1  -5   8    4.76    0.65
   1  -5   8    4.06    0.73
   1  -5  -8    3.31    0.53
   1  -5  -8    4.79    0.74
   1  -5  -8    5.13    0.85
  -1   5  -8   -0.01    0.35
   1   5  -8   -0.25    0.27
  -1  -5   9    1.34    0.52
  -1  -5  -9    0.98    0.40
  -1  -5  -9    1.17    0.39
   1  -5   9    1.05    0.42
   1  -5   9    1.86    0.63
   1  -5  -9    1.66    0.44
   1  -5  -9    1.59    0.52
  -1   5  -9    0.05    0.35
   1   5  -9   -0.03    0.29
  -1  -5  10   19.92    1.39
  -1  -5 -10   23.18    1.45
  -1  -5 -10   25.78    1.35
   1  -5  10   22.66    1.40
   1  -5 -10   20.56    1.27
   1  -5 -10   19.73    1.33
  -1   5 -10   -0.15    0.31
   1   5 -10   -0.25    0.31
  -1  -5  11    6.54    0.90
  -1  -5 -11    6.26    0.85
  -1  -5 -11    6.11    0.71
   1  -5  11    6.44    0.84
   1  -5 -11    7.05    0.82
   1  -5 -11    6.66    0.87
  -1   5 -11    0.36    0.42
   1   5 -11   -0.04    0.28
  -1  -5  12    3.06    0.75
  -1  -5 -12    2.32    0.69
  -1  -5 -12    2.68    0.54
   1  -5  12    2.97    0.66
   1  -5 -12    3.37    0.62
   1  -5 -12    2.67    0.61
  -1   5 -12   -0.44    0.29
   1   5 -12   -0.27    0.24
  -1  -5  13   11.29    1.21
  -1  -5 -13   11.14    1.15
  -1  -5 -13   12.08    1.04
   1  -5  13   11.69    1.17
   1  -5 -13   10.40    1.04
   1  -5 -13   11.49    1.13
  -1   5 -13    0.48    0.43
   1   5 -13   -0.14    0.30
  -1  -5  14    5.72    0.98
  -1  -5 -14    4.48    0.83
  -1  -5 -14    5.19    0.72
   1  -5  14    5.28    0.87
   1  -5 -14    5.39    0.82
   1  -5 -14    4.94    0.82
  -1   5 -14   -0.27    0.28
   1   5 -14    0.07    0.34
  -1  -5  15    2.85    0.82
  -1  -5 -15    2.07    0.67
  -1  -5 -15    2.75    0.56
   1  -5  15    1.76    0.63
   1  -5 -15    1.52    0.56
   1  -5 -15    2.32    0.64
  -1   5 -15    0.45    0.46
   1   5 -15   -0.16    0.40
  -1  -5  16    1.03    0.57
  -1  -5 -16    0.41    0.46
   1  -5  16    0.02    0.37
   1  -5 -16    0.52    0.36
   1  -5 -16    0.00    0.33
  -1   5 -16   -0.39    0.41
   1   5 -16   -0.07    0.36
  -1  -5  17    6.52    1.12
  -1  -5 -17    4.63    0.93
   1  -5  17    5.91    1.06
   1  -5 -17    4.56    0.87
   1  -5 -17    5.75    0.89
  -1   5 -17    0.30    0.51
   1   5 -17    0.07    0.46
  -1  -5  18    2.35    0.82
  -1  -5 -18    2.60    0.81
   1  -5  18    2.80    0.82
   1  -5 -18    2.19    0.72
   1  -5 -18    1.86    0.64
  -1   5 -18    0.14    0.50
   1   5 -18    0.33    0.50
  -2  -5   0    0.16    0.17
  -2  -5   0   -0.16    0.12
  -2  -5   0    0.09    0.30
   2  -5   0    0.20    0.12
   2  -5   0   -0.04    0.19
   2  -5   0    0.35    0.38
  -2  -5   1   40.14    1.63
  -2  -5   1   29.56    1.31
  -2  -5   1   43.85    1.85
  -2  -5  -1   40.65    1.64
  -2  -5  -1   39.44    1.45
  -2  -5  -1   37.18    1.73
   2  -5   1   40.26    1.21
   2  -5   1   41.82    1.79
   2  -5   1   38.30    1.69
   2  -5  -1   39.60    1.18
   2  -5  -1   38.39    1.70
   2  -5  -1   -0.01    0.15
  -2  -5   2    3.27    0.52
  -2  -5   2   -0.01    0.07
  -2  -5   2    4.30    0.68
  -2  -5  -2    3.45    0.52
  -2  -5  -2    3.01    0.44
  -2  -5  -2    2.78    0.61
   2  -5   2    3.28    0.38
   2  -5   2    3.27    0.58
   2  -5   2    3.80    0.67
   2  -5  -2    2.78    0.34
   2  -5  -2    2.63    0.54
   2  -5  -2    3.84    0.66
  -2  -5   3   21.18    1.23
  -2  -5   3    4.01    0.61
  -2  -5  -3   19.08    1.15
  -2  -5  -3   19.66    1.00
  -2  -5  -3   18.32    1.23
   2  -5   3   20.84    0.94
   2  -5   3   19.43    1.26
   2  -5   3   21.62    1.27
   2  -5  -3   19.89    0.88
   2  -5  -3   20.10    1.25
   2  -5  -3   19.76    1.31
   2   5  -3   -0.08    0.22
  -2  -5   4    2.32    0.50
  -2  -5   4    1.53    0.52
  -2  -5  -4    2.01    0.44
  -2  -5  -4    2.42    0.41
  -2  -5  -4    2.20    0.53
   2  -5   4    2.41    0.38
   2  -5   4    1.77    0.55
   2  -5   4    2.24    0.57
   2  -5  -4    1.87    0.32
   2  -5  -4    1.83    0.49
   2  -5  -4    1.64    0.54
  -2  -5   5    8.33    0.83
  -2  -5  -5    7.81    0.79
  -2  -5  -5    9.07    0.70
  -2  -5  -5   10.13    0.95
   2  -5   5    8.37    0.67
   2  -5   5    9.97    0.98
   2  -5   5    9.93    0.92
   2  -5  -5    8.24    0.63
   2  -5  -5    9.89    0.91
   2  -5  -5    8.52    0.93
  -2  -5   6   36.14    1.70
  -2  -5  -6   34.10    1.62
  -2  -5  -6   36.78    1.74
   2  -5   6   35.25    1.41
   2  -5   6   33.28    1.74
   2  -5   6   37.73    1.63
   2  -5  -6   34.20    1.30
   2  -5  -6   36.33    1.73
   2  -5  -6   37.49    1.84
  -2  -5   7   70.77    2.43
  -2  -5  -7   68.06    2.34
  -2  -5  -7   57.83    1.75
   2  -5   7   71.22    2.07
   2  -5   7   69.30    2.54
   2  -5   7   61.10    2.05
   2  -5  -7   73.05    1.98
   2  -5  -7   22.40    1.43
   2  -5  -7   83.11    2.75
  -2   5  -7    0.59    0.42
   2   5  -7    0.42    0.31
  -2  -5   8    9.82    0.99
  -2  -5  -8    7.92    0.89
  -2  -5  -8    8.09    0.72
   2  -5   8    8.77    0.81
   2  -5   8    9.18    0.93
   2  -5  -8    7.20    0.69
   2  -5  -8    4.86    0.79
   2  -5  -8   10.34    1.04
  -2   5  -8    0.63    0.46
   2   5  -8    0.33    0.34
  -2  -5   9   47.40    2.11
  -2  -5  -9   46.46    2.05
  -2  -5  -9   48.06    1.66
   2  -5   9   47.68    1.87
   2  -5   9   46.62    1.81
   2  -5  -9   49.55    1.80
   2  -5  -9   43.19    1.97
  -2   5  -9    0.28    0.39
   2   5  -9   -0.25    0.27
  -2  -5  10   30.60    1.78
  -2  -5 -10   30.91    1.73
  -2  -5 -10   33.40    1.42
   2  -5  10   28.36    1.52
   2  -5  10   28.25    1.45
   2  -5 -10   30.22    1.47
   2  -5 -10   35.33    1.87
  -2   5 -10   -0.12    0.34
   2   5 -10    0.13    0.34
  -2  -5  11   28.18    1.76
  -2  -5 -11   27.32    1.68
  -2  -5 -11   25.79    1.30
   2  -5  11   27.50    1.57
   2  -5  11   30.62    1.52
   2  -5 -11   26.11    1.44
   2  -5 -11   29.05    1.70
  -2   5 -11    0.21    0.43
   2   5 -11   -0.09    0.34
  -2  -5  12   19.57    1.53
  -2  -5 -12   20.61    1.53
  -2  -5 -12   21.06    1.23
   2  -5  12   19.68    1.39
   2  -5  12   24.14    1.40
   2  -5 -12   20.52    1.33
   2  -5 -12   21.37    1.52
  -2   5 -12    0.19    0.39
   2   5 -12    0.02    0.35
  -2  -5  13    4.85    0.89
  -2  -5 -13    4.21    0.85
   2  -5  13    3.01    0.69
   2  -5 -13    4.93    0.73
   2  -5 -13    3.75    0.78
  -2   5 -13   -0.23    0.31
   2   5 -13    0.00    0.35
  -2  -5  14    0.80    0.54
  -2  -5 -14    0.52    0.41
   2  -5  14    0.55    0.41
   2  -5 -14    0.31    0.31
   2  -5 -14    1.06    0.48
  -2   5 -14   -0.41    0.27
   2   5 -14    0.16    0.40
  -2  -5  15    0.28    0.43
  -2  -5 -15   -0.19    0.30
   2  -5  15   -0.03    0.29
   2  -5 -15    0.19    0.31
   2  -5 -15   -0.01    0.29
  -2   5 -15   -0.10    0.40
   2   5 -15    0.35    0.41
  -2  -5  16   16.14    1.61
  -2  -5 -16   17.85    1.62
   2  -5  16   17.13    1.50
   2  -5 -16   16.06    1.40
   2  -5 -16   16.11    1.47
  -2   5 -16   -0.06    0.51
   2   5 -16    0.25    0.40
  -2  -5  17   15.66    1.63
  -2  -5 -17   18.84    1.71
   2  -5  17   17.15    1.56
   2  -5 -17   16.55    1.47
   2  -5 -17   16.17    1.49
  -2   5 -17   -0.12    0.39
   2   5 -17   -0.01    0.46
  -2  -5  18    3.29    0.95
  -2  -5 -18    3.61    0.95
   2  -5  18    4.77    1.00
   2  -5 -18    4.11    0.85
   2  -5 -18    4.97    0.93
  -2   5 -18    0.25    0.50
   2   5 -18   -0.16    0.40
  -3  -5   0    0.08    0.17
  -3  -5   0    0.04    0.15
  -3  -5   0    0.28    0.32
   3  -5   0    0.19    0.10
   3  -5   0   -0.08    0.22
   3  -5   0    0.11    0.35
  -3  -5   1   29.64    1.49
  -3  -5   1   32.75    1.34
  -3  -5   1   34.80    1.70
  -3  -5  -1   29.33    1.48
  -3  -5  -1   32.74    1.26
  -3  -5  -1   29.74    1.57
   3  -5   1   29.22    0.90
   3  -5   1   27.99    1.54
   3  -5   1   26.07    1.42
   3  -5  -1   29.84    0.87
   3  -5  -1   31.61    1.60
   3  -5  -1   29.60    1.55
  -3  -5   2    2.57    0.53
  -3  -5   2    2.72    0.46
  -3  -5   2    2.26    0.60
  -3  -5  -2    1.77    0.46
  -3  -5  -2    2.25    0.36
  -3  -5  -2    2.04    0.54
   3  -5   2    2.96    0.31
   3  -5   2    2.84    0.59
   3  -5   2    2.44    0.60
   3  -5  -2    2.58    0.27
   3  -5  -2    2.39    0.56
   3  -5  -2    0.12    0.18
   3   5  -2   -0.04    0.22
  -3  -5   3    2.53    0.54
  -3  -5   3    2.05    0.61
  -3  -5  -3    2.48    0.50
  -3  -5  -3    2.24    0.35
  -3  -5  -3    2.45    0.58
   3  -5   3    2.44    0.33
   3  -5   3    2.08    0.52
   3  -5   3    2.47    0.59
   3  -5  -3    2.38    0.28
   3  -5  -3    1.94    0.51
   3  -5  -3    2.32    0.62
   3   5  -3    0.38    0.31
  -3  -5   4    4.55    0.68
  -3  -5  -4    4.19    0.63
  -3  -5  -4    5.26    0.49
  -3  -5  -4    5.31    0.73
   3  -5   4    4.68    0.45
   3  -5   4    4.52    0.71
   3  -5   4    5.87    0.76
   3  -5  -4    4.84    0.40
   3  -5  -4    4.83    0.71
   3  -5  -4    4.69    0.79
  -3  -5   5   20.01    1.31
  -3  -5  -5   19.40    1.28
  -3  -5  -5   19.39    0.93
  -3  -5  -5   22.11    1.37
   3  -5   5   18.32    0.91
   3  -5   5   17.56    1.31
   3  -5   5   18.31    1.17
   3  -5  -5   18.73    0.84
   3  -5  -5   20.11    1.33
   3  -5  -5   18.72    1.34
  -3  -5   6   53.69    2.15
  -3  -5  -6   52.12    2.10
  -3  -5  -6   30.13    1.15
   3  -5   6   52.79    1.63
   3  -5   6   47.30    2.11
   3  -5   6   48.52    1.83
   3  -5  -6   52.85    1.49
   3  -5  -6   59.55    2.27
   3  -5  -6   55.62    2.27
  -3  -5   7   16.69    1.28
  -3  -5  -7   14.10    1.15
  -3  -5  -7   10.51    0.75
   3  -5   7   15.55    0.96
   3  -5   7   14.43    1.24
   3  -5   7   15.90    1.14
   3  -5  -7   15.01    0.87
   3  -5  -7   12.79    1.20
   3  -5  -7   15.14    1.30
   3   5  -7    0.36    0.30
  -3  -5   8    6.89    0.89
  -3  -5  -8    5.50    0.83
  -3  -5  -8    6.05    0.56
   3  -5   8    6.65    0.70
   3  -5   8    6.13    0.90
   3  -5   8    5.61    0.80
   3  -5  -8    6.37    0.62
   3  -5  -8    3.97    0.74
   3  -5  -8    7.38    1.00
  -3   5  -8   -0.03    0.40
   3   5  -8    0.18    0.36
  -3  -5   9   11.76    1.15
  -3  -5  -9   12.18    1.15
   3  -5   9   13.48    1.00
   3  -5   9   14.00    1.28
   3  -5   9   12.31    1.00
   3  -5  -9   12.57    0.88
   3  -5  -9   10.75    1.12
  -3   5  -9   -0.33    0.36
   3   5  -9    0.20    0.35
  -3  -5  10    5.79    0.91
  -3  -5 -10    4.54    0.81
   3  -5  10    5.84    0.73
   3  -5  10    5.21    0.76
   3  -5 -10    5.36    0.63
   3  -5 -10    5.03    0.84
  -3   5 -10    0.01    0.31
   3   5 -10   -0.48    0.23
  -3  -5  11    1.52    0.58
  -3  -5 -11    1.32    0.56
   3  -5  11    0.93    0.40
   3  -5  11    1.99    0.65
   3  -5 -11    1.45    0.41
   3  -5 -11    1.23    0.53
  -3   5 -11    0.06    0.43
   3   5 -11    0.03    0.33
  -3  -5  12   17.22    1.50
  -3  -5 -12   18.65    1.50
   3  -5  12   17.62    1.28
   3  -5  12   18.24    1.18
   3  -5 -12   18.71    1.23
   3  -5 -12   20.59    1.56
  -3   5 -12    0.08    0.40
   3   5 -12   -0.34    0.32
  -3  -5  13    3.25    0.85
  -3  -5 -13    4.58    0.87
   3  -5  13    3.78    0.71
   3  -5  13    5.04    0.82
   3  -5 -13    3.53    0.64
   3  -5 -13    4.27    0.86
  -3   5 -13   -0.11    0.37
   3   5 -13   -0.39    0.34
  -3  -5  14    2.15    0.74
  -3  -5 -14    1.96    0.70
   3  -5  14    2.70    0.65
   3  -5  14    2.33    0.66
   3  -5 -14    1.69    0.54
   3  -5 -14    3.08    0.81
  -3   5 -14    0.03    0.44
   3   5 -14    0.17    0.36
  -3  -5  15   11.14    1.36
  -3  -5 -15   12.16    1.38
   3  -5  15   11.97    1.23
   3  -5  15   13.22    1.08
   3  -5 -15   11.68    1.14
   3  -5 -15   11.27    1.30
  -3   5 -15    0.06    0.39
   3   5 -15    0.21    0.45
  -3  -5  16    9.87    1.33
  -3  -5 -16   10.85    1.35
   3  -5  16   10.54    1.18
   3  -5 -16   11.42    1.16
   3  -5 -16   13.64    1.42
  -3   5 -16   -0.26    0.34
   3   5 -16    0.13    0.47
  -3  -5  17    2.49    0.87
  -3  -5 -17    2.44    0.82
   3  -5  17    3.81    0.80
   3  -5 -17    2.63    0.70
   3  -5 -17    2.86    0.81
  -3   5 -17    0.32    0.47
   3   5 -17    0.00    0.50
  -3  -5  18    3.56    0.99
  -3  -5 -18    3.01    0.87
   3  -5  18    4.40    0.86
   3  -5 -18    3.08    0.75
   3  -5 -18    5.34    0.98
  -3   5 -18    0.77    0.51
   3   5 -18    0.34    0.45
  -4  -5   0    0.69    0.35
  -4  -5   0    0.43    0.21
  -4  -5   0    0.44    0.38
   4  -5   0    0.32    0.33
   4  -5   0    0.53    0.49
  -4  -5   1   14.44    1.13
  -4  -5   1   15.78    0.92
  -4  -5   1   17.55    1.27
  -4  -5  -1   16.46    1.19
  -4  -5  -1   14.50    0.81
  -4  -5  -1   17.14    1.23
   4  -5   1   15.48    1.20
   4  -5   1   18.23    1.25
   4  -5  -1   14.50    1.18
   4  -5  -1   16.39    1.23
  -4  -5   2    2.20    0.55
  -4  -5   2    1.83    0.55
  -4  -5  -2    1.65    0.48
  -4  -5  -2    2.22    0.33
  -4  -5  -2    2.58    0.58
   4  -5   2    1.98    0.61
   4  -5   2    1.85    0.59
   4  -5  -2    1.63    0.53
   4  -5  -2    1.46    0.62
   4   5  -2   -0.12    0.24
  -4  -5   3    7.77    0.87
  -4  -5  -3    7.37    0.83
  -4  -5  -3    6.91    0.52
  -4  -5  -3    6.73    0.82
   4  -5   3    7.13    0.89
   4  -5   3    6.25    0.80
   4  -5  -3    6.40    0.81
   4  -5  -3    0.01    0.23
   4   5  -3    0.27    0.31
  -4  -5   4    1.21    0.48
  -4  -5  -4    1.22    0.45
  -4  -5  -4    1.23    0.25
   4  -5   4    1.26    0.51
   4  -5   4    1.88    0.63
   4  -5  -4    1.48    0.53
   4  -5  -4    1.69    0.64
  -4  -5   5   45.09    2.03
  -4  -5  -5   46.72    2.04
   4  -5   5   41.86    2.01
   4  -5   5   40.76    1.70
   4  -5  -5   46.85    2.09
   4  -5  -5   53.68    2.24
  -4  -5   6   55.15    2.29
  -4  -5  -6   53.79    2.22
   4  -5   6   56.75    1.60
   4  -5   6   54.78    2.32
   4  -5   6   46.84    1.80
   4  -5  -6   56.58    2.34
   4  -5  -6   64.58    2.51
  -4  -5   7   63.66    2.49
  -4  -5  -7   59.00    2.38
   4  -5   7   63.16    1.80
   4  -5   7   60.29    2.48
   4  -5   7   68.36    2.13
   4  -5  -7   34.10    1.89
   4  -5  -7   62.56    2.52
   4   5  -7    0.11    0.23
  -4  -5   8    1.38    0.57
  -4  -5  -8    1.33    0.52
   4  -5   8    0.31    0.26
   4  -5   8    0.81    0.48
   4  -5   8    0.83    0.47
   4  -5  -8    1.15    0.58
   4  -5  -8    1.48    0.66
   4   5  -8   -0.10    0.27
  -4  -5   9   13.55    1.28
  -4  -5  -9   12.74    1.21
   4  -5   9   12.78    0.94
   4  -5   9   13.34    1.27
   4  -5   9   15.09    1.10
   4  -5  -9   13.75    1.30
   4   5  -9   -0.14    0.26
  -4  -5  10   21.40    1.60
  -4  -5 -10   18.01    1.46
   4  -5  10   19.68    1.22
   4  -5  10   20.20    1.58
   4  -5  10   21.95    1.29
   4  -5 -10   21.02    1.58
  -4   5 -10   -0.13    0.47
   4   5 -10   -0.03    0.36
  -4  -5  11    3.13    0.79
  -4  -5 -11    4.09    0.83
   4  -5  11    3.62    0.62
   4  -5  11    3.30    0.78
   4  -5  11    3.29    0.70
   4  -5 -11    2.69    0.73
  -4   5 -11   -0.03    0.46
   4   5 -11   -0.20    0.32
  -4  -5  12    7.20    1.06
  -4  -5 -12    6.29    0.98
   4  -5  12    6.50    0.83
   4  -5  12    7.46    0.85
   4  -5 -12    6.61    1.04
  -4   5 -12   -0.09    0.49
   4   5 -12    3.10    0.80
  -4  -5  13   21.86    1.76
  -4  -5 -13   23.52    1.79
   4  -5  13   24.50    1.55
   4  -5 -13   23.31    1.75
  -4   5 -13   -0.04    0.42
   4   5 -13   24.22    1.82
  -4  -5  14   16.70    1.60
  -4  -5 -14   19.38    1.67
   4  -5  14   18.47    1.40
   4  -5 -14   20.12    1.68
  -4   5 -14    0.24    0.57
   4   5 -14   16.38    1.55
  -4  -5  15    8.22    1.25
  -4  -5 -15    8.93    1.26
   4  -5  15    9.39    1.06
   4  -5 -15   10.72    1.31
  -4   5 -15    0.11    0.45
   4   5 -15    7.86    1.16
  -4  -5  16    0.54    0.60
  -4  -5 -16    0.86    0.59
   4  -5  16    0.61    0.40
   4  -5 -16    0.56    0.51
  -4   5 -16   -0.21    0.46
   4   5 -16   -0.23    0.47
  -4  -5  17   -0.38    0.35
  -4  -5 -17    0.19    0.44
   4  -5  17   -0.18    0.23
   4  -5 -17   -0.25    0.38
  -4   5 -17   -0.27    0.42
   4   5 -17   -0.01    0.43
  -5  -5   0    5.12    0.74
  -5  -5   0    5.02    0.49
  -5  -5   0    9.55    0.97
   5  -5   0    4.33    0.76
   5  -5   0    4.74    0.83
  -5  -5   1    9.65    0.99
  -5  -5   1   10.15    0.72
  -5  -5   1   11.17    1.05
  -5  -5  -1    9.81    0.99
  -5  -5  -1   11.42    0.67
  -5  -5  -1   11.57    1.06
   5  -5   1    9.71    1.04
   5  -5   1   11.91    1.11
   5  -5  -1    9.20    0.99
   5  -5  -1   12.63    1.11
   5   5  -1    0.01    0.22
  -5  -5   2    7.87    0.93
  -5  -5  -2    7.29    0.88
  -5  -5  -2    8.15    0.58
   5  -5   2    7.08    0.91
   5  -5   2    7.12    0.87
   5  -5  -2    6.66    0.87
   5  -5  -2    7.94    0.98
   5   5  -2    0.21    0.25
  -5  -5   3    6.00    0.86
  -5  -5  -3    6.31    0.84
   5  -5   3    4.87    0.82
   5  -5   3    6.82    0.85
   5  -5  -3    7.89    0.95
   5  -5  -3    4.25    0.70
   5   5  -3   -0.25    0.22
  -5  -5   4   21.53    1.48
  -5  -5  -4   22.30    1.48
   5  -5   4   23.14    1.55
   5  -5   4   20.40    1.30
   5  -5  -4   26.86    1.65
   5  -5  -4   14.83    1.21
  -5  -5   5   18.67    1.40
  -5  -5  -5   17.17    1.32
   5  -5   5   18.47    1.41
   5  -5   5   18.27    1.22
   5  -5  -5   19.75    1.46
   5  -5  -5   22.81    1.57
   5   5  -5   -0.09    0.19
  -5  -5   6    7.76    0.99
  -5  -5  -6    7.08    0.91
   5  -5   6    6.82    0.96
   5  -5   6    9.55    0.93
   5  -5  -6    7.42    0.98
   5  -5  -6    8.55    1.06
   5   5  -6   -0.01    0.22
  -5  -5   7   15.92    1.37
  -5  -5  -7   14.10    1.26
   5  -5   7   15.43    1.33
   5  -5   7   18.86    1.21
   5  -5  -7   15.91    1.38
   5  -5  -7   18.03    1.46
   5   5  -7    0.08    0.21
  -5  -5   8   24.35    1.68
  -5  -5  -8   24.32    1.66
   5  -5   8   23.65    1.66
   5  -5   8   25.25    1.36
   5  -5  -8   16.63    1.43
   5  -5  -8   25.60    1.71
   5   5  -8    0.26    0.33
  -5  -5   9   11.16    1.22
  -5  -5  -9   10.40    1.19
   5  -5   9    9.86    1.14
   5  -5   9   13.38    1.04
   5  -5  -9    8.62    1.12
   5   5  -9    0.08    0.31
  -5  -5  10   29.41    1.92
  -5  -5 -10   28.82    1.87
   5  -5  10   30.40    1.94
   5  -5  10   28.21    1.41
   5  -5 -10   33.38    2.02
   5   5 -10   32.40    1.86
  -5  -5  11    2.04    0.70
  -5  -5 -11    2.90    0.75
   5  -5  11    2.18    0.71
   5  -5  11    2.25    0.66
   5  -5 -11    2.50    0.82
   5   5 -11    1.72    0.63
  -5  -5  12    3.17    0.82
  -5  -5 -12    2.88    0.80
   5  -5  12    2.33    0.78
   5  -5  12    2.59    0.64
   5  -5 -12    2.79    0.82
  -5   5 -12   -0.03    0.40
   5   5 -12    2.01    0.70
  -5  -5  13    4.04    0.89
  -5  -5 -13    3.67    0.88
   5  -5  13    4.75    0.99
   5  -5 -13    4.01    0.90
  -5   5 -13   -0.01    0.43
   5   5 -13    3.25    0.87
  -5  -5  14    3.69    0.97
  -5  -5 -14    2.26    0.79
   5  -5  14    2.55    0.84
   5  -5 -14    2.45    0.83
  -5   5 -14    0.20    0.45
   5   5 -14    3.23    0.87
  -5  -5  15    1.99    0.77
  -5  -5 -15    2.52    0.84
   5  -5 -15    3.44    0.87
  -5   5 -15   -0.42    0.41
   5   5 -15    1.71    0.71
  -5  -5  16    0.31    0.48
  -5  -5 -16    0.44    0.51
   5  -5 -16    0.44    0.50
  -5   5 -16   -0.16    0.46
   5   5 -16   -0.25    0.38
  -5  -5  17    1.23    0.67
  -5  -5 -17    0.88    0.54
   5  -5 -17    1.22    0.72
  -5   5 -17    0.42    0.49
   5   5 -17    0.96    0.59
  -6  -5   0   15.30    1.28
   6  -5   0   14.03    1.24
   6  -5   0   17.17    1.30
  -6  -5   1    3.09    0.69
  -6  -5   1    2.75    0.66
  -6  -5  -1    2.90    0.64
   6  -5   1    3.47    0.71
   6  -5   1    3.02    0.70
   6  -5  -1    3.09    0.68
   6  -5  -1    2.83    0.70
  -6  -5   2    9.84    1.08
  -6  -5  -2    8.58    0.98
   6  -5   2    8.32    1.01
   6  -5   2   10.64    1.06
   6  -5  -2    8.98    1.04
   6  -5  -2    9.39    1.06
   6   5  -2   -0.23    0.25
  -6  -5   3   19.21    1.45
  -6  -5  -3   19.76    1.46
   6  -5   3   21.27    1.52
   6  -5   3   20.25    1.34
   6  -5  -3   17.98    1.42
   6  -5  -3   17.12    1.38
   6   5  -3   -0.38    0.23
  -6  -5   4   15.50    1.35
  -6  -5  -4   15.95    1.34
   6  -5   4   16.24    1.34
   6  -5   4   14.28    1.12
   6  -5  -4   18.02    1.44
   6  -5  -4    0.58    0.38
   6   5  -4    0.14    0.24
  -6  -5   5    7.16    1.07
  -6  -5  -5    7.07    0.96
   6  -5   5    7.25    0.99
   6  -5   5    7.75    0.90
   6  -5  -5    5.79    0.95
   6  -5  -5    8.42    1.11
   6   5  -5    0.13    0.26
  -6  -5   6    0.88    0.54
  -6  -5  -6    0.91    0.48
   6  -5   6    1.35    0.57
   6  -5   6    1.28    0.60
   6  -5  -6    0.20    0.48
   6  -5  -6    1.15    0.62
   6   5  -6    0.11    0.23
  -6  -5   7   13.72    1.34
  -6  -5  -7   13.83    1.30
   6  -5   7   13.67    1.28
   6  -5   7   14.89    1.11
   6  -5  -7   12.30    1.28
   6  -5  -7   17.42    1.46
   6   5  -7   -0.07    0.20
  -6  -5   8    0.38    0.43
  -6  -5  -8    0.46    0.41
   6  -5   8    0.38    0.41
   6  -5   8    0.38    0.43
   6  -5  -8    0.13    0.45
   6  -5  -8    0.64    0.43
   6   5  -8    0.07    0.29
  -6  -5   9   10.47    1.27
  -6  -5  -9    9.70    1.18
   6  -5   9   10.19    1.21
   6  -5   9   10.00    0.94
   6  -5  -9    8.98    1.17
   6   5  -9    8.65    1.02
  -6  -5  10   15.91    1.53
  -6  -5 -10   15.66    1.47
   6  -5  10   14.08    1.39
   6  -5  10   17.29    1.13
   6  -5 -10   14.38    1.42
   6   5 -10   14.08    1.28
  -6  -5  11    1.65    0.69
  -6  -5 -11    1.68    0.65
   6  -5  11    2.61    0.78
   6  -5 -11    2.47    0.77
   6   5 -11    1.42    0.59
  -6  -5  12    7.43    1.18
  -6  -5 -12    8.53    1.20
   6  -5  12    9.08    1.18
   6  -5 -12    8.45    1.19
   6   5 -12    9.49    1.18
  -6  -5  13    2.95    0.91
  -6  -5 -13    3.01    0.86
   6  -5  13    3.31    0.84
   6  -5 -13    2.82    0.92
   6   5 -13    3.33    0.83
  -6  -5  14    1.04    0.64
  -6  -5 -14    0.47    0.47
   6  -5  14    1.40    0.63
   6  -5 -14    0.55    0.60
   6   5 -14    0.22    0.37
  -6  -5  15    1.92    0.81
  -6  -5 -15    2.93    0.86
   6  -5  15    2.21    0.78
   6  -5 -15    2.78    0.92
  -6   5 -15    0.10    0.43
   6   5 -15    2.44    0.87
  -6  -5  16    1.85    0.85
  -6  -5 -16    1.38    0.73
   6  -5  16    0.73    0.56
   6  -5 -16    1.06    0.60
  -6   5 -16   -0.17    0.36
   6   5 -16    1.61    0.70
  -7  -5   0   -0.25    0.29
   7  -5   0    0.09    0.35
   7  -5   0    0.04    0.38
  -7  -5   1    9.28    1.13
  -7  -5  -1    7.27    0.98
   7  -5   1    8.01    1.02
   7  -5   1    9.76    1.03
   7  -5  -1    7.64    0.99
   7  -5  -1    7.69    1.01
  -7  -5   2    5.20    0.91
  -7  -5  -2    4.54    0.81
   7  -5   2    6.80    0.95
   7  -5   2    4.64    0.80
   7  -5  -2    5.62    0.89
   7  -5  -2    7.35    1.04
  -7  -5   3    5.10    0.91
  -7  -5  -3    5.64    0.89
   7  -5   3    6.94    0.97
   7  -5   3    7.52    0.93
   7  -5  -3    7.55    1.00
   7  -5  -3    6.94    1.02
  -7  -5   4   10.17    1.16
  -7  -5  -4    9.56    1.11
   7  -5   4    9.48    1.10
   7  -5   4   10.44    1.06
   7  -5  -4    9.49    1.13
   7  -5  -4   10.88    1.20
  -7  -5   5    9.69    1.15
  -7  -5  -5    9.55    1.12
   7  -5   5    9.37    1.11
   7  -5   5    9.41    1.01
   7  -5  -5   11.91    1.27
   7  -5  -5   -0.47    0.17
   7   5  -5    0.11    0.23
  -7  -5   6    7.62    1.11
  -7  -5  -6    9.48    1.15
   7  -5   6    7.56    1.05
   7  -5   6    7.47    0.91
   7  -5  -6    6.56    1.05
   7  -5  -6    8.83    1.12
   7   5  -6    0.10    0.22
  -7  -5   7    0.76    0.56
  -7  -5  -7    0.83    0.53
   7  -5   7    1.17    0.57
   7  -5   7    1.25    0.60
   7  -5  -7    1.61    0.65
   7  -5  -7    1.31    0.62
   7   5  -7    0.56    0.30
  -7  -5   8    7.07    1.12
  -7  -5  -8    6.83    1.04
   7  -5   8    7.43    1.03
   7  -5   8    8.72    0.90
   7  -5  -8    7.40    1.12
   7  -5  -8    7.71    1.04
   7   5  -8    7.42    0.90
  -7  -5   9    1.70    0.71
  -7  -5  -9    2.00    0.68
   7  -5   9    2.61    0.75
   7  -5   9    2.40    0.70
   7  -5  -9    1.60    0.69
   7   5  -9    1.93    0.60
  -7  -5  10    4.30    0.93
  -7  -5 -10    3.03    0.84
   7  -5  10    3.54    0.85
   7  -5 -10    5.18    0.99
   7   5 -10    4.82    0.82
  -7  -5  11    1.27    0.64
  -7  -5 -11    2.00    0.74
   7  -5  11    2.44    0.73
   7  -5 -11    1.94    0.76
   7   5 -11    1.05    0.53
  -7  -5  12    1.09    0.64
  -7  -5 -12    1.47    0.66
   7  -5  12    0.85    0.57
   7  -5 -12    0.52    0.51
   7   5 -12    1.33    0.58
  -7  -5  13   -0.16    0.49
  -7  -5 -13    0.79    0.58
   7  -5  13    1.40    0.60
   7  -5 -13    0.90    0.61
   7   5 -13    1.08    0.60
  -7  -5  14    1.27    0.68
  -7  -5 -14    0.60    0.54
   7  -5  14    0.66    0.52
   7  -5 -14    0.54    0.53
   7   5 -14    0.20    0.44
  -7  -5  15    0.12    0.43
  -7  -5 -15    0.17    0.45
   7  -5  15    0.20    0.44
   7  -5 -15    0.87    0.64
   7   5 -15   -0.38    0.40
  -8  -5   0    2.54    0.76
   8  -5   0    2.15    0.68
   8  -5   0    3.60    0.79
  -8  -5   1    0.58    0.53
  -8  -5  -1    1.23    0.58
   8  -5   1    1.27    0.60
   8  -5   1    1.41    0.67
   8  -5  -1    1.21    0.60
   8  -5  -1    1.54    0.71
  -8  -5   2   14.75    1.45
  -8  -5  -2   14.26    1.37
   8  -5   2   15.35    1.41
   8  -5   2   17.17    1.38
   8  -5  -2   15.28    1.41
   8  -5  -2   17.15    1.47
  -8  -5   3    0.31    0.45
  -8  -5  -3    0.35    0.42
   8  -5   3    0.12    0.41
   8  -5   3    0.55    0.56
   8  -5  -3    0.20    0.43
   8  -5  -3    0.20    0.49
  -8  -5   4   13.51    1.38
  -8  -5  -4   12.12    1.31
   8  -5   4   14.20    1.39
   8  -5   4   12.88    1.18
   8  -5  -4   13.98    1.39
   8  -5  -4   13.63    1.34
  -8  -5   5   14.22    1.42
  -8  -5  -5   15.45    1.44
   8  -5   5   13.62    1.37
   8  -5   5   17.22    1.30
   8  -5  -5    8.47    1.16
   8  -5  -5    9.78    1.11
  -8  -5   6    0.28    0.46
  -8  -5  -6    0.25    0.41
   8  -5   6    0.46    0.47
   8  -5   6    0.05    0.39
   8  -5  -6   -0.07    0.41
   8  -5  -6    0.75    0.46
  -8  -5   7    5.89    1.03
  -8  -5  -7    4.98    0.90
   8  -5   7    6.04    0.99
   8  -5   7    5.43    0.81
   8  -5  -7    5.52    0.99
   8  -5  -7    6.23    1.01
   8   5   7    0.10    1.58
   8   5  -7    5.83    0.84
  -8  -5   8    0.80    0.57
  -8  -5  -8    0.32    0.42
   8  -5   8   -0.43    0.26
   8  -5   8    0.41    0.48
   8  -5  -8    0.30    0.47
   8   5  -8    0.50    0.34
  -8  -5   9    5.79    1.05
  -8  -5  -9    6.89    1.12
   8  -5   9    5.95    1.02
   8  -5   9    5.14    0.74
   8  -5  -9    5.83    1.05
   8   5  -9    6.90    0.90
  -8  -5  10    0.77    0.58
  -8  -5 -10    1.26    0.61
   8  -5  10    0.71    0.51
   8  -5 -10    0.78    0.55
   8   5 -10    0.78    0.44
  -8  -5  11    0.15    0.48
  -8  -5 -11    1.00    0.60
   8  -5  11    0.54    0.42
   8  -5 -11    0.42    0.54
   8   5 -11    0.24    0.35
  -8  -5  12    0.58    0.53
  -8  -5 -12    0.69    0.46
   8  -5  12    0.42    0.46
   8  -5 -12    0.21    0.48
   8   5 -12    0.52    0.41
  -8  -5  13    0.07    0.47
  -8  -5 -13   -0.02    0.33
   8  -5  13   -0.09    0.32
   8  -5 -13    0.52    0.60
   8   5 -13    0.22    0.40
  -8  -5  14   -0.30    0.41
  -8  -5 -14   -0.32    0.39
   8  -5  14    0.21    0.43
   8   5 -14   -0.17    0.37
  -9  -5   0   33.51    2.13
   9  -5   0   36.50    2.19
   9  -5   0   36.59    2.02
  -9  -5   1   14.98    1.50
  -9  -5  -1   14.67    1.46
   9  -5   1   11.97    1.32
   9  -5   1   15.04    1.36
   9  -5  -1   13.43    1.39
   9  -5  -1   15.01    1.39
  -9  -5   2   -0.19    0.37
  -9  -5  -2   -0.31    0.38
   9  -5   2   -0.28    0.34
   9  -5   2   -0.33    0.40
   9  -5  -2    0.41    0.45
   9  -5  -2    0.19    0.40
  -9  -5   3   22.15    1.76
  -9  -5  -3   22.99    1.80
   9  -5   3   23.65    1.78
   9  -5   3   24.93    1.65
   9  -5  -3   20.81    1.71
   9  -5  -3   26.32    1.84
  -9  -5   4    5.35    1.02
  -9  -5  -4    5.15    0.98
   9  -5   4    5.88    1.02
   9  -5   4    5.14    0.90
   9  -5  -4    4.64    0.95
   9  -5  -4    6.40    1.01
  -9  -5   5    4.06    0.92
  -9  -5  -5    3.41    0.88
   9  -5   5    2.57    0.75
   9  -5   5    3.39    0.77
   9  -5  -5    2.68    0.84
   9  -5  -5    3.49    0.84
  -9  -5   6    0.47    0.52
  -9  -5  -6    0.37    0.46
   9  -5   6    0.27    0.45
   9  -5   6    0.70    0.56
   9  -5  -6    0.03    0.43
   9  -5  -6   -0.32    0.24
   9   5   6    0.64    1.64
  -9  -5   7    0.80    0.62
  -9  -5  -7    0.83    0.57
   9  -5   7    0.56    0.52
   9  -5   7    1.89    0.67
   9  -5  -7    1.25    0.66
   9  -5  -7    2.17    0.67
   9   5   7    4.16    1.89
  -9  -5   8    0.52    0.59
  -9  -5  -8    0.13    0.40
   9  -5   8    0.38    0.43
   9  -5   8    0.66    0.44
   9  -5  -8    0.07    0.50
   9   5   8    2.12    1.71
  -9  -5   9    0.39    0.62
  -9  -5  -9   -0.36    0.33
   9  -5   9    0.47    0.44
   9  -5   9    0.28    0.40
   9  -5  -9    0.43    0.48
  -9  -5  10   -0.03    0.52
  -9  -5 -10    0.19    0.42
   9  -5  10    0.15    0.40
   9  -5 -10   -0.34    0.34
  -9  -5  11    1.47    0.73
  -9  -5 -11    0.58    0.52
   9  -5  11    0.27    0.43
   9  -5 -11    0.48    0.54
   9   5 -11    0.69    0.49
  -9  -5  12    0.85    0.61
  -9  -5 -12   -0.06    0.37
   9  -5  12    0.31    0.42
   9  -5 -12    0.53    0.50
   9   5 -12    0.24    0.34
 -10  -5   0    7.75    1.19
  10  -5   0    8.45    1.19
  10  -5   0    9.07    1.15
 -10  -5   1   29.26    2.07
 -10  -5  -1   25.01    1.93
  10  -5   1   25.24    1.91
  10  -5   1   26.57    1.78
  10  -5  -1   28.91    2.02
  10  -5  -1   30.11    1.96
 -10  -5   2   10.90    1.37
 -10  -5  -2    8.21    1.22
  10  -5   2    8.70    1.21
  10  -5   2   11.68    1.28
  10  -5  -2    8.41    1.23
  10  -5  -2   11.84    1.33
 -10  -5   3    1.49    0.68
 -10  -5  -3    1.23    0.66
  10  -5   3    1.73    0.69
  10  -5   3    2.02    0.75
  10  -5  -3    0.78    0.56
  10  -5  -3    2.36    0.86
 -10  -5   4    1.16    0.67
 -10  -5  -4    0.93    0.59
  10  -5   4    1.50    0.61
  10  -5   4    1.46    0.75
  10  -5  -4    0.81    0.50
  10  -5  -4    3.09    0.87
 -10  -5   5    0.88    0.65
 -10  -5  -5    1.72    0.76
  10  -5   5    1.18    0.63
  10  -5   5    2.90    0.89
  10  -5  -5    1.05    0.68
  10  -5  -5    2.93    0.86
 -10  -5   6    1.03    0.70
 -10  -5  -6    1.41    0.61
  10  -5   6    1.05    0.61
  10  -5   6    2.51    0.77
  10  -5  -6    1.42    0.73
  10  -5  -6    1.04    0.59
 -10  -5   7    6.26    1.31
 -10  -5  -7    5.41    1.06
  10  -5   7    5.51    1.02
  10  -5   7    5.83    0.94
  10  -5  -7    5.00    1.10
  10  -5  -7    2.05    0.77
 -10  -5   8    1.99    0.87
 -10  -5  -8    2.04    0.79
  10  -5   8    1.61    0.67
  10  -5   8    2.67    0.70
  10  -5  -8    1.98    0.78
 -10  -5   9    6.41    1.20
 -10  -5  -9    5.45    1.10
  10  -5   9    5.08    1.02
  10  -5   9   11.71    1.05
  10  -5  -9    6.63    1.21
  10   5   9    6.38    1.99
 -10  -5  10    0.43    0.62
 -10  -5 -10    0.66    0.53
  10  -5  10    0.30    0.50
  10  -5 -10    0.17    0.42
 -11  -5   0    3.39    0.96
  11  -5   0    3.29    0.88
  11  -5   0    4.18    0.93
 -11  -5   1   24.84    1.99
 -11  -5  -1   26.43    2.09
  11  -5   1   27.04    2.03
  11  -5   1   27.51    1.84
  11  -5  -1   23.51    1.93
  11  -5  -1   28.44    1.95
 -11  -5   2    0.29    0.51
 -11  -5  -2   -0.04    0.50
  11  -5   2    0.25    0.42
  11  -5   2    0.37    0.48
  11  -5  -2    0.19    0.55
  11  -5  -2    1.22    0.68
 -11  -5   3    3.64    0.98
 -11  -5  -3    2.72    0.90
  11  -5   3    3.37    0.88
  11  -5   3    3.34    0.84
  11  -5  -3    0.47    0.52
  11  -5  -3    3.48    0.91
 -11  -5   4    0.79    0.57
 -11  -5  -4   -0.09    0.41
  11  -5   4    0.68    0.55
  11  -5   4    0.98    0.60
  11  -5  -4    1.13    0.67
  11  -5  -4    0.46    0.59
 -11  -5   5    5.48    1.12
 -11  -5  -5    4.68    1.06
  11  -5   5    5.40    1.04
  11  -5   5    6.41    1.01
  11  -5  -5    4.25    1.02
  11  -5  -5    6.59    1.10
 -11  -5   6    2.23    0.84
 -11  -5  -6    2.01    0.81
  11  -5   6    2.59    0.84
  11  -5   6    2.76    0.77
  11  -5  -6    2.72    0.89
  11  -5  -6    3.53    0.89
 -11  -5   7    3.41    1.06
 -11  -5  -7    1.78    0.77
  11  -5   7    2.21    0.83
  11  -5   7    2.55    0.76
  11  -5  -7    2.25    0.87
  11  -5   8    0.46    0.40
 -12  -5   0    2.93    0.91
  12  -5   0    3.40    0.96
  12  -5   0    5.46    1.04
  12   5   0    1.59    1.07
 -12  -5   1    0.46    0.60
 -12  -5  -1    0.57    0.56
  12  -5   1   -0.08    0.52
  12  -5   1    1.27    0.69
  12  -5  -1    1.02    0.61
  12  -5  -1    1.47    0.76
  12   5   1    2.21    1.12
 -12  -5   2    3.05    0.94
 -12  -5  -2    3.06    0.94
  12  -5   2    2.47    0.80
  12  -5   2    5.51    1.06
  12  -5  -2    3.31    0.97
  12  -5  -2    4.82    1.01
  12  -5   3    7.79    1.22
  12  -5   3   11.57    1.26
  12  -5  -3   10.55    1.42
  12  -5  -3   11.04    1.40
   0  -6   0   43.66    1.66
   0  -6   0   46.16    1.94
   0  -6   0   40.57    1.96
   0  -6   1   -0.07    0.16
   0  -6   1   -0.03    0.26
   0  -6   1   -0.06    0.19
   0  -6  -1    0.01    0.20
   0  -6  -1   -0.30    0.21
   0  -6  -1   -0.03    0.37
   0  -6   2   21.22    1.19
   0  -6   2   20.68    1.36
   0  -6   2   23.12    1.49
   0  -6  -2   21.09    1.18
   0  -6  -2   23.75    1.40
   0  -6  -2   23.09    1.54
   0  -6   3    0.09    0.22
   0  -6   3   -0.06    0.32
   0  -6   3    0.07    0.44
   0  -6  -3   -0.16    0.15
   0  -6  -3   -0.24    0.19
   0  -6  -3    0.12    0.39
   0  -6   4   76.78    2.31
   0  -6   4   83.83    2.76
   0  -6   4   88.82    2.84
   0  -6  -4   81.88    2.34
   0  -6  -4   17.79    1.17
   0  -6  -4   83.33    2.96
   0  -6   5    0.14    0.22
   0  -6   5   -0.22    0.26
   0  -6   5   -0.41    0.34
   0  -6  -5    0.05    0.23
   0  -6  -5   -0.05    0.10
   0  -6  -5   -0.14    0.28
   0  -6   6   29.90    1.53
   0  -6   6   29.64    1.73
   0  -6   6   31.23    1.74
   0  -6  -6   30.43    1.50
   0   6  -6   -0.08    0.45
   0  -6   7    0.08    0.24
   0  -6   7    0.12    0.41
   0  -6  -7   -0.07    0.19
   0  -6  -7    0.08    0.16
   0   6  -7    0.41    0.48
   0  -6   8    2.24    0.55
   0  -6   8    3.70    0.76
   0  -6  -8    3.08    0.58
   0  -6  -8    2.75    0.57
   0   6  -8   -0.06    0.42
   0  -6   9   -0.15    0.21
   0  -6   9    0.14    0.38
   0  -6  -9   -0.16    0.18
   0  -6  -9   -0.01    0.33
   0   6  -9    0.31    0.46
   0  -6  10   19.13    1.41
   0  -6  10   21.69    1.52
   0  -6 -10   20.01    1.36
   0  -6 -10   17.66    1.26
   0   6 -10   -0.18    0.38
   0  -6  11   -0.15    0.26
   0  -6  11    0.32    0.51
   0  -6 -11   -0.22    0.20
   0  -6 -11    0.09    0.26
   0   6 -11   -0.18    0.31
   0  -6  12   13.58    1.28
   0  -6 -12   13.93    1.24
   0  -6 -12   14.32    1.20
   0   6 -12   -0.42    0.33
   0  -6  13   -0.06    0.33
   0  -6 -13    0.01    0.24
   0  -6 -13    0.13    0.27
   0   6 -13    0.13    0.43
   0  -6  14    6.22    1.01
   0  -6 -14    6.15    0.90
   0  -6 -14    6.47    0.87
   0   6 -14   -0.21    0.42
   0  -6  15   -0.21    0.33
   0  -6 -15   -0.05    0.30
   0   6 -15    0.01    0.45
   0  -6  16    4.31    0.96
   0  -6 -16    4.12    0.85
   0   6 -16    0.10    0.50
  -1  -6   0   23.42    1.31
  -1  -6   0   18.62    1.21
  -1  -6   0   25.65    1.62
   1  -6   0   25.47    1.19
   1  -6   0   26.88    1.57
   1  -6   0   -0.05    0.15
  -1  -6   1   21.96    1.28
  -1  -6   1   22.67    1.36
  -1  -6   1   24.60    1.59
  -1  -6  -1   21.54    1.25
  -1  -6  -1   -0.03    0.09
  -1  -6  -1   25.17    1.60
   1  -6   1   22.59    1.14
   1  -6   1   21.91    1.43
   1  -6   1   22.68    1.47
   1  -6  -1   24.29    1.16
   1  -6  -1   23.74    1.45
   1  -6  -1   21.45    1.48
  -1  -6   2   93.55    2.61
  -1  -6   2   93.29    2.73
  -1  -6   2   20.30    1.39
  -1  -6  -2   91.43    2.56
  -1  -6  -2   56.70    2.01
  -1  -6  -2  105.86    3.17
   1  -6   2   91.92    2.29
   1  -6   2   86.71    2.78
   1  -6   2  101.69    3.01
   1  -6  -2   92.35    2.25
   1  -6  -2   90.30    2.74
   1  -6  -2  102.40    3.11
  -1  -6   3   40.75    1.76
  -1  -6   3   40.19    1.85
  -1  -6   3   25.14    1.55
  -1  -6  -3   37.62    1.68
  -1  -6  -3   41.95    1.75
  -1  -6  -3   42.35    2.14
   1  -6   3   40.51    1.56
   1  -6   3   39.42    1.93
   1  -6   3   41.88    1.98
   1  -6  -3   40.14    1.52
   1  -6  -3   42.29    1.91
   1  -6  -3   44.05    2.08
  -1  -6   4   17.49    1.20
  -1  -6   4   18.33    1.31
  -1  -6   4   20.86    1.49
  -1  -6  -4   17.34    1.18
  -1  -6  -4   17.72    1.16
  -1  -6  -4   18.44    1.40
   1  -6   4   18.21    1.09
   1  -6   4   19.03    1.40
   1  -6   4   21.62    1.45
   1  -6  -4   16.49    1.01
   1  -6  -4   16.81    1.24
   1  -6  -4   16.82    1.37
  -1  -6   5    1.04    0.44
  -1  -6   5    0.85    0.46
  -1  -6   5    1.27    0.67
  -1  -6  -5    1.31    0.45
  -1  -6  -5    1.93    0.52
   1  -6   5    1.28    0.40
   1  -6   5    0.97    0.49
   1  -6   5    2.06    0.70
   1  -6  -5    1.02    0.36
   1  -6  -5    1.64    0.54
   1  -6  -5    1.88    0.74
  -1  -6   6    5.62    0.77
  -1  -6   6    5.28    0.91
  -1  -6  -6    4.67    0.68
  -1  -6  -6    6.71    0.81
   1  -6   6    4.89    0.65
   1  -6   6    5.95    0.87
   1  -6   6    6.68    0.94
   1  -6  -6    5.46    0.65
   1  -6  -6    6.39    0.88
   1  -6  -6    7.27    0.98
   1   6  -6    0.65    0.46
  -1  -6   7    4.45    0.71
  -1  -6   7    4.22    0.83
  -1  -6  -7    4.30    0.69
  -1  -6  -7    2.29    0.56
   1  -6   7    4.28    0.65
   1  -6   7    5.05    0.83
   1  -6   7    3.99    0.77
   1  -6  -7    4.15    0.59
  -1   6  -7    0.49    0.43
   1   6  -7    0.44    0.45
  -1  -6   8   15.44    1.23
  -1  -6   8   13.90    1.26
  -1  -6  -8   13.11    1.10
  -1  -6  -8   12.46    1.00
   1  -6   8   13.82    1.08
   1  -6   8   13.39    1.32
   1  -6   8   14.35    1.20
   1  -6  -8   13.54    1.01
   1  -6  -8    7.12    0.93
  -1   6  -8    0.05    0.44
   1   6  -8   -0.43    0.33
  -1  -6   9    2.51    0.64
  -1  -6   9    4.53    0.82
  -1  -6  -9    3.93    0.69
  -1  -6  -9    2.57    0.59
   1  -6   9    2.91    0.59
   1  -6   9    3.37    0.77
   1  -6  -9    3.98    0.61
   1  -6  -9    3.70    0.75
  -1   6  -9    0.04    0.42
   1   6  -9    0.03    0.45
  -1  -6  10   22.08    1.56
  -1  -6 -10   21.77    1.50
  -1  -6 -10   22.96    1.35
   1  -6  10   21.29    1.43
   1  -6  10   25.54    1.57
   1  -6 -10   23.58    1.42
   1  -6 -10   23.63    1.54
  -1   6 -10    0.19    0.42
   1   6 -10    0.30    0.43
  -1  -6  11    2.56    0.70
  -1  -6 -11    2.53    0.67
  -1  -6 -11    2.67    0.56
   1  -6  11    2.32    0.62
   1  -6  11    3.09    0.71
   1  -6 -11    1.88    0.52
   1  -6 -11    2.94    0.64
  -1   6 -11    0.45    0.48
   1   6 -11   -0.27    0.34
  -1  -6  12   -0.26    0.26
  -1  -6 -12    0.25    0.36
   1  -6  12   -0.24    0.26
   1  -6  12    0.29    0.43
   1  -6 -12    0.08    0.26
   1  -6 -12    0.72    0.37
  -1   6 -12    0.34    0.55
   1   6 -12    0.03    0.42
  -1  -6  13    0.11    0.33
  -1  -6 -13    0.03    0.37
   1  -6  13    0.24    0.38
   1  -6  13    0.33    0.60
   1  -6 -13    0.40    0.33
   1  -6 -13    0.43    0.30
  -1   6 -13   -0.28    0.37
   1   6 -13   -0.03    0.41
  -1  -6  14    2.92    0.82
  -1  -6 -14    3.88    0.82
   1  -6  14    3.67    0.78
   1  -6  14    4.97    0.93
   1  -6 -14    4.96    0.82
   1  -6 -14    3.89    0.74
  -1   6 -14    0.30    0.49
   1   6 -14   -0.52    0.28
  -1  -6  15   -0.21    0.31
  -1  -6 -15   -0.01    0.30
   1  -6  15   -0.56    0.27
   1  -6  15    0.70    0.66
   1  -6 -15    0.20    0.32
   1  -6 -15    0.49    0.30
  -1   6 -15    0.02    0.42
   1   6 -15   -0.06    0.51
  -1  -6  16    5.57    1.05
  -1  -6 -16    5.67    0.96
   1  -6  16    6.28    1.05
   1  -6 -16    7.11    0.99
   1  -6 -16    2.74    0.68
  -1   6 -16   -0.36    0.41
   1   6 -16   -0.69    0.39
  -2  -6   0    6.71    0.78
  -2  -6   0    7.25    0.77
  -2  -6   0    7.54    1.01
   2  -6   0    6.29    0.56
   2  -6   0    7.55    0.90
   2  -6   0    7.69    0.94
  -2  -6   1    9.36    0.91
  -2  -6   1    1.78    0.36
  -2  -6   1    8.16    1.06
  -2  -6  -1    6.58    0.78
  -2  -6  -1    9.21    0.84
  -2  -6  -1    8.73    1.07
   2  -6   1    9.10    0.67
   2  -6   1    7.04    0.92
   2  -6   1   10.95    1.10
   2  -6  -1    8.10    0.62
   2  -6  -1    9.51    1.01
   2  -6  -1   -0.05    0.15
  -2  -6   2   28.96    1.56
  -2  -6   2    4.36    0.58
  -2  -6   2   30.38    1.78
  -2  -6  -2   28.15    1.52
  -2  -6  -2   29.84    1.42
  -2  -6  -2   33.79    2.07
   2  -6   2   29.31    1.20
   2  -6   2   31.01    1.74
   2  -6   2   32.04    1.75
   2  -6  -2   29.31    1.21
   2  -6  -2   29.06    1.67
   2  -6  -2   33.90    1.83
  -2  -6   3   10.66    1.00
  -2  -6   3   14.08    1.12
  -2  -6   3    6.09    0.87
  -2  -6  -3    9.91    0.95
  -2  -6  -3   10.08    0.85
  -2  -6  -3   11.65    1.14
   2  -6   3   11.26    0.77
   2  -6   3   11.26    1.15
   2  -6   3   12.90    1.15
   2  -6  -3   11.22    0.79
   2  -6  -3   10.84    1.09
   2  -6  -3   13.59    1.24
  -2  -6   4   43.25    1.94
  -2  -6   4   42.40    1.91
  -2  -6   4    3.99    0.65
  -2  -6  -4   39.47    1.82
  -2  -6  -4   42.26    1.66
   2  -6   4   39.40    1.48
   2  -6   4   36.69    1.94
   2  -6   4   43.21    1.98
   2  -6  -4   39.92    1.59
   2  -6  -4   46.95    2.09
   2  -6  -4   36.77    1.98
  -2  -6   5   61.21    2.32
  -2  -6   5   64.19    2.52
  -2  -6  -5   60.61    2.28
  -2  -6  -5   73.83    2.18
   2  -6   5   62.35    1.92
   2  -6   5   61.57    2.50
   2  -6   5   62.89    2.36
   2  -6  -5   63.15    2.09
   2  -6  -5   63.50    2.45
   2  -6  -5   70.28    2.71
  -2  -6   6    7.41    0.92
  -2  -6   6    7.04    0.99
  -2  -6  -6    6.57    0.84
  -2  -6  -6    7.80    0.78
   2  -6   6    6.55    0.70
   2  -6   6    6.84    0.94
   2  -6   6    8.97    1.02
   2  -6  -6    6.52    0.72
   2  -6  -6    5.82    0.93
   2  -6  -6    8.02    1.02
  -2  -6   7    4.13    0.74
  -2  -6   7    5.08    0.91
  -2  -6  -7    4.84    0.74
  -2  -6  -7    3.65    0.56
   2  -6   7    3.91    0.59
   2  -6   7    3.53    0.78
   2  -6   7    4.04    0.78
   2  -6  -7    4.39    0.82
   2   6  -7    0.95    0.50
  -2  -6   8   17.45    1.37
  -2  -6  -8   17.98    1.34
  -2  -6  -8   15.17    1.06
   2  -6   8   18.96    1.20
   2  -6   8   15.87    1.41
   2  -6   8   18.32    1.35
   2  -6  -8   19.18    1.31
   2  -6  -8    9.77    1.12
   2   6  -8    0.11    0.46
  -2  -6   9    2.50    0.69
  -2  -6  -9    3.53    0.72
   2  -6   9    2.55    0.54
   2  -6   9    2.36    0.73
   2  -6   9    2.44    0.67
   2  -6  -9    2.25    0.48
   2  -6  -9    1.77    0.65
  -2   6  -9   -0.15    0.41
   2   6  -9    0.02    0.44
  -2  -6  10   20.37    1.55
  -2  -6 -10   23.86    1.62
   2  -6  10   22.77    1.44
   2  -6  10   25.44    1.53
   2  -6 -10   20.37    1.50
  -2   6 -10   -0.19    0.41
   2   6 -10   -0.25    0.38
  -2  -6  11    6.91    0.99
  -2  -6 -11    8.40    1.05
   2  -6  11    7.38    0.90
   2  -6  11   10.38    1.04
   2  -6 -11    7.99    1.01
  -2   6 -11   -0.04    0.37
   2   6 -11    0.22    0.45
  -2  -6  12   -0.02    0.37
  -2  -6 -12   -0.12    0.33
   2  -6  12    0.03    0.30
   2  -6  12    0.25    0.43
   2  -6 -12    0.57    0.47
  -2   6 -12    0.00    0.44
   2   6 -12   -0.10    0.38
  -2  -6  13    2.35    0.75
  -2  -6 -13    2.22    0.74
   2  -6  13    3.30    0.76
   2  -6  13    4.28    0.80
   2  -6 -13    3.02    0.74
  -2   6 -13    0.20    0.46
   2   6 -13    0.18    0.45
  -2  -6  14    5.80    1.05
  -2  -6 -14    5.43    0.97
   2  -6  14    6.44    0.96
   2  -6  14    6.89    1.00
   2  -6 -14    4.98    0.89
  -2   6 -14    0.28    0.51
   2   6 -14   -0.20    0.42
  -2  -6  15    0.11    0.44
  -2  -6 -15    0.35    0.44
   2  -6  15   -0.10    0.29
   2  -6  15    0.39    0.46
   2  -6 -15    0.61    0.43
  -2   6 -15    0.48    0.51
   2   6 -15    0.21    0.45
  -2  -6  16    1.25    0.70
  -2  -6 -16    2.56    0.78
   2  -6  16    2.02    0.70
   2  -6  16    2.79    0.79
   2  -6 -16    2.20    0.73
  -2   6 -16   -0.66    0.40
   2   6 -16    0.02    0.46
  -3  -6   0   19.52    1.33
  -3  -6   0   20.27    1.17
  -3  -6   0   21.46    1.54
   3  -6   0   17.23    1.35
   3  -6   0   20.40    1.44
  -3  -6   1    1.89    0.55
  -3  -6   1    2.16    0.45
  -3  -6   1    2.46    0.76
  -3  -6  -1    1.88    0.54
  -3  -6  -1    1.91    0.42
  -3  -6  -1    1.69    1.38
   3  -6   1    2.80    0.70
   3  -6   1    2.05    0.72
   3  -6  -1    1.91    0.63
   3  -6  -1    2.12    0.61
  -3  -6   2   36.51    1.82
  -3  -6   2   37.25    1.66
  -3  -6   2   36.44    1.95
  -3  -6  -2   36.55    1.81
  -3  -6  -2   36.06    1.48
  -3  -6  -2   40.45    2.04
   3  -6   2   38.52    1.98
   3  -6   2   39.56    1.91
   3  -6  -2   37.96    1.94
   3  -6  -2    2.29    0.51
  -3  -6   3    8.21    0.95
  -3  -6   3    1.39    0.34
  -3  -6   3    7.42    1.03
  -3  -6  -3    6.88    0.86
  -3  -6  -3    8.39    0.73
   3  -6   3    7.96    1.03
   3  -6   3    7.68    0.98
   3  -6  -3    4.68    0.85
   3  -6  -3    8.71    1.08
  -3  -6   4    2.28    0.63
  -3  -6   4    0.99    0.37
  -3  -6   4    3.98    0.85
  -3  -6  -4    2.34    0.59
  -3  -6  -4    5.16    0.60
   3  -6   4    3.87    0.79
   3  -6   4    3.00    0.77
   3  -6  -4    4.32    0.79
   3  -6  -4    2.59    0.76
  -3  -6   5   33.71    1.84
  -3  -6   5   -0.09    0.16
  -3  -6  -5   32.11    1.76
  -3  -6  -5   33.91    1.40
   3  -6   5   32.24    1.90
   3  -6   5   38.79    1.86
   3  -6  -5   37.85    2.00
   3  -6  -5   37.13    2.05
  -3  -6   6   26.47    1.66
  -3  -6   6   29.42    1.78
  -3  -6  -6   26.91    1.63
   3  -6   6   26.85    1.77
   3  -6   6   24.47    1.51
   3  -6  -6   25.69    1.67
   3  -6  -6   28.88    1.82
  -3  -6   7    8.11    1.01
  -3  -6  -7    9.01    1.03
   3  -6   7    8.63    1.09
   3  -6   7   10.72    1.09
   3   6  -7    0.24    0.46
  -3  -6   8    4.91    0.87
  -3  -6  -8    4.42    0.80
   3  -6   8    5.31    0.93
   3  -6   8    5.18    0.86
   3  -6  -8    2.76    0.83
   3   6  -8   -0.28    0.33
  -3  -6   9    5.79    0.92
  -3  -6  -9    3.86    0.78
   3  -6   9    5.37    0.94
   3  -6   9    4.05    0.80
   3  -6  -9    3.74    0.78
   3   6  -9   -0.10    0.37
  -3  -6  10    4.25    0.86
  -3  -6 -10    4.28    0.80
   3  -6  10    3.61    0.63
   3  -6  10    3.61    0.83
   3  -6  10    4.20    0.80
   3  -6 -10    4.05    0.82
  -3   6 -10   -0.13    0.46
   3   6 -10    0.00    0.37
  -3  -6  11    0.87    0.50
  -3  -6 -11    1.12    0.54
   3  -6  11    0.29    0.32
   3  -6  11    0.80    0.51
   3  -6  11    0.61    0.52
   3  -6 -11    1.15    0.55
  -3   6 -11   -0.14    0.45
   3   6 -11   -0.29    0.31
  -3  -6  12    2.22    0.71
  -3  -6 -12    3.39    0.80
   3  -6  12    2.49    0.63
   3  -6  12    2.72    0.80
   3  -6  12    3.78    0.74
   3  -6 -12    2.72    0.76
  -3   6 -12    0.61    0.58
   3   6 -12   -0.08    0.39
  -3  -6  13    8.18    1.16
  -3  -6 -13    8.49    1.15
   3  -6  13    7.50    0.95
   3  -6  13    8.42    0.98
   3  -6 -13    8.83    1.15
  -3   6 -13   -0.21    0.42
   3   6 -13   -0.58    0.33
  -3  -6  14    4.66    0.99
  -3  -6 -14   11.67    1.37
   3  -6  14    4.11    0.79
   3  -6  14    4.85    0.80
   3  -6 -14    5.98    1.03
  -3   6 -14   -0.06    0.41
   3   6 -14    0.21    0.40
  -3  -6  15    1.79    0.70
  -3  -6 -15    1.18    0.55
   3  -6  15    1.53    0.58
   3  -6  15    2.07    0.59
   3  -6 -15    0.83    0.52
  -3   6 -15    0.03    0.49
   3   6 -15    0.09    0.41
  -3  -6  16    0.91    0.59
  -3  -6 -16    0.95    0.60
   3  -6  16    0.39    0.40
   3  -6  16    0.83    0.43
   3  -6 -16    0.94    0.55
  -3   6 -16    0.24    0.52
   3   6 -16    0.18    0.45
  -4  -6   0    3.11    0.67
  -4  -6   0    3.70    0.50
  -4  -6   0    4.89    0.80
   4  -6   0    3.68    0.75
   4  -6   0    4.20    0.82
  -4  -6   1    2.45    0.65
  -4  -6   1    3.04    0.49
  -4  -6   1    2.90    0.75
  -4  -6  -1    2.34    0.60
  -4  -6  -1    2.43    0.43
   4  -6   1    2.74    0.74
   4  -6   1    3.60    0.78
   4  -6  -1    3.10    0.69
   4  -6  -1    2.50    0.76
  -4  -6   2    8.96    1.02
  -4  -6   2   10.87    0.90
  -4  -6   2    9.92    1.12
  -4  -6  -2    8.99    1.00
  -4  -6  -2    8.52    0.71
   4  -6   2   10.11    1.14
   4  -6   2    9.87    1.09
   4  -6  -2    9.77    1.09
   4  -6  -2    7.25    0.94
  -4  -6   3   17.88    1.42
  -4  -6   3   20.78    1.25
  -4  -6   3   24.02    1.65
  -4  -6  -3   20.04    1.44
   4  -6   3   18.41    1.47
   4  -6   3   20.04    1.41
   4  -6  -3   20.16    1.51
   4  -6  -3    7.49    0.91
  -4  -6   4   20.95    1.52
  -4  -6   4   20.04    1.50
  -4  -6  -4   19.94    1.45
   4  -6   4   22.09    1.63
   4  -6   4   21.65    1.44
   4  -6  -4   19.46    1.49
   4  -6  -4   21.94    1.59
   4   6  -4    0.57    0.41
  -4  -6   5    0.68    0.42
  -4  -6   5    0.70    0.52
  -4  -6  -5    0.63    0.37
   4  -6   5    0.13    0.36
   4  -6   5    1.06    0.58
   4  -6  -5    0.31    0.39
   4  -6  -5    1.31    0.68
  -4  -6   6    5.87    0.92
  -4  -6  -6    6.86    0.93
   4  -6   6    7.28    1.03
   4  -6   6    8.35    1.00
   4  -6  -6    6.51    0.96
   4  -6  -6    7.32    0.99
   4   6  -6    0.82    0.44
  -4  -6   7    3.86    0.83
  -4  -6  -7    4.00    0.78
   4  -6   7    3.40    0.80
   4  -6   7    2.97    0.74
   4  -6  -7    2.84    0.81
  -4  -6   8   20.43    1.57
  -4  -6  -8   18.14    1.49
   4  -6   8   17.78    1.55
   4  -6   8   22.50    1.44
   4  -6  -8   16.18    1.47
   4   6  -8   -0.07    0.38
  -4  -6   9    2.24    0.74
  -4  -6  -9    1.53    0.60
   4  -6   9    1.13    0.57
   4  -6   9    2.07    0.73
   4  -6  -9    1.03    0.57
   4   6  -9   -0.10    0.37
  -4  -6  10    8.24    1.08
  -4  -6 -10    8.23    1.10
   4  -6  10    8.97    1.17
   4  -6  10    8.86    0.97
   4  -6 -10    6.66    1.02
   4   6 -10   -0.28    0.35
  -4  -6  11    1.15    0.60
  -4  -6 -11    1.12    0.58
   4  -6  11    0.53    0.49
   4  -6  11    2.16    0.67
   4  -6 -11    2.15    0.71
   4   6 -11    0.24    0.43
  -4  -6  12    1.24    0.60
  -4  -6 -12    1.08    0.55
   4  -6  12    1.39    0.61
   4  -6  12    1.89    0.73
   4  -6 -12    1.04    0.49
  -4   6 -12    0.21    0.53
   4   6 -12    0.05    0.41
  -4  -6  13    1.94    0.74
  -4  -6 -13    2.27    0.79
   4  -6  13    1.82    0.71
   4  -6  13    1.96    0.69
   4  -6 -13    2.92    0.82
  -4   6 -13   -0.34    0.50
   4   6 -13   -0.07    0.40
  -4  -6  14    0.93    0.57
  -4  -6 -14    1.64    0.72
   4  -6  14    1.58    0.74
   4  -6  14    1.83    0.61
   4  -6 -14    0.91    0.54
  -4   6 -14    0.09    0.47
   4   6 -14    0.52    0.50
  -4  -6  15    6.43    1.14
  -4  -6 -15    6.53    1.14
   4  -6  15    6.73    1.16
   4  -6  15    7.34    0.88
   4  -6 -15    8.28    1.19
  -4   6 -15    0.13    0.50
   4   6 -15   -0.62    0.38
  -5  -6   0    1.74    0.61
   5  -6   0    2.37    0.69
   5  -6   0    3.03    0.81
  -5  -6   1    7.47    0.96
  -5  -6   1    7.84    0.72
  -5  -6  -1    7.72    1.00
   5  -6   1    6.96    1.02
   5  -6   1    9.01    1.07
   5  -6  -1    7.30    1.03
   5  -6  -1   10.84    1.18
  -5  -6   2    0.54    0.44
  -5  -6   2    1.22    0.36
  -5  -6   2    0.93    0.49
  -5  -6  -2    0.69    0.44
   5  -6   2    0.58    0.44
   5  -6   2    1.63    0.69
   5  -6  -2    0.34    0.43
   5  -6  -2    0.63    0.50
  -5  -6   3    4.17    0.80
  -5  -6   3    5.18    0.81
  -5  -6  -3    3.93    0.78
   5  -6   3    3.54    0.78
   5  -6   3    4.96    0.84
   5  -6  -3    5.14    0.87
   5  -6  -3    1.88    0.67
  -5  -6   4    4.04    0.83
  -5  -6   4    4.01    0.81
  -5  -6  -4    3.52    0.76
   5  -6   4    2.95    0.78
   5  -6   4    3.63    0.79
   5  -6  -4    4.15    0.82
   5  -6  -4    3.82    0.76
  -5  -6   5    7.93    1.07
  -5  -6  -5    8.65    1.05
   5  -6   5    9.10    1.11
   5  -6   5    9.72    1.05
   5  -6  -5    9.48    1.18
   5  -6  -5    7.39    1.07
  -5  -6   6    6.42    1.04
  -5  -6  -6    6.42    0.96
   5  -6   6    6.14    0.97
   5  -6   6    7.76    0.96
   5  -6  -6    7.52    1.12
   5  -6  -6    9.75    1.15
  -5  -6   7    3.55    0.88
  -5  -6  -7    3.64    0.80
   5  -6   7    3.80    0.82
   5  -6   7    3.96    0.80
   5  -6  -7    1.84    0.67
   5  -6  -7    3.48    0.84
   5   6  -7    0.59    0.46
  -5  -6   8    0.48    0.48
  -5  -6  -8    0.48    0.41
   5  -6   8    0.47    0.44
   5  -6   8    0.37    0.43
   5  -6  -8   -0.05    0.41
   5   6  -8    0.16    0.38
  -5  -6   9    4.91    0.97
  -5  -6  -9    4.51    0.87
   5  -6   9    5.19    0.97
   5  -6   9    6.17    0.85
   5  -6  -9    4.25    0.90
   5   6  -9    0.39    0.41
  -5  -6  10    0.13    0.36
  -5  -6 -10    0.15    0.36
   5  -6  10   -0.07    0.36
   5  -6  10   -0.04    0.34
   5  -6 -10    0.12    0.45
   5   6 -10    0.00    0.27
  -5  -6  11    1.86    0.73
  -5  -6 -11    1.54    0.65
   5  -6  11    3.25    0.80
   5  -6  11    2.06    0.71
   5  -6 -11    2.92    0.84
   5   6 -11    0.45    0.37
  -5  -6  12    1.57    0.67
  -5  -6 -12    1.17    0.58
   5  -6  12    0.78    0.58
   5  -6  12    1.14    0.52
   5  -6 -12    0.69    0.54
   5   6 -12    0.16    0.37
  -5  -6  13    3.79    0.99
  -5  -6 -13    5.09    1.01
   5  -6  13    3.84    0.90
   5  -6  13    4.90    0.78
   5  -6 -13    5.58    0.99
   5   6 -13   -0.35    0.27
  -5  -6  14    0.07    0.49
  -5  -6 -14    1.92    0.78
   5  -6  14    0.99    0.67
   5  -6  14    2.61    0.61
   5  -6 -14    0.73    0.61
   5   6 -14    0.15    0.41
   5  -6  15    0.98    0.46
  -6  -6   0    3.86    0.83
   6  -6   0    5.01    0.92
   6  -6   0    6.15    1.00
  -6  -6   1   19.70    1.57
  -6  -6  -1   18.26    1.50
   6  -6   1   20.68    1.65
   6  -6   1   22.05    1.55
   6  -6  -1   20.33    1.61
   6  -6  -1   21.85    1.60
  -6  -6   2    2.37    0.76
  -6  -6  -2    2.69    0.74
   6  -6   2    1.96    0.68
   6  -6   2    2.61    0.80
   6  -6  -2    2.49    0.76
   6  -6  -2    3.63    0.86
  -6  -6   3   15.47    1.44
  -6  -6  -3   16.98    1.47
   6  -6   3   15.53    1.43
   6  -6   3   15.10    1.31
   6  -6  -3   17.23    1.53
   6  -6  -3   16.79    1.43
  -6  -6   4    2.68    0.76
  -6  -6  -4    2.60    0.72
   6  -6   4    1.96    0.71
   6  -6   4    3.53    0.79
   6  -6  -4    2.37    0.78
   6  -6  -4    0.18    0.23
  -6  -6   5    0.06    0.35
  -6  -6  -5    0.45    0.39
   6  -6   5   -0.16    0.30
   6  -6   5    0.42    0.51
   6  -6  -5    0.04    0.45
   6  -6  -5   -0.33    0.30
   6   6  -5    0.63    0.35
  -6  -6   6    0.73    0.47
  -6  -6  -6    0.48    0.42
   6  -6   6   -0.16    0.35
   6  -6   6    1.16    0.54
   6  -6  -6   -0.12    0.40
   6  -6  -6    0.48    0.46
   6   6  -6    0.29    0.33
  -6  -6   7    0.97    0.55
  -6  -6  -7    2.25    0.73
   6  -6   7    2.18    0.74
   6  -6   7    3.00    0.88
   6  -6  -7    1.96    0.71
   6   6  -7   -0.13    0.26
  -6  -6   8    1.16    0.63
  -6  -6  -8    1.27    0.61
   6  -6   8    1.86    0.68
   6  -6   8    1.09    0.55
   6  -6  -8    1.65    0.67
   6   6  -8   -0.26    0.29
  -6  -6   9    1.65    0.68
  -6  -6  -9    2.22    0.74
   6  -6   9    0.72    0.51
   6  -6   9    1.83    0.63
   6  -6  -9    1.23    0.61
   6   6  -9   -0.07    0.29
  -6  -6  10    1.43    0.64
  -6  -6 -10    1.61    0.65
   6  -6  10    2.35    0.72
   6  -6  10    2.45    0.65
   6  -6 -10    3.35    0.87
   6   6 -10   -0.04    0.35
  -6  -6  11    0.42    0.48
  -6  -6 -11    0.58    0.47
   6  -6  11    0.16    0.42
   6  -6  11    1.24    0.53
   6  -6 -11    0.13    0.41
   6   6 -11   -0.36    0.27
  -6  -6  12    0.52    0.50
  -6  -6 -12    0.34    0.51
   6  -6  12    0.17    0.44
   6  -6 -12    0.04    0.48
   6   6 -12   -0.11    0.35
  -6  -6  13    0.00    0.38
  -6  -6 -13   -0.01    0.38
   6  -6  13    0.16    0.48
   6  -6  13    0.38    0.40
   6  -6 -13   -0.11    0.43
   6   6 -13    0.15    0.40
  -6  -6  14    2.34    0.88
  -6  -6 -14    1.52    0.76
   6  -6  14    0.79    0.57
   6  -6 -14    4.39    1.01
   6   6 -14   -0.02    0.35
  -7  -6   0    0.77    0.51
   7  -6   0    1.23    0.62
   7  -6   0    1.96    0.76
  -7  -6   1    2.65    0.76
  -7  -6  -1    2.12    0.70
   7  -6   1    3.05    0.81
   7  -6   1    3.91    0.83
   7  -6  -1    2.84    0.75
   7  -6  -1    3.05    0.80
  -7  -6   2    8.51    1.14
  -7  -6  -2   10.02    1.21
   7  -6   2    8.41    1.17
   7  -6   2    8.75    1.10
   7  -6  -2    7.74    1.12
   7  -6  -2    9.98    1.22
  -7  -6   3    1.89    0.70
  -7  -6  -3    1.77    0.66
   7  -6   3    2.51    0.79
   7  -6   3    2.35    0.74
   7  -6  -3    2.20    0.75
   7  -6  -3    2.29    0.71
  -7  -6   4    0.95    0.56
  -7  -6  -4    0.49    0.45
   7  -6   4    0.70    0.54
   7  -6   4    0.68    0.50
   7  -6  -4    1.08    0.65
   7  -6  -4    0.44    0.48
  -7  -6   5    1.72    0.66
  -7  -6  -5    1.72    0.66
   7  -6   5    1.55    0.67
   7  -6   5    1.84    0.74
   7  -6  -5    2.67    0.81
   7  -6  -5    0.09    0.26
  -7  -6   6    5.97    1.02
  -7  -6  -6    6.15    1.01
   7  -6   6    5.89    1.01
   7  -6   6    6.95    0.96
   7  -6  -6    2.19    0.74
   7  -6  -6    6.88    1.09
  -7  -6   7    0.41    0.43
  -7  -6  -7    0.04    0.33
   7  -6   7    0.14    0.43
   7  -6   7    1.62    0.68
   7  -6  -7    0.36    0.52
  -7  -6   8    0.35    0.46
  -7  -6  -8    0.74    0.49
   7  -6   8    0.18    0.37
   7  -6   8    0.82    0.49
   7  -6  -8    0.56    0.50
   7   6  -8    0.37    0.29
  -7  -6   9    2.30    0.79
  -7  -6  -9    3.00    0.83
   7  -6   9    4.19    0.93
   7  -6   9    4.13    0.79
   7  -6  -9    4.10    0.97
   7   6  -9    0.16    0.31
  -7  -6  10    0.27    0.49
  -7  -6 -10   -0.27    0.35
   7  -6  10   -0.32    0.30
   7  -6  10    0.14    0.35
   7  -6 -10    0.24    0.47
   7   6 -10   -0.34    0.30
  -7  -6  11    0.34    0.49
  -7  -6 -11    0.10    0.42
   7  -6  11    0.29    0.43
   7  -6  11    0.08    0.36
   7  -6 -11    0.32    0.49
   7   6 -11    0.02    0.29
  -7  -6  12    0.66    0.54
  -7  -6 -12    1.82    0.77
   7  -6  12    0.96    0.66
   7  -6  12    2.51    0.61
   7  -6 -12    1.83    0.78
   7   6 -12    0.29    0.33
  -8  -6   0    5.59    1.00
   8  -6   0    4.87    0.95
   8  -6   0    6.04    0.99
  -8  -6   1    1.29    0.62
  -8  -6  -1    1.08    0.58
   8  -6   1    1.22    0.64
   8  -6   1    1.49    0.67
   8  -6  -1    0.97    0.56
   8  -6  -1    1.26    0.69
  -8  -6   2    1.46    0.64
  -8  -6  -2    1.64    0.68
   8  -6   2    1.44    0.66
   8  -6   2    2.59    0.86
   8  -6  -2    1.76    0.70
   8  -6  -2    2.64    0.82
  -8  -6   3    0.17    0.42
  -8  -6  -3    0.14    0.34
   8  -6   3    0.77    0.55
   8  -6   3    0.57    0.52
   8  -6  -3    0.88    0.56
   8  -6  -3    1.03    0.64
  -8  -6   4    4.13    0.93
  -8  -6  -4    3.55    0.86
   8  -6   4    3.92    0.92
   8  -6   4    2.58    0.75
   8  -6  -4    2.64    0.79
   8  -6  -4    4.25    0.93
  -8  -6   5    6.06    1.08
  -8  -6  -5    4.26    0.90
   8  -6   5    4.82    0.96
   8  -6   5    6.22    0.92
   8  -6  -5    6.29    1.11
   8  -6  -5    2.75    0.70
  -8  -6   6    2.93    0.89
  -8  -6  -6    1.66    0.69
   8  -6   6    1.89    0.72
   8  -6   6    3.45    0.76
   8  -6  -6    1.88    0.77
   8  -6  -6    1.71    0.69
  -8  -6   7    5.59    1.07
  -8  -6  -7    5.25    1.01
   8  -6   7    4.83    1.00
   8  -6   7    5.82    0.92
   8  -6  -7    3.40    0.96
  -8  -6   8    0.37    0.54
  -8  -6  -8   -0.06    0.39
   8  -6   8   -0.14    0.33
   8  -6   8    0.04    0.42
   8  -6  -8   -0.09    0.36
  -8  -6   9    2.37    0.86
  -8  -6  -9    2.07    0.78
   8  -6   9    1.51    0.71
   8  -6   9    3.10    0.69
   8  -6  -9    2.79    0.94
  -8  -6  10    6.69    1.20
  -8  -6 -10    6.72    1.20
   8  -6  10    8.83    1.26
   8  -6  10    7.80    0.90
   8  -6 -10    7.72    1.25
  -8  -6  11    1.70    0.74
  -8  -6 -11    2.59    0.92
   8  -6  11    1.69    0.73
   8  -6  11    3.05    0.64
   8  -6 -11    2.86    0.91
  -9  -6   0    6.62    1.13
   9  -6   0    7.16    1.14
   9  -6   0    9.55    1.21
  -9  -6   1    0.85    0.52
  -9  -6  -1    1.03    0.61
   9  -6   1    1.83    0.69
   9  -6   1    0.76    0.70
   9  -6  -1    1.19    0.62
   9  -6  -1    1.52    0.72
  -9  -6   2    1.30    0.64
  -9  -6  -2    1.27    0.67
   9  -6   2    1.45    0.67
   9  -6   2    1.48    0.68
   9  -6  -2    0.80    0.59
   9  -6  -2    0.97    0.62
  -9  -6   3    0.68    0.58
  -9  -6  -3    1.29    0.63
   9  -6   3    1.06    0.56
   9  -6   3    1.65    0.79
   9  -6  -3    1.10    0.64
   9  -6  -3    1.74    0.79
  -9  -6   4    1.49    0.69
  -9  -6  -4    0.69    0.55
   9  -6   4    1.62    0.66
   9  -6   4    2.29    0.84
   9  -6  -4    2.11    0.78
   9  -6  -4    0.88    0.66
  -9  -6   5    0.78    0.62
  -9  -6  -5    0.39    0.42
   9  -6   5   -0.09    0.36
   9  -6   5    0.11    0.48
   9  -6  -5    0.13    0.49
   9  -6  -5    1.09    0.57
  -9  -6   6    0.14    0.48
  -9  -6  -6    0.38    0.51
   9  -6   6    0.57    0.51
   9  -6   6    1.08    0.59
   9  -6  -6   -0.01    0.41
   9  -6  -6   -0.15    0.29
  -9  -6   7    0.20    0.52
  -9  -6  -7    0.58    0.47
   9  -6   7    0.65    0.53
   9  -6   7    1.01    0.58
   9  -6  -7    0.59    0.56
  -9  -6   8    0.42    0.48
  -9  -6  -8    0.90    0.59
   9  -6   8    1.00    0.63
   9  -6   8    1.23    0.67
   9  -6  -8    0.70    0.60
  -9  -6   9    1.91    0.78
  -9  -6  -9    2.09    0.82
   9  -6   9    2.20    0.77
   9  -6   9    2.28    0.61
   9  -6  -9    1.99    0.83
 -10  -6   0   -0.05    0.39
  10  -6   0   -0.08    0.45
  10  -6   0    0.26    0.52
 -10  -6   1    1.23    0.64
 -10  -6  -1    2.65    0.86
  10  -6   1    1.99    0.81
  10  -6   1    1.66    0.76
  10  -6  -1    2.33    0.87
  10  -6  -1    2.99    0.90
 -10  -6   2    0.98    0.56
 -10  -6  -2    0.18    0.42
  10  -6   2    0.37    0.50
  10  -6   2    1.74    0.74
  10  -6  -2    1.40    0.74
  10  -6  -2    2.01    0.89
 -10  -6   3    0.72    0.51
 -10  -6  -3   -0.61    0.28
  10  -6   3    0.32    0.48
  10  -6   3    0.68    0.56
  10  -6  -3    0.95    0.61
  10  -6  -3    0.30    0.50
 -10  -6   4    2.17    0.86
 -10  -6  -4    2.95    0.92
  10  -6   4    3.29    0.87
  10  -6   4    3.27    1.02
  10  -6  -4    1.30    0.63
  10  -6  -4    3.16    0.87
 -10  -6   5    0.74    0.49
 -10  -6  -5    0.58    0.52
  10  -6   5    1.05    0.65
  10  -6   5    1.95    0.73
  10  -6  -5    1.03    0.65
  10  -6  -5    0.85    0.66
 -10  -6   6    4.63    1.07
 -10  -6  -6    3.21    0.93
  10  -6   6    2.71    0.89
  10  -6   6    4.73    0.98
  10  -6  -6    2.77    0.87
  10  -6   7    2.84    0.99
  11  -6   0    2.85    1.02
   0  -7   0   -0.32    0.25
   0  -7   0   -0.02    0.37
   0  -7   0    0.51    0.49
   0  -7   1  170.67    3.58
   0  -7   1  179.33    4.21
   0  -7   1   95.94    3.23
   0  -7  -1  170.76    3.58
   0  -7  -1  175.22    4.08
   0  -7  -1  193.46    4.63
   0  -7   2    0.25    0.24
   0  -7   2    0.02    0.39
   0  -7   2    0.41    0.33
   0  -7  -2   -0.56    0.24
   0  -7  -2   -0.67    0.30
   0  -7  -2    0.35    0.39
   0  -7   3   61.00    2.19
   0  -7   3   63.53    2.59
   0  -7   3   62.08    2.63
   0  -7  -3   59.87    2.16
   0  -7  -3   62.51    2.44
   0  -7  -3   69.27    2.87
   0  -7   4   -0.25    0.18
   0  -7   4    0.02    0.33
   0  -7   4    0.38    0.44
   0  -7  -4   -0.33    0.17
   0  -7  -4   -0.28    0.22
   0  -7   5    9.74    0.94
   0  -7   5    9.12    1.10
   0  -7   5    9.50    1.14
   0  -7  -5    9.84    0.93
   0  -7  -5    0.10    0.14
   0  -7   6   -0.08    0.21
   0  -7   6    0.06    0.35
   0  -7   6   -0.28    0.41
   0  -7  -6   -0.05    0.21
   0  -7  -6    0.04    0.15
   0  -7   7    1.66    0.51
   0  -7   7    1.64    0.66
   0  -7   7    1.00    0.64
   0  -7  -7    1.20    0.43
   0  -7  -7    0.58    0.40
   0  -7   8    0.00    0.28
   0  -7   8    0.12    0.38
   0  -7   8   -0.25    0.36
   0  -7  -8    0.17    0.22
   0  -7  -8    0.04    0.30
   0  -7   9   -0.13    0.24
   0  -7   9    0.18    0.43
   0  -7   9    0.10    0.39
   0  -7  -9    0.05    0.25
   0  -7  -9    0.46    0.38
   0   7  -9   -0.12    0.46
   0  -7  10    0.04    0.29
   0  -7  10   -0.06    0.37
   0  -7 -10    0.08    0.21
   0  -7 -10    0.51    0.36
   0   7 -10    0.06    0.47
   0  -7  11    0.57    0.38
   0  -7  11    0.59    0.50
   0  -7 -11    1.21    0.47
   0  -7 -11    1.10    0.42
   0   7 -11    0.19    0.53
   0  -7  12   -0.20    0.30
   0  -7  12    0.06    0.45
   0  -7 -12   -0.09    0.23
   0   7 -12    0.04    0.46
   0  -7  13    3.42    0.81
   0  -7  13    4.42    0.88
   0  -7 -13    2.59    0.63
   0   7 -13    0.12    0.41
   0  -7  14   -0.48    0.30
   0  -7  14    1.15    0.59
   0  -7 -14    0.08    0.30
   0   7 -14    0.09    0.48
  -1  -7   0    7.57    0.88
  -1  -7   0    7.72    0.96
  -1  -7   0    8.66    1.13
   1  -7   0    8.58    1.10
   1  -7   0    4.18    0.76
  -1  -7   1   30.44    1.63
  -1  -7   1   32.53    1.80
  -1  -7   1   31.30    1.97
  -1  -7  -1   31.46    1.66
  -1  -7  -1   -0.16    0.12
  -1  -7  -1   34.21    2.01
   1  -7   1   32.89    1.92
   1  -7   1   16.43    1.38
   1  -7  -1   29.89    1.80
   1  -7  -1   36.12    2.06
  -1  -7   2    1.70    0.48
  -1  -7   2    0.93    0.47
  -1  -7   2    1.24    0.68
  -1  -7  -2    0.41    0.35
  -1  -7  -2    0.00    0.16
  -1  -7  -2    1.42    0.65
   1  -7   2    1.12    0.53
   1  -7   2    1.15    0.58
   1  -7  -2    0.58    0.50
   1  -7  -2    1.59    0.66
  -1  -7   3    2.80    0.58
  -1  -7   3    3.36    0.73
  -1  -7   3   -0.01    0.24
  -1  -7  -3    2.71    0.61
  -1  -7  -3    3.82    0.70
   1  -7   3    2.88    0.80
   1  -7   3    3.00    0.80
   1  -7  -3    3.04    0.80
   1  -7  -3    2.92    0.72
  -1  -7   4   10.21    1.01
  -1  -7   4   11.06    1.14
  -1  -7   4   12.88    1.34
  -1  -7  -4   10.84    1.02
  -1  -7  -4   11.59    1.07
   1  -7   4   13.13    1.28
   1  -7   4   13.31    1.29
   1  -7  -4   14.02    1.30
  -1  -7   5    9.13    0.96
  -1  -7   5   11.20    1.16
  -1  -7   5    9.93    1.15
  -1  -7  -5   10.52    1.02
  -1  -7  -5   11.13    1.05
   1  -7   5    9.69    0.87
   1  -7   5    9.86    1.15
   1  -7   5   11.66    1.25
   1  -7  -5   11.31    1.18
  -1  -7   6    2.10    0.58
  -1  -7   6    2.22    0.71
  -1  -7   6    2.36    0.74
  -1  -7  -6    2.18    0.57
  -1  -7  -6    2.29    0.62
   1  -7   6    2.56    0.53
   1  -7   6    2.51    0.74
   1  -7   6    3.36    0.84
   1  -7  -6    2.52    0.71
  -1  -7   7    4.06    0.74
  -1  -7   7    4.47    0.88
  -1  -7   7    3.86    0.81
  -1  -7  -7    4.65    0.73
   1  -7   7    4.11    0.64
   1  -7   7    4.94    0.91
   1  -7   7    3.95    0.88
   1  -7  -7    4.51    0.84
   1   7  -7    0.05    0.44
  -1  -7   8    4.32    0.77
  -1  -7   8    4.69    0.92
  -1  -7   8    3.99    0.83
  -1  -7  -8    3.02    0.63
  -1  -7  -8    2.02    0.52
   1  -7   8    3.57    0.62
   1  -7   8    3.79    0.86
   1  -7   8    3.32    0.81
   1  -7  -8    2.20    0.66
   1   7  -8    0.25    0.55
  -1  -7   9    0.43    0.36
  -1  -7   9    0.13    0.49
  -1  -7  -9    0.45    0.30
   1  -7   9    0.07    0.24
   1  -7   9   -0.23    0.26
   1  -7   9    0.45    0.45
   1  -7  -9    0.11    0.27
   1   7  -9   -0.38    0.43
  -1  -7  10    0.66    0.42
  -1  -7  10    0.56    0.44
  -1  -7 -10    0.76    0.42
   1  -7  10    0.27    0.30
   1  -7  10    0.83    0.55
   1  -7  10    0.88    0.49
   1  -7 -10    0.34    0.29
  -1   7 -10    0.09    0.50
   1   7 -10   -0.08    0.44
  -1  -7  11   -0.24    0.29
  -1  -7  11    0.70    0.52
  -1  -7 -11   -0.06    0.29
   1  -7  11   -0.14    0.26
   1  -7  11    0.21    0.48
   1  -7  11    0.27    0.46
   1  -7 -11    0.02    0.16
  -1   7 -11    0.11    0.47
   1   7 -11    0.26    0.44
  -1  -7  12    4.28    0.85
  -1  -7  12    5.63    1.00
  -1  -7 -12    4.84    0.84
   1  -7  12    4.64    0.83
   1  -7  12    5.21    0.91
   1  -7 -12   -0.03    0.15
  -1   7 -12   -0.21    0.35
   1   7 -12   -0.23    0.41
  -1  -7  13    3.67    0.81
  -1  -7  13    3.82    0.93
  -1  -7 -13    3.58    0.80
   1  -7  13    4.64    0.84
   1  -7  13    3.89    0.84
   1  -7 -13   -0.01    0.20
  -1   7 -13    0.00    0.43
   1   7 -13    0.18    0.52
  -1  -7  14    1.96    0.70
  -1  -7  14    1.96    0.79
  -1  -7 -14    2.84    0.73
   1  -7  14    2.28    0.71
   1  -7  14    3.35    0.86
   1  -7 -14    0.01    0.22
  -1   7 -14    0.31    0.54
   1   7 -14   -0.06    0.48
  -2  -7   0   41.79    1.98
  -2  -7   0   43.81    1.96
  -2  -7   0   44.37    2.29
   2  -7   0   39.28    2.14
   2  -7   0   33.17    1.91
  -2  -7   1   25.64    1.57
  -2  -7   1    0.45    0.24
  -2  -7   1   29.90    1.92
  -2  -7  -1   24.66    1.54
  -2  -7  -1   25.88    1.50
  -2  -7  -1   32.55    2.21
   2  -7   1   26.65    1.76
   2  -7   1   21.63    1.59
   2  -7  -1   27.29    1.79
   2  -7  -1   11.04    1.13
  -2  -7   2    8.88    0.98
  -2  -7   2    4.36    0.65
  -2  -7   2    8.67    1.22
  -2  -7  -2   10.24    1.04
  -2  -7  -2   10.22    0.95
   2  -7   2    9.71    1.16
   2  -7   2   13.43    1.29
   2  -7  -2    9.48    1.16
   2  -7  -2    9.56    1.16
  -2  -7   3   14.12    1.19
  -2  -7   3   14.61    1.23
  -2  -7   3   14.58    1.41
  -2  -7  -3   13.18    1.16
  -2  -7  -3   16.09    1.15
   2  -7   3   15.22    1.39
   2  -7   3   15.51    1.38
   2  -7  -3   14.75    1.36
   2  -7  -3   17.20    1.49
  -2  -7   4    0.53    0.36
  -2  -7   4    0.21    0.33
  -2  -7   4   -0.18    0.17
  -2  -7  -4    0.05    0.29
  -2  -7  -4    0.96    0.41
   2  -7   4    0.55    0.44
   2  -7   4    1.78    0.73
   2  -7  -4    1.19    0.57
   2  -7  -4    0.99    0.52
  -2  -7   5    5.76    0.85
  -2  -7   5    5.40    0.85
  -2  -7   5    6.10    1.01
  -2  -7  -5    5.30    0.81
  -2  -7  -5    6.88    0.80
   2  -7   5    6.88    1.01
   2  -7   5    6.22    1.00
   2  -7  -5    6.34    0.99
  -2  -7   6   17.32    1.38
  -2  -7   6   17.76    1.44
  -2  -7   6   18.60    1.53
  -2  -7  -6   16.12    1.32
   2  -7   6   16.00    1.47
   2  -7   6   19.50    1.50
   2  -7  -6   17.29    1.47
  -2  -7   7    2.90    0.72
  -2  -7   7    3.15    0.78
  -2  -7   7    4.10    0.83
  -2  -7  -7    2.97    0.69
   2  -7   7    3.27    0.79
   2  -7   7    3.38    0.80
   2  -7  -7    2.79    0.78
   2   7  -7   -0.29    0.48
  -2  -7   8    3.55    0.77
  -2  -7   8    3.29    0.81
  -2  -7  -8    3.20    0.71
   2  -7   8    3.25    0.82
   2  -7   8    3.64    0.83
   2  -7  -8    3.02    0.78
   2   7  -8    0.12    0.43
  -2  -7   9    1.57    0.60
  -2  -7   9    3.50    0.78
  -2  -7  -9    2.67    0.69
   2  -7   9    2.01    0.74
   2  -7   9    2.68    0.87
   2  -7  -9    2.75    0.73
   2   7  -9   -0.19    0.45
  -2  -7  10    3.26    0.78
  -2  -7  10    4.88    0.91
  -2  -7 -10    4.00    0.76
   2  -7  10    4.54    0.97
   2  -7  10    2.57    0.78
   2  -7 -10    3.79    0.80
   2   7 -10    0.34    0.55
  -2  -7  11    0.22    0.34
  -2  -7  11    0.52    0.48
  -2  -7 -11    0.10    0.40
   2  -7  11    0.34    0.45
   2  -7  11    0.14    0.48
   2  -7 -11    0.67    0.43
   2   7 -11    0.02    0.47
  -2  -7  12    0.16    0.38
  -2  -7  12    0.46    0.48
  -2  -7 -12    0.37    0.36
   2  -7  12    0.27    0.43
   2  -7  12   -0.10    0.47
   2  -7 -12    0.22    0.34
  -2   7 -12   -0.32    0.42
   2   7 -12    0.10    0.49
  -2  -7  13   -0.20    0.31
  -2  -7 -13    0.31    0.33
   2  -7  13    0.17    0.43
   2  -7  13   -0.02    0.35
   2  -7 -13    0.02    0.31
  -2   7 -13    0.25    0.51
   2   7 -13   -0.28    0.48
  -2  -7 -14    2.71    0.77
   2  -7  14    1.03    0.62
  -3  -7   0    1.82    0.57
  -3  -7   0    1.57    0.47
   3  -7   0    1.28    0.60
   3  -7   0    3.16    0.77
  -3  -7   1    3.10    0.71
  -3  -7   1    4.11    0.66
  -3  -7   1    2.68    0.78
  -3  -7  -1    3.14    0.70
  -3  -7  -1    3.47    0.59
   3  -7   1    3.44    0.79
   3  -7   1    3.30    0.79
   3  -7  -1    2.43    0.71
   3  -7  -1    3.32    0.71
  -3  -7   2    1.10    0.51
  -3  -7   2    1.36    0.48
  -3  -7   2    1.84    0.81
  -3  -7  -2    1.03    0.47
  -3  -7  -2    1.31    0.42
   3  -7   2    1.90    0.67
   3  -7   2    1.45    0.66
   3  -7  -2    0.55    0.49
   3  -7  -2    0.80    0.45
  -3  -7   3    8.64    1.03
  -3  -7   3    1.10    0.34
  -3  -7   3   10.62    1.26
  -3  -7  -3    8.96    1.03
   3  -7   3   10.91    1.24
   3  -7   3   11.70    1.25
   3  -7  -3    9.95    1.20
   3  -7  -3   10.74    1.24
  -3  -7   4    9.99    1.12
  -3  -7   4    4.00    0.65
  -3  -7   4   11.29    1.27
  -3  -7  -4   11.06    1.13
   3  -7   4   10.74    1.24
   3  -7   4   10.57    1.21
   3  -7  -4   10.78    1.24
   3  -7  -4   12.05    1.28
  -3  -7   5   17.75    1.46
  -3  -7   5   16.75    1.35
  -3  -7   5    0.38    0.30
  -3  -7  -5   16.72    1.38
   3  -7   5   15.89    1.50
   3  -7   5   16.27    1.39
   3  -7  -5   19.07    1.59
  -3  -7   6    7.83    1.04
  -3  -7   6    7.38    0.97
  -3  -7   6    6.60    1.00
  -3  -7  -6    5.86    0.94
   3  -7   6    6.62    1.07
   3  -7   6    7.88    1.01
   3  -7  -6    8.39    1.12
   3   7  -6    0.07    0.48
  -3  -7   7    2.73    0.77
  -3  -7   7    3.91    0.88
  -3  -7  -7    2.40    0.70
   3  -7   7    2.42    0.77
   3  -7   7    3.20    0.80
   3  -7  -7    2.75    0.82
   3   7  -7    0.40    0.49
  -3  -7   8    0.17    0.35
  -3  -7   8    0.14    0.44
  -3  -7  -8    0.16    0.41
   3  -7   8    0.28    0.43
   3  -7   8    0.51    0.51
   3  -7  -8    0.16    0.47
   3   7  -8    0.32    0.49
  -3  -7   9   12.95    1.36
  -3  -7   9   14.17    1.41
  -3  -7  -9   14.39    1.38
   3  -7   9   13.57    1.46
   3  -7   9   16.25    1.38
   3  -7  -9    9.28    1.19
   3   7  -9   -0.10    0.43
  -3  -7  10   -0.01    0.37
  -3  -7  10    0.67    0.54
  -3  -7 -10    0.44    0.46
   3  -7  10    0.51    0.49
   3  -7  10    2.37    0.74
   3  -7 -10    0.35    0.40
   3   7 -10   -0.29    0.43
  -3  -7  11    0.65    0.49
  -3  -7 -11    0.57    0.46
   3  -7  11    0.33    0.45
   3  -7  11    1.17    0.60
   3  -7 -11    0.72    0.51
   3   7 -11    0.51    0.52
  -3  -7  12    1.29    0.60
  -3  -7 -12    1.08    0.58
   3  -7  12   -0.02    0.35
   3  -7  12    0.68    0.54
   3  -7 -12    0.33    0.42
   3   7 -12    0.64    0.50
  -3  -7  13    1.62    0.67
  -3  -7 -13    1.50    0.67
   3  -7  13    0.80    0.60
   3  -7  13    0.83    0.66
   3  -7 -13    1.31    0.57
   3   7 -13   -0.63    0.44
  -4  -7   0   -0.02    0.35
   4  -7   0    0.30    0.41
   4  -7   0    1.46    0.64
  -4  -7   1    7.04    1.03
  -4  -7   1    8.89    0.87
  -4  -7  -1    8.32    1.06
   4  -7   1    8.67    1.18
   4  -7   1    9.64    1.23
   4  -7  -1    9.28    1.21
   4  -7  -1   10.75    1.22
  -4  -7   2   19.98    1.55
  -4  -7   2   19.17    1.30
  -4  -7  -2   18.35    1.50
   4  -7   2   19.14    1.61
   4  -7   2   18.58    1.52
   4  -7  -2   17.35    1.53
   4  -7  -2    5.28    0.83
  -4  -7   3    7.09    1.00
  -4  -7   3    7.99    0.91
  -4  -7   3    7.09    1.12
  -4  -7  -3    6.46    0.98
   4  -7   3    6.44    1.06
   4  -7   3    8.08    1.08
   4  -7  -3    7.19    1.12
   4  -7  -3    6.53    1.01
  -4  -7   4    3.94    0.82
  -4  -7   4    4.28    0.72
  -4  -7   4    4.44    0.89
  -4  -7  -4    3.52    0.76
   4  -7   4    4.26    0.90
   4  -7   4    3.76    0.83
   4  -7  -4    3.86    0.95
   4  -7  -4    5.19    0.95
  -4  -7   5    3.37    0.80
  -4  -7   5    0.13    0.15
  -4  -7   5    4.29    0.85
  -4  -7  -5    3.72    0.79
   4  -7   5    4.35    0.97
   4  -7   5    5.85    0.92
   4  -7  -5    3.39    0.85
   4  -7  -5    3.47    0.93
  -4  -7   6   18.76    1.56
  -4  -7   6   17.96    1.54
  -4  -7  -6   16.37    1.45
   4  -7   6   17.54    1.61
   4  -7   6   18.08    1.44
   4  -7  -6   18.62    1.63
  -4  -7   7    9.60    1.18
  -4  -7   7    0.17    0.22
  -4  -7  -7    9.03    1.14
   4  -7   7   10.05    1.29
   4  -7   7   10.50    1.20
   4  -7  -7    5.19    0.97
   4   7  -7    0.39    0.46
  -4  -7   8    4.12    0.91
  -4  -7   8    5.04    0.89
  -4  -7  -8    4.27    0.88
   4  -7   8    3.80    0.87
   4  -7   8    4.41    0.84
   4  -7  -8    2.32    0.82
   4   7  -8    0.15    0.48
  -4  -7   9    0.33    0.37
  -4  -7  -9   -0.08    0.33
   4  -7   9    0.57    0.48
   4  -7   9    0.51    0.50
   4  -7  -9   -0.28    0.33
   4   7  -9    0.38    0.48
  -4  -7  10    3.87    0.92
  -4  -7 -10    2.39    0.77
   4  -7  10    4.23    0.94
   4  -7  10    3.07    0.77
   4  -7 -10    2.99    0.85
   4   7 -10   -0.14    0.43
  -4  -7  11    0.13    0.42
  -4  -7 -11    0.08    0.40
   4  -7  11    0.02    0.37
   4  -7  11    0.71    0.56
   4  -7 -11   -0.20    0.33
   4   7 -11    0.35    0.50
  -4  -7  12    2.63    0.83
  -4  -7 -12    1.37    0.65
   4  -7  12    1.51    0.71
   4  -7  12    2.73    0.78
   4  -7 -12    1.78    0.71
   4   7 -12    0.42    0.44
   4  -7  13   -0.01    0.48
  -5  -7   0    7.47    1.06
   5  -7   0    7.05    1.08
   5  -7   0    8.42    1.14
  -5  -7   1    4.07    0.89
  -5  -7  -1    3.75    0.83
   5  -7   1    4.36    0.95
   5  -7   1    4.21    0.86
   5  -7  -1    4.14    0.92
   5  -7  -1    3.76    0.94
  -5  -7   2   12.28    1.30
  -5  -7  -2   12.04    1.29
   5  -7   2   11.63    1.33
   5  -7   2   13.47    1.40
   5  -7  -2   13.72    1.41
   5  -7  -2   15.04    1.43
  -5  -7   3    0.61    0.46
  -5  -7  -3    0.08    0.33
   5  -7   3    0.58    0.47
   5  -7   3    0.90    0.56
   5  -7  -3    0.27    0.46
   5  -7  -3   -0.13    0.25
  -5  -7   4    2.55    0.76
  -5  -7   4    1.66    0.49
  -5  -7  -4    2.37    0.74
   5  -7   4    2.70    0.85
   5  -7   4    2.30    0.88
   5  -7  -4    2.09    0.78
   5  -7  -4    2.85    0.83
  -5  -7   5    0.62    0.44
  -5  -7   5    0.35    0.25
  -5  -7  -5    0.40    0.42
   5  -7   5    0.54    0.54
   5  -7   5    0.70    0.53
   5  -7  -5    0.13    0.44
   5  -7  -5    0.16    0.40
  -5  -7   6    2.36    0.74
  -5  -7   6    3.92    0.92
  -5  -7  -6    3.06    0.81
   5  -7   6    3.65    0.88
   5  -7   6    2.37    0.76
   5  -7  -6    2.13    0.76
   5   7  -6    0.82    0.43
  -5  -7   7    0.36    0.39
  -5  -7   7    0.10    0.41
  -5  -7  -7    0.24    0.39
   5  -7   7   -0.21    0.32
   5  -7   7    0.00    0.38
   5  -7  -7    0.07    0.43
   5   7  -7    0.16    0.38
  -5  -7   8    0.41    0.46
  -5  -7  -8    0.24    0.40
   5  -7   8    0.06    0.38
   5  -7   8    0.33    0.50
   5  -7  -8    0.08    0.45
   5   7  -8    0.22    0.43
  -5  -7   9    1.60    0.71
  -5  -7  -9    1.83    0.74
   5  -7   9    1.92    0.79
   5  -7   9    2.93    0.88
   5  -7  -9    2.30    0.82
   5   7  -9   -0.51    0.30
  -5  -7  10    0.52    0.47
  -5  -7 -10   -0.06    0.37
   5  -7  10    0.00    0.37
   5  -7  10    0.63    0.57
   5  -7 -10   -0.27    0.44
   5   7 -10   -0.22    0.37
  -5  -7  11    0.36    0.41
  -5  -7 -11    0.21    0.41
   5  -7  11    0.64    0.48
   5  -7  11   -0.44    0.39
   5  -7 -11    0.09    0.43
   5   7 -11   -0.27    0.39
  -5  -7  12    0.42    0.50
  -5  -7 -12    1.15    0.60
   5  -7  12    0.53    0.52
   5  -7  12    1.09    0.62
   5  -7 -12    1.36    0.70
   5   7 -12   -0.10    0.46
  -6  -7   0    6.11    1.03
   6  -7   0    5.66    1.07
   6  -7   0    5.76    0.99
  -6  -7   1    0.31    0.43
  -6  -7  -1    0.64    0.45
   6  -7   1    0.40    0.49
   6  -7   1    1.23    0.65
   6  -7  -1    1.12    0.63
   6  -7  -1    1.02    0.57
  -6  -7   2   22.14    1.77
  -6  -7  -2   25.99    1.88
   6  -7   2   30.55    2.12
   6  -7   2   27.03    1.88
   6  -7  -2   28.83    2.05
   6  -7  -2   28.46    1.96
  -6  -7   3    3.48    0.84
  -6  -7  -3    4.69    0.93
   6  -7   3    4.72    0.96
   6  -7   3    3.04    0.83
   6  -7  -3    4.35    0.98
   6  -7  -3    5.39    0.92
  -6  -7   4   -0.10    0.34
  -6  -7  -4    0.33    0.42
   6  -7   4   -0.09    0.40
   6  -7   4    0.23    0.42
   6  -7  -4    0.30    0.46
   6  -7  -4    0.00    0.29
  -6  -7   5    4.36    0.97
  -6  -7  -5    3.77    0.85
   6  -7   5    3.10    0.83
   6  -7   5    3.58    0.86
   6  -7  -5    2.86    0.91
   6  -7  -5    5.25    0.96
  -6  -7   6    6.56    1.11
  -6  -7  -6    5.95    1.05
   6  -7   6    4.79    0.98
   6  -7   6    5.88    0.95
   6  -7  -6    6.86    1.17
  -6  -7   7    0.05    0.42
  -6  -7  -7    0.25    0.45
   6  -7   7    0.10    0.42
   6  -7   7    0.65    0.49
   6  -7  -7   -0.21    0.42
  -6  -7   8    0.92    0.60
  -6  -7  -8    1.05    0.62
   6  -7   8    1.00    0.57
   6  -7   8    1.32    0.67
   6  -7  -8    0.45    0.56
  -6  -7   9    0.38    0.49
  -6  -7  -9    0.32    0.43
   6  -7   9    0.04    0.42
   6  -7   9    0.12    0.49
   6  -7  -9    0.14    0.51
   6   7  -9    0.23    0.47
  -6  -7  10    0.30    0.47
  -6  -7 -10    0.94    0.57
   6  -7  10    0.32    0.50
   6  -7  10    0.51    0.58
   6  -7 -10    1.66    0.71
   6   7 -10    0.07    0.42
   6  -7  11   -0.33    0.43
  -7  -7   0    0.04    0.38
   7  -7   0    0.00    0.39
   7  -7   0   -0.16    0.34
  -7  -7   1    4.05    0.92
  -7  -7  -1    3.22    0.84
   7  -7   1    3.26    0.94
   7  -7   1    2.83    0.90
   7  -7  -1    2.30    0.80
   7  -7  -1    4.83    0.93
  -7  -7   2   -0.02    0.32
  -7  -7  -2    0.23    0.41
   7  -7   2   -0.02    0.41
   7  -7   2    0.01    0.44
   7  -7  -2    0.53    0.53
   7  -7  -2    0.11    0.44
  -7  -7   3    0.29    0.42
  -7  -7  -3    0.06    0.39
   7  -7   3    0.47    0.48
   7  -7   3   -0.13    0.39
   7  -7  -3    0.48    0.55
   7  -7  -3    0.26    0.51
  -7  -7   4    0.85    0.54
  -7  -7  -4    0.90    0.57
   7  -7   4    0.99    0.59
   7  -7   4    0.66    0.65
   7  -7  -4    0.61    0.59
   7  -7  -4    1.17    0.59
  -7  -7   5    0.09    0.40
  -7  -7  -5   -0.19    0.35
   7  -7   5    0.06    0.39
   7  -7   5    0.00    0.48
   7  -7  -5    0.49    0.50
   7  -7  -5    0.25    0.36
  -7  -7   6    1.11    0.64
  -7  -7  -6    0.56    0.46
   7  -7   6    0.16    0.47
   7  -7   6    0.20    0.47
   7  -7  -6    0.50    0.57
  -7  -7   7    0.23    0.50
  -7  -7  -7    0.11    0.41
   7  -7   7    0.26    0.39
   7  -7   7    0.35    0.48
   7  -7  -7    0.93    0.57
  -7  -7   8    1.59    0.74
  -7  -7  -8    1.81    0.74
   7  -7   8    1.73    0.75
   7  -7   8    2.57    0.85
   7  -7  -8    1.26    0.75
  -7  -7   9    1.46    0.71
  -7  -7  -9    0.50    0.57
   7  -7   9    1.22    0.65
   7  -7   9    1.72    0.73
   7  -7  -9    1.39    0.76
  -8  -7   0    3.42    1.01
   8  -7   0    2.63    0.85
   8  -7   0    3.63    0.82
  -8  -7   1    2.93    0.91
  -8  -7  -1    2.51    0.84
   8  -7   1    2.79    0.85
   8  -7   1    4.24    0.90
   8  -7  -1    2.85    0.94
   8  -7  -1    4.19    0.91
  -8  -7   2    0.42    0.50
  -8  -7  -2    0.38    0.47
   8  -7   2    0.59    0.52
   8  -7   2    0.20    0.54
   8  -7  -2    0.43    0.51
   8  -7  -2    0.64    0.58
  -8  -7   3    2.85    0.88
  -8  -7  -3    1.18    0.64
   8  -7   3    2.30    0.86
   8  -7   3    1.30    0.76
   8  -7  -3    1.03    0.61
   8  -7  -3    2.03    0.80
  -8  -7   4    1.05    0.61
  -8  -7  -4    1.25    0.63
   8  -7   4    0.72    0.53
   8  -7   4    0.85    0.58
   8  -7  -4    0.62    0.61
   8  -7  -4   -0.10    0.47
  -8  -7   5    0.82    0.57
  -8  -7  -5    1.03    0.55
   8  -7   5    0.73    0.51
   8  -7   5    0.85    0.61
   8  -7  -5    0.52    0.60
   8  -7  -5   -0.20    0.34
  -8  -7   6    1.28    0.63
  -8  -7  -6    0.36    0.49
   8  -7   6    0.98    0.63
   8  -7   6    1.69    0.69
   8  -7  -6    0.08    0.45
  -8  -7   7    0.65    0.57
  -8  -7  -7    1.15    0.67
   8  -7   7    1.46    0.71
   8  -7   7    1.27    0.65
   8  -7  -7    1.12    0.65
  -9  -7   0    0.44    0.47
   9  -7   0    0.13    0.39
   9  -7   0   -0.03    0.43
  -9  -7   1    1.40    0.69
  -9  -7  -1    0.58    0.54
   9  -7   1    0.45    0.51
   9  -7   1    1.88    0.83
   9  -7  -1    0.74    0.63
   9  -7  -1    0.18    0.52
  -9  -7   2    0.23    0.38
  -9  -7  -2    0.02    0.37
   9  -7   2   -0.12    0.42
   9  -7   2   -0.01    0.44
   9  -7  -2   -0.11    0.48
   9  -7  -2    0.30    0.52
  -9  -7   3    0.33    0.48
  -9  -7  -3   -0.41    0.33
   9  -7   3    0.73    0.56
   9  -7   3    0.42    0.56
   9  -7  -3    0.49    0.53
   9  -7  -3    0.19    0.69
   9  -7   4    0.78    0.61
   9  -7  -4    0.36    0.55
   0  -8   0    3.05    0.74
   0  -8   0    3.24    0.80
   0  -8   1   -0.17    0.32
   0  -8   1    0.75    0.44
   0  -8  -1   -0.11    0.30
   0  -8   2    1.85    0.63
   0  -8   2   -0.11    0.23
   0  -8  -2    3.60    0.76
   0  -8   3    0.50    0.41
   0  -8   3   -0.25    0.27
   0  -8  -3    0.11    0.32
   0  -8   4    6.14    0.96
   0  -8   4    5.51    1.01
   0  -8  -4    2.58    0.61
   0  -8   5    0.03    0.32
   0  -8   5   -0.32    0.42
   0  -8  -5    0.22    0.18
   0  -8   6    3.57    0.84
   0  -8   6    4.27    0.90
   0  -8  -6    0.58    0.28
   0  -8   7    0.14    0.35
   0  -8   7    0.18    0.42
   0  -8  -7    0.18    0.34
   0  -8   8    1.31    0.57
   0  -8   8    0.37    0.51
   0  -8   9    0.38    0.41
   0  -8   9    0.55    0.51
   0  -8  10    3.13    0.89
   0  -8  10    2.33    0.75
  -1  -8   0    0.65    0.34
  -1  -8   0    0.23    0.32
   1  -8   0    0.58    0.41
   1  -8   0    0.85    0.50
  -1  -8   1    0.00    0.23
  -1  -8   1    0.76    0.44
  -1  -8   1    0.14    0.43
  -1  -8  -1    0.30    0.29
  -1  -8  -1   -0.11    0.14
   1  -8   1    0.21    0.39
   1  -8   1   -0.39    0.21
   1  -8  -1    0.47    0.38
   1  -8  -1    1.00    0.60
  -1  -8   2    0.30    0.28
  -1  -8   2    0.44    0.40
  -1  -8   2    0.40    0.39
  -1  -8  -2    0.12    0.24
  -1  -8  -2   -0.05    0.19
   1  -8   2    0.65    0.43
   1  -8   2    0.31    0.41
   1  -8  -2   -0.11    0.31
  -1  -8   3    1.75    0.53
  -1  -8   3    1.50    0.63
  -1  -8   3   -0.42    0.29
  -1  -8  -3    0.90    0.42
  -1  -8  -3    1.79    0.58
   1  -8   3    1.35    0.63
   1  -8   3    1.23    0.65
   1  -8  -3    2.67    0.73
  -1  -8   4   12.08    1.15
  -1  -8   4   10.98    1.22
  -1  -8   4   12.19    1.32
  -1  -8  -4   11.03    1.11
   1  -8   4   13.59    1.46
   1  -8   4   11.27    1.30
   1  -8  -4   12.49    1.30
  -1  -8   5    6.15    0.84
  -1  -8   5    6.34    1.01
  -1  -8   5    7.70    1.12
  -1  -8  -5    5.11    0.86
   1  -8   5    6.94    1.08
   1  -8   5    7.08    1.06
   1  -8  -5    7.63    1.04
  -1  -8   6    0.30    0.29
  -1  -8   6    0.14    0.34
  -1  -8   6    0.35    0.54
   1  -8   6    0.78    0.50
   1  -8   6    0.57    0.51
   1  -8  -6    0.44    0.46
  -1  -8   7    1.90    0.59
  -1  -8   7    1.57    0.66
  -1  -8   7    3.55    0.85
   1  -8   7    2.65    0.71
   1  -8   7    2.84    0.85
   1  -8  -7    1.18    0.58
  -1  -8   8    0.81    0.44
  -1  -8   8    0.04    0.43
  -1  -8   8    0.32    0.50
   1  -8   8    0.62    0.48
   1  -8   8    0.67    0.64
   1  -8  -8    0.26    0.42
  -1  -8   9    4.53    0.85
  -1  -8   9    4.85    1.03
  -1  -8   9    3.83    0.84
   1  -8   9    4.11    0.98
   1  -8   9    5.00    1.00
   1  -8  -9    1.98    0.55
  -1  -8  10    3.30    0.76
  -1  -8  10    3.03    0.87
  -1  -8  10    4.21    0.91
   1  -8  10    3.21    0.90
   1  -8  10    2.74    0.87
   1  -8 -10   -0.03    0.19
  -2  -8   0    1.02    0.47
  -2  -8   0    0.99    0.43
   2  -8   0    0.83    0.51
   2  -8   0    0.40    0.38
  -2  -8   1    5.45    0.84
  -2  -8   1    0.10    0.15
  -2  -8  -1    5.97    0.88
  -2  -8  -1    6.30    0.84
   2  -8   1    5.93    1.02
   2  -8   1    6.61    0.98
   2  -8  -1    5.05    0.94
   2  -8  -1    6.68    1.00
  -2  -8   2    5.32    0.84
  -2  -8   2    2.48    0.59
  -2  -8  -2    4.15    0.76
  -2  -8  -2    3.86    0.70
   2  -8   2    3.11    0.85
   2  -8   2    5.94    1.01
   2  -8  -2    4.92    0.94
  -2  -8   3    5.50    0.83
  -2  -8   3    4.74    0.83
  -2  -8   3    4.96    0.91
  -2  -8  -3    3.94    0.75
   2  -8   3    3.75    0.92
   2  -8   3    3.63    0.92
   2  -8  -3    4.68    0.93
  -2  -8   4   12.38    1.22
  -2  -8   4   12.43    1.27
  -2  -8   4    0.76    0.45
  -2  -8  -4   11.47    1.17
   2  -8   4    9.30    1.26
   2  -8   4   13.40    1.39
   2  -8  -4   12.69    1.36
  -2  -8   5   12.28    1.25
  -2  -8   5   13.17    1.32
  -2  -8   5   12.58    1.33
  -2  -8  -5   11.68    1.19
   2  -8   5   13.57    1.47
   2  -8   5   11.99    1.27
   2  -8  -5   12.66    1.36
  -2  -8   6    2.67    0.69
  -2  -8   6    2.25    0.73
  -2  -8   6    3.55    0.79
  -2  -8  -6    2.79    0.67
   2  -8   6    3.76    0.88
   2  -8   6    2.44    0.78
   2  -8  -6    1.53    0.64
  -2  -8   7    2.06    0.68
  -2  -8   7    1.74    0.68
  -2  -8   7    1.63    0.70
  -2  -8  -7    0.62    0.45
   2  -8   7    1.96    0.73
   2  -8   7    0.71    0.60
   2  -8  -7    1.48    0.63
  -2  -8   8    1.01    0.51
  -2  -8   8    1.43    0.70
  -2  -8   8    1.56    0.77
  -2  -8  -8    0.94    0.49
   2  -8   8    1.42    0.62
   2  -8   8    1.86    0.82
   2  -8  -8    0.82    0.53
  -2  -8   9    6.26    1.02
  -2  -8   9    6.94    1.10
  -2  -8   9    5.23    1.00
  -2  -8  -9    5.86    0.93
   2  -8   9    5.28    1.05
   2  -8   9    8.00    1.15
   2  -8  -9    4.35    0.88
  -2  -8  10   -0.28    0.31
  -2  -8  10    0.04    0.34
  -2  -8  10    0.48    0.49
  -2  -8 -10    0.31    0.37
   2  -8  10    0.81    0.53
   2  -8  10    0.73    0.68
   2  -8 -10    0.24    0.34
   2   8 -10   -0.08    0.46
  -3  -8   0    1.99    0.61
   3  -8   0    1.52    0.68
   3  -8   0    1.50    0.64
  -3  -8   1    0.18    0.30
  -3  -8   1    0.29    0.32
  -3  -8  -1    0.92    0.49
   3  -8   1   -0.04    0.41
   3  -8   1    0.27    0.45
   3  -8  -1    0.58    0.50
   3  -8  -1   -0.01    0.30
  -3  -8   2    0.34    0.32
  -3  -8   2    0.42    0.34
  -3  -8  -2    0.39    0.35
   3  -8   2    0.03    0.39
   3  -8   2    0.75    0.57
   3  -8  -2    0.55    0.52
   3  -8  -2    0.63    0.51
  -3  -8   3    0.62    0.37
  -3  -8   3    0.24    0.25
  -3  -8  -3    1.45    0.55
   3  -8   3    1.22    0.64
   3  -8   3    1.91    0.74
   3  -8  -3    0.61    0.59
  -3  -8   4    0.85    0.45
  -3  -8   4    0.49    0.30
  -3  -8  -4    0.52    0.42
   3  -8   4    0.56    0.47
   3  -8   4    0.94    0.50
   3  -8  -4    1.07    0.59
  -3  -8   5   14.81    1.41
  -3  -8   5   14.06    1.32
  -3  -8   5    8.82    1.25
  -3  -8  -5   13.50    1.33
   3  -8   5   12.71    1.47
   3  -8   5   16.12    1.49
   3  -8  -5   13.45    1.45
  -3  -8   6   10.79    1.25
  -3  -8   6    8.95    1.11
  -3  -8   6    1.79    0.56
  -3  -8  -6   10.03    1.19
   3  -8   6    9.40    1.35
   3  -8   6   11.99    1.32
   3  -8  -6   12.25    1.44
  -3  -8   7    7.78    1.08
  -3  -8   7    7.74    1.08
  -3  -8   7    6.62    1.04
  -3  -8  -7    7.46    1.06
   3  -8   7    6.95    1.14
   3  -8   7    7.57    1.13
   3  -8  -7    6.87    1.12
  -3  -8   8    1.46    0.63
  -3  -8   8    2.70    0.73
  -3  -8   8    2.17    0.83
  -3  -8  -8    2.60    0.79
   3  -8   8    1.91    0.77
   3  -8   8    1.27    0.69
   3  -8  -8    0.52    0.50
  -3  -8   9    2.27    0.71
  -3  -8   9    1.30    0.61
  -3  -8   9    2.36    1.14
  -3  -8  -9    0.84    0.53
   3  -8   9    1.96    0.77
   3  -8   9    1.88    0.74
   3  -8  -9    0.96    0.56
   3   8  -9   -0.31    0.50
  -4  -8   0   -0.37    0.25
   4  -8   0    0.52    0.39
   4  -8   0   -0.35    0.41
  -4  -8   1    4.70    0.90
  -4  -8  -1    3.70    0.82
   4  -8   1    4.63    0.97
   4  -8   1    5.30    1.05
   4  -8  -1    4.17    0.94
   4  -8  -1    4.71    0.96
  -4  -8   2    1.77    0.67
  -4  -8  -2    2.08    0.67
   4  -8   2    1.98    0.77
   4  -8   2    1.39    0.66
   4  -8  -2    2.30    0.81
   4  -8  -2    0.01    0.27
  -4  -8   3    0.39    0.45
  -4  -8  -3    0.76    0.47
   4  -8   3    0.69    0.53
   4  -8   3    1.80    0.75
   4  -8  -3    2.34    0.77
  -4  -8   4    2.85    0.80
  -4  -8   4    2.56    0.61
  -4  -8  -4    2.63    0.73
   4  -8   4    2.79    0.91
   4  -8   4    2.59    0.78
   4  -8  -4    3.86    0.93
  -4  -8   5    6.36    1.05
  -4  -8   5    1.38    0.45
  -4  -8  -5    5.85    0.98
   4  -8   5    5.19    1.02
   4  -8   5    6.51    1.03
   4  -8  -5    6.62    1.13
  -4  -8   6    1.57    0.65
  -4  -8   6    0.60    0.36
  -4  -8  -6    2.57    0.76
   4  -8   6    2.32    0.84
   4  -8   6    2.74    0.84
   4  -8  -6    3.07    0.90
  -4  -8   7    1.98    0.72
  -4  -8   7    2.98    0.73
  -4  -8  -7    1.68    0.66
   4  -8   7    3.21    0.90
   4  -8   7    3.12    0.91
   4  -8  -7    2.68    0.88
  -4  -8   8    3.14    0.85
  -4  -8   8    3.36    0.81
  -4  -8   8    2.64    1.00
  -4  -8  -8    4.12    0.91
   4  -8   8    4.94    1.01
   4  -8   8    3.31    0.87
   4  -8  -8    3.02    0.88
   4   8  -8   -0.64    0.45
   4  -8   9    4.49    0.98
  -5  -8   0    0.68    0.47
   5  -8   0    0.70    0.57
   5  -8   0    1.07    0.59
  -5  -8   1    7.12    1.09
  -5  -8  -1    7.09    1.08
   5  -8   1    8.22    1.28
   5  -8   1    7.50    1.14
   5  -8  -1    7.15    1.19
   5  -8  -1    8.69    1.25
  -5  -8   2    4.10    0.90
  -5  -8  -2    2.93    0.79
   5  -8   2    4.57    1.01
   5  -8   2    3.07    0.91
   5  -8  -2    3.38    0.96
   5  -8  -2    4.64    1.36
  -5  -8   3    0.37    0.42
  -5  -8  -3    0.45    0.42
   5  -8   3    0.51    0.53
   5  -8   3    0.96    0.64
   5  -8  -3    0.53    0.55
   5  -8  -3   -0.23    0.35
  -5  -8   4    0.79    0.51
  -5  -8  -4    0.51    0.47
   5  -8   4    0.44    0.42
   5  -8   4    1.64    0.69
   5  -8  -4    1.41    0.66
  -5  -8   5    4.35    0.92
  -5  -8  -5    4.38    0.92
   5  -8   5    4.18    0.99
   5  -8   5    4.45    1.00
   5  -8  -5    2.97    0.98
  -5  -8   6   -0.01    0.37
  -5  -8  -6   -0.03    0.35
   5  -8   6   -0.25    0.39
   5  -8   6    0.08    0.54
   5  -8  -6   -0.11    0.38
  -5  -8   7    0.18    0.37
  -5  -8  -7    0.27    0.42
   5  -8   7   -0.04    0.44
   5  -8   7    0.58    0.57
   5  -8  -7   -0.04    0.39
  -6  -8   0    0.63    0.50
   6  -8   0    0.59    0.59
   6  -8   0    1.05    0.72
  -6  -8   1    4.09    0.98
  -6  -8  -1    2.94    0.87
   6  -8   1    2.30    0.86
   6  -8   1    4.13    1.01
   6  -8  -1    3.28    0.98
   6  -8  -1    3.11    0.89
  -6  -8   2    2.73    0.87
  -6  -8  -2    1.37    0.64
   6  -8   2    2.82    0.94
   6  -8   2    4.16    1.25
   6  -8  -2    1.57    0.72
   6  -8  -2    2.74    1.02
  -6  -8   3    4.46    1.03
  -6  -8  -3    5.09    1.02
   6  -8   3    6.96    1.23
   6  -8   3    4.37    1.01
   6  -8  -3    4.60    1.07
   6  -8  -3    3.38    0.89
  -6  -8   4    5.76    1.13
  -6  -8  -4    6.03    1.08
   6  -8   4    6.47    1.17
   6  -8   4    5.60    1.08
   6  -8  -4    5.64    1.15
  -6  -8   5    3.24    0.94
  -6  -8  -5    3.06    0.90
   6  -8   5    4.34    1.01
   6  -8   5    3.68    0.87
   6  -8  -5    3.17    0.94
   7  -8   0   -0.27    0.49
   7  -8   1    0.54    0.64
   7  -8  -1   -0.08    0.58
   0  -9   0    0.17    0.31
   0  -9   1    3.20    0.77
   0  -9  -1    2.54    0.74
   0  -9   2   -0.03    0.26
   0  -9  -2   -0.65    0.22
   0  -9   3    0.83    0.56
   0  -9  -3    0.20    0.33
   0  -9   4    1.05    0.65
  -1  -9   0    1.02    0.48
   1  -9   0    0.69    0.45
  -1  -9   1    2.27    0.68
  -1  -9  -1    0.03    0.18
   1  -9   1    2.17    0.77
   1  -9  -1    4.07    0.84
  -1  -9   2    0.75    0.45
   1  -9   2    0.47    0.39
   1  -9  -2    0.12    0.40
  -1  -9   3    0.28    0.38
   1  -9   3    0.62    0.54
   1  -9   3   -0.44    0.43
   1  -9  -3    0.39    0.37
   2  -9   0    1.05    0.57
   2  -9   1    1.06    0.53
   2  -9  -1    1.12    0.60
   2  -9   2    0.76    0.68
   0   0   0    0.00    0.00
;
_shelx_hkl_checksum     77463
_shelx_res_file
;
TITL 362MMD in Pna2(1)
CELL 0.71073  12.01970   7.57590  18.52100  90.0000  90.0000  90.0000
ZERR    4.00   0.00910   0.00580   0.01410   0.0000   0.0000   0.0000
LATT -1
SYMM -X, -Y, 0.5+Z
SYMM 0.5+X, 0.5-Y, Z
SYMM 0.5-X, 0.5+Y, 0.5+Z
SFAC C H O S
UNIT 92 64 8 4
OMIT  0   0   2
RIGU  0.001 C14 > C17A
MERG 2
TWIN
RIGU  0.001 C14 > C17A
SADI 0.01  C14 C15 C14 C16
SADI 0.01  C15 C17a C16 C17
SADI 0.01  C15 S1 C16 S1A
SADI 0.01  C17 S1 C17A S1A
ACTA
LIST 4
L.S. 30
BOND $H
CONF
FMAP 2
PLAN 10
SIZE 0.17 0.23 0.30
TEMP 25.000
WGHT    0.075300    0.285200
EXTI    0.014208
BASF   0.26954
FVAR       0.34575   0.52347
O1    3    0.402346    0.332486    0.643006    11.00000    0.07029    0.05631 =
         0.07067   -0.01393   -0.01726    0.01046
O2    3    0.412005    0.060743    0.597462    11.00000    0.05064    0.05159 =
         0.05072   -0.00256   -0.01317    0.00793
C1    1    0.270143    0.238727    0.554909    11.00000    0.03992    0.04709 =
         0.03914   -0.00150    0.00229    0.00706
C2    1    0.199757    0.094351    0.548168    11.00000    0.04896    0.04823 =
         0.05294    0.00510    0.01021    0.00044
AFIX  43
H2    2    0.215458   -0.008458    0.573645    11.00000   -1.20000
AFIX   0
C3    1    0.107433    0.100476    0.504614    11.00000    0.04178    0.04949 =
         0.05627   -0.00192    0.00051   -0.00652
AFIX  43
H3    2    0.059753    0.003934    0.502515    11.00000   -1.20000
AFIX   0
C3A   1    0.084915    0.248210    0.464078    11.00000    0.03830    0.04988 =
         0.04397   -0.00464    0.00970   -0.00214
C3B   1    0.155783    0.396293    0.468352    11.00000    0.03749    0.04265 =
         0.03674   -0.00616    0.00660    0.00567
C4    1   -0.007643    0.254002    0.415023    11.00000    0.03683    0.06613 =
         0.05399   -0.00731    0.00478   -0.00585
AFIX  43
H4    2   -0.055129    0.157469    0.411484    11.00000   -1.20000
AFIX   0
C5    1   -0.026015    0.396462    0.374569    11.00000    0.04422    0.07726 =
         0.04420   -0.00667   -0.00590    0.00642
AFIX  43
H5    2   -0.086765    0.397220    0.343473    11.00000   -1.20000
AFIX   0
C5A   1    0.044441    0.547959    0.377369    11.00000    0.04945    0.06055 =
         0.03712   -0.00492    0.00334    0.01371
C5B   1    0.136189    0.546050    0.424756    11.00000    0.04599    0.04989 =
         0.03433   -0.00435    0.00686    0.00894
C6    1    0.027380    0.696095    0.334439    11.00000    0.07345    0.07022 =
         0.04538   -0.00109   -0.00773    0.01877
AFIX  43
H6    2   -0.034229    0.700395    0.304112    11.00000   -1.20000
AFIX   0
C7    1    0.099189    0.834833    0.336005    11.00000    0.10314    0.05616 =
         0.05207    0.00507   -0.00493    0.01848
AFIX  43
H7    2    0.087233    0.930851    0.305697    11.00000   -1.20000
AFIX   0
C8    1    0.188854    0.834967    0.381627    11.00000    0.07990    0.04874 =
         0.05788    0.00480    0.00732    0.00325
AFIX  43
H8    2    0.236850    0.931241    0.382205    11.00000   -1.20000
AFIX   0
C8A   1    0.208656    0.692859    0.426929    11.00000    0.05396    0.04538 =
         0.04644   -0.00434    0.01050    0.00682
C9    1    0.298543    0.687534    0.476389    11.00000    0.04939    0.04319 =
         0.05957   -0.00286    0.00396   -0.00167
AFIX  43
H9    2    0.345948    0.784259    0.479478    11.00000   -1.20000
AFIX   0
C10   1    0.317352    0.547524    0.518826    11.00000    0.04332    0.04799 =
         0.05411   -0.00560    0.00142    0.00069
AFIX  43
H10   2    0.376559    0.551040    0.551120    11.00000   -1.20000
AFIX   0
[truncated: 4,638 more chars]
