# Supplementary material for: Crystal structure of 2-(thio­phen-3-yl)ethyl pyrene-1-carboxyl­ate
Source: Acta Crystallogr E Crystallogr Commun. 2015 Nov 11;71(Pt 12):o926–7. doi: 10.1107/S2056989015020873 (PMC4719884; doi:10.1107/S2056989015020873)
Supplement: Supplementary file 2 [file e-71-0o926-Isup2.hkl]

data_I                                                                          
_shelx_title ' 362MMD in Pna2(1)'                                               
_shelx_refln_list_code          4                                               
_shelx_F_calc_maximum      179.13                                               
_exptl_crystal_F_000       744.00                                               
_reflns_d_resolution_high  0.8234                                               
                                                                                
loop_                                                                           
 _space_group_symop_operation_xyz                                               
 'x, y, z'                                                                      
 '-x, -y, z+1/2'                                                                
 'x+1/2, -y+1/2, z'                                                             
 '-x+1/2, y+1/2, z+1/2'                                                         
                                                                                
_cell_length_a    12.0197                                                       
_cell_length_b     7.5759                                                       
_cell_length_c    18.5210                                                       
_cell_angle_alpha  90.000                                                       
_cell_angle_beta   90.000                                                       
_cell_angle_gamma  90.000                                                       
                                                                                
_shelx_F_squared_multiplier     1.000                                           
                                                                                
loop_                                                                           
 _refln_index_h                                                                 
 _refln_index_k                                                                 
 _refln_index_l                                                                 
 _refln_F_squared_calc                                                          
 _refln_F_squared_meas                                                          
 _refln_F_squared_sigma                                                         
 _refln_observed_status                                                         
   0   0 -22        398.88        450.22        23.87 o                         
   2   0 -22         35.26         51.39         5.33 o                         
   1   1 -22         55.20         68.04         4.63 o                         
   2   1 -22          5.31          6.07         2.03 o                         
   2   0 -21         95.89        122.61         7.44 o                         
   4   0 -21         17.49         26.03         3.98 o                         
   0   1 -21        463.51        561.67        15.10 o                         
   1   1 -21         43.35         52.12         4.08 o                         
   2   1 -21         12.40         14.40         2.51 o                         
   3   1 -21         16.12         17.98         2.39 o                         
   4   1 -21          1.37          0.55         1.53 o                         
   1   2 -21          9.38          9.07         1.96 o                         
   2   2 -21         10.68          8.45         3.23 o                         
   3   2 -21         32.68         21.19        10.05 o                         
   0   3 -21         19.91         16.67         3.57 o                         
   1   3 -21          0.10         -0.28         1.10 o                         
   0   0 -20        170.10        201.89        15.57 o                         
   2   0 -20        111.56        129.31         7.38 o                         
   4   0 -20          6.97         12.30         3.07 o                         
   6   0 -20         46.47         46.66         6.44 o                         
   1   1 -20         30.36         33.81         3.48 o                         
   2   1 -20         57.28         64.61         4.25 o                         
   3   1 -20          3.42          2.00         1.20 o                         
   4   1 -20         15.74          8.18         3.82 o                         
   5   1 -20          4.39          3.59         1.71 o                         
   6   1 -20         13.55          8.88         5.44 o                         
   0   2 -20          0.11          0.59         1.89 o                         
   1   2 -20         22.82         23.00         2.65 o                         
   2   2 -20         18.12         11.77         5.33 o                         
   3   2 -20         17.51          8.39         6.27 o                         
   4   2 -20         11.59          8.35         3.48 o                         
   5   2 -20         14.27          8.60         2.63 o                         
   1   3 -20         15.66         12.53         4.11 o                         
   2   3 -20          9.90          8.45         2.09 o                         
   3   3 -20         30.53         25.29         8.30 o                         
   4   3 -20          0.95          3.01         1.91 o                         
   0   4 -20          7.91          3.27         2.37 o                         
   1   4 -20         17.90         16.40         4.73 o                         
   2   0 -19         50.18         60.38         5.26 o                         
   4   0 -19         43.38         43.76         4.45 o                         
   6   0 -19         92.65         96.01        10.92 o                         
   0   1 -19         80.28         88.37         6.07 o                         
   1   1 -19        257.53        293.05         7.33 o                         
   2   1 -19         28.80         31.92         3.02 o                         
   3   1 -19         16.03          9.20         3.75 o                         
   4   1 -19         41.62         35.25         6.67 o                         
   5   1 -19          3.97          1.77         1.64 o                         
   6   1 -19          1.44         -0.36         1.00 o                         
   7   1 -19          1.30         -0.57         1.78 o                         
   1   2 -19          9.15          9.42         1.99 o                         
   2   2 -19         40.41         30.60        10.00 o                         
   3   2 -19         19.23         11.94         4.68 o                         
   4   2 -19         49.64         36.72        12.88 o                         
   5   2 -19         53.61         50.36        11.80 o                         
   6   2 -19         13.59         12.37         2.91 o                         
   7   2 -19          1.34         -1.70         1.88 o                         
   0   3 -19         27.83         38.48         4.36 o                         
   1   3 -19         12.34          4.50         2.01 o                         
   2   3 -19         37.63         25.96         4.34 o                         
   3   3 -19          0.99          1.74         1.87 o                         
   4   3 -19          9.09          3.33         2.52 o                         
   5   3 -19          1.27          1.23         1.79 o                         
   6   3 -19          0.89          1.91         2.19 o                         
   1   4 -19          0.10          0.22         1.63 o                         
   2   4 -19         53.22         40.03        12.24 o                         
   3   4 -19         22.49         20.14         5.54 o                         
   4   4 -19          1.42         -0.11         1.75 o                         
   0   0 -18        414.69        434.82        14.77 o                         
   2   0 -18         35.80         42.64         4.41 o                         
   4   0 -18         20.68         19.47         5.41 o                         
   6   0 -18         60.19         50.56         6.15 o                         
   8   0 -18         10.50         12.59         4.34 o                         
   1   1 -18         99.67        107.07         4.50 o                         
   2   1 -18         91.07        110.04         4.59 o                         
   3   1 -18         49.95         33.42         9.87 o                         
   4   1 -18          8.14          6.58         1.81 o                         
   5   1 -18          4.34          5.11         1.77 o                         
   6   1 -18          3.77          3.25         1.57 o                         
   7   1 -18          9.94          9.60         2.52 o                         
   8   1 -18          2.16          1.09         1.82 o                         
   0   2 -18         74.32         73.86         5.46 o                         
   1   2 -18         19.62         24.58         2.58 o                         
   2   2 -18        172.70        116.70        29.11 o                         
   3   2 -18          6.67          7.64         3.17 o                         
   4   2 -18          6.19          2.66         1.49 o                         
   5   2 -18         13.51          9.81         2.92 o                         
   6   2 -18          2.84          3.56         1.76 o                         
   7   2 -18          1.48         -0.04         1.43 o                         
   8   2 -18         15.72         19.54         4.05 o                         
   1   3 -18         45.24         25.62         9.44 o                         
   2   3 -18        123.43         97.04        15.73 o                         
   3   3 -18         29.64         20.55         5.96 o                         
   4   3 -18          3.42          3.43         2.08 o                         
   5   3 -18          5.00          2.70         2.00 o                         
   6   3 -18          2.92          1.75         2.25 o                         
   7   3 -18         26.86         18.18         6.94 o                         
   0   4 -18         11.75          3.77         4.77 o                         
   1   4 -18          3.17          1.20         1.27 o                         
   2   4 -18         24.81         21.19         4.84 o                         
   3   4 -18         45.60         37.11         8.84 o                         
   4   4 -18         12.23          9.31         3.71 o                         
   5   4 -18          7.54          8.99         2.41 o                         
   1   5 -18         16.32         10.46         4.12 o                         
   2   5 -18         32.60         19.28         8.61 o                         
   3   5 -18         27.54         19.83         6.65 o                         
   2   0 -17         66.44         80.54         5.44 o                         
   4   0 -17        256.46         94.78       100.66 o                         
   6   0 -17         18.91          7.93         5.21 o                         
   8   0 -17          3.75          7.77         3.31 o                         
   0   1 -17         54.96         56.31         4.65 o                         
   1   1 -17         44.47         49.71         2.97 o                         
   2   1 -17        294.62        326.21         7.17 o                         
   3   1 -17          2.77          1.27         0.97 o                         
   4   1 -17         84.36         68.08        13.97 o                         
   5   1 -17         65.28         55.08         8.95 o                         
   6   1 -17         30.53         20.45         8.21 o                         
   7   1 -17          2.18          2.79         1.52 o                         
   8   1 -17         12.48         16.04         3.12 o                         
   9   1 -17          3.59          0.09         1.78 o                         
   1   2 -17         74.30         87.94         4.01 o                         
   2   2 -17        125.36        120.31        12.23 o                         
   3   2 -17         47.71         37.30         7.57 o                         
   4   2 -17         48.91         35.59         9.34 o                         
   5   2 -17          7.62          6.79         2.59 o                         
   6   2 -17          2.47          1.78         1.52 o                         
   7   2 -17          0.16          0.62         1.35 o                         
   8   2 -17         10.66          5.75         2.18 o                         
   0   3 -17         58.01         63.98         5.01 o                         
   1   3 -17         96.34         64.69        17.08 o                         
   2   3 -17         35.51         26.41         4.05 o                         
   3   3 -17         18.50          9.73         3.86 o                         
   4   3 -17         31.24         25.28         8.57 o                         
   5   3 -17          5.95          5.31         2.12 o                         
   6   3 -17          0.50          1.79         1.89 o                         
   7   3 -17          0.92          0.19         1.48 o                         
   8   3 -17         96.82         62.41        20.92 o                         
   1   4 -17         73.29         63.79         9.95 o                         
   2   4 -17          8.35          7.03         1.91 o                         
   3   4 -17         47.18         39.24         8.97 o                         
   4   4 -17          0.65          2.13         1.74 o                         
   5   4 -17         25.57         17.24         7.44 o                         
   6   4 -17          1.67          1.97         1.79 o                         
   7   4 -17         34.81         11.28        19.28 o                         
   0   5 -17          3.53          3.96         2.08 o                         
   1   5 -17         44.48         25.93         9.60 o                         
   2   5 -17        124.92         85.79        34.68 o                         
   3   5 -17         23.85         12.19         5.15 o                         
   4   5 -17          1.23         -0.78         1.74 o                         
   5   5 -17          4.65          6.96         2.38 o                         
   0   0 -16        313.09        324.68        11.84 o                         
   2   0 -16         21.45         20.45         3.18 o                         
   4   0 -16        281.86        108.41        90.48 o                         
   6   0 -16         51.50         23.98        18.41 o                         
   8   0 -16         27.62         31.70         7.74 o                         
  10   0 -16         31.67         43.27         8.37 o                         
   1   1 -16         32.90         35.22         2.46 o                         
   2   1 -16         15.63         18.10         2.04 o                         
   3   1 -16        226.32        224.31         8.13 o                         
   4   1 -16         24.25         17.38         3.18 o                         
   5   1 -16         51.49         36.43         8.78 o                         
   6   1 -16         53.04         28.93        14.46 o                         
   7   1 -16          3.37          1.53         1.36 o                         
   8   1 -16          8.72          7.98         2.42 o                         
   9   1 -16          5.50          3.32         2.10 o                         
  10   1 -16         13.39         22.10         3.50 o                         
   0   2 -16         61.72         60.47         4.68 o                         
   1   2 -16        340.57        356.89         7.47 o                         
   2   2 -16         94.81         88.46         3.82 o                         
   3   2 -16         71.60         62.71         9.01 o                         
   4   2 -16         34.76         29.52         5.36 o                         
   5   2 -16          0.92         -0.85         1.22 o                         
   6   2 -16         31.84         25.19         7.45 o                         
   7   2 -16         40.47         24.65         7.85 o                         
   8   2 -16         11.20          9.85         2.46 o                         
   9   2 -16         40.97         42.20         4.23 o                         
   1   3 -16         15.23          9.33         3.68 o                         
   2   3 -16         56.32         50.61         7.99 o                         
   3   3 -16         15.54         11.18         3.27 o                         
   4   3 -16         50.14         35.87        13.35 o                         
   5   3 -16         51.74         47.95        13.51 o                         
   6   3 -16         84.81         54.16        20.08 o                         
   7   3 -16         34.78         25.20         6.66 o                         
   8   3 -16        278.97        158.41        84.41 o                         
   0   4 -16         42.09          8.72        10.14 o                         
   1   4 -16          7.37          4.60         1.45 o                         
   2   4 -16         73.32         60.19        12.57 o                         
   3   4 -16          1.29          0.30         1.31 o                         
   4   4 -16         26.62         19.91         5.92 o                         
   5   4 -16          9.79          9.21         2.69 o                         
   6   4 -16         27.28         19.60         7.51 o                         
   7   4 -16         32.89         17.01         6.72 o                         
   1   5 -16          3.07          0.75         1.41 o                         
   2   5 -16        126.17         87.49        32.95 o                         
   3   5 -16         78.12         57.98        24.36 o                         
   4   5 -16          2.55          1.69         2.25 o                         
   5   5 -16          3.12          0.70         1.89 o                         
   6   5 -16          7.23          6.33         3.27 o                         
   0   6 -16         33.18         17.22        16.82 o                         
   1   6 -16         47.20         23.08        11.59 o                         
   2   6 -16         12.78          5.63         6.52 o                         
   3   6 -16          5.14          4.55         2.18 o                         
   2   0 -15         95.49        103.98         5.46 o                         
   4   0 -15         35.31         12.31        14.02 o                         
   6   0 -15         50.12         23.10        18.02 o                         
   8   0 -15         27.81         19.66         4.55 o                         
  10   0 -15         20.96         17.69         4.31 o                         
   0   1 -15        285.67        317.68         9.16 o                         
   1   1 -15         18.15         22.49         1.98 o                         
   2   1 -15        121.01        116.09         3.77 o                         
   3   1 -15        173.66        186.49         5.10 o                         
   4   1 -15         27.48         22.51         6.15 o                         
   5   1 -15         48.95         42.04         7.28 o                         
   6   1 -15         32.34         16.42         7.21 o                         
   7   1 -15         19.12         16.67         4.04 o                         
   8   1 -15         11.28          6.61         2.48 o                         
   9   1 -15          0.61          1.30         1.70 o                         
  10   1 -15          0.58          0.21         1.69 o                         
   1   2 -15        180.18        188.33         5.12 o                         
   2   2 -15        215.68        219.39         5.53 o                         
   3   2 -15        119.17        103.72        12.49 o                         
   4   2 -15        162.71        152.02        20.19 o                         
   5   2 -15        120.56         97.89        20.58 o                         
   6   2 -15         83.75         67.09        17.14 o                         
   7   2 -15          9.04          8.48         2.15 o                         
   8   2 -15         83.72         50.50        20.85 o                         
   9   2 -15          0.99          1.38         1.46 o                         
  10   2 -15          0.69          0.18         1.40 o                         
   0   3 -15         28.47         33.78         3.66 o                         
   1   3 -15         27.14         29.33         2.38 o                         
   2   3 -15         26.44         25.19         4.25 o                         
   3   3 -15          3.16          1.53         1.13 o                         
   4   3 -15         78.92         54.38        17.64 o                         
   5   3 -15          2.75          2.12         1.69 o                         
   6   3 -15         10.28          8.77         2.97 o                         
   7   3 -15         91.77         34.37        23.06 o                         
   8   3 -15        131.91        126.71         6.31 o                         
   9   3 -15         23.30         35.48         5.03 o                         
   1   4 -15         14.32         11.73         2.47 o                         
   2   4 -15          4.71          3.06         1.16 o                         
   3   4 -15         42.07         40.87         6.52 o                         
   4   4 -15          8.68          8.03         1.91 o                         
   5   4 -15         80.57         56.01        18.41 o                         
   6   4 -15         80.66         64.44        20.35 o                         
   7   4 -15         54.80         59.89         5.69 o                         
   8   4 -15         72.59         68.74         6.10 o                         
   0   5 -15        193.24        126.01        53.46 o                         
   1   5 -15         18.04         12.34         3.38 o                         
   2   5 -15          1.19          0.31         1.24 o                         
   3   5 -15         86.76         59.68        23.18 o                         
   4   5 -15         76.25         56.23        16.86 o                         
   5   5 -15         19.68         12.25         6.23 o                         
   6   5 -15         15.58         14.13         5.64 o                         
   7   5 -15          6.39          1.05         2.55 o                         
   1   6 -15          1.99          1.28         1.30 o                         
   2   6 -15          0.66          3.45         1.90 o                         
   3   6 -15         13.01          4.09         2.28 o                         
   4   6 -15         51.63         26.05        18.48 o                         
   0   0 -14        584.07        565.58        14.23 o                         
   2   0 -14        348.58        324.01         8.89 o                         
   4   0 -14        192.58        161.41        35.78 o                         
   6   0 -14          9.97          4.65         3.72 o                         
   8   0 -14         68.73         72.24         7.70 o                         
  10   0 -14         93.21         98.88         7.95 o                         
   1   1 -14        128.49        123.44         3.69 o                         
   2   1 -14         39.45         35.59         5.50 o                         
   3   1 -14         25.04         28.82         2.24 o                         
   4   1 -14        127.04        114.50        18.04 o                         
   5   1 -14        278.16        218.23        43.13 o                         
   6   1 -14        121.56         85.60        23.80 o                         
   7   1 -14         61.52         40.79        11.94 o                         
   8   1 -14         53.11         43.21        10.78 o                         
   9   1 -14          7.15          9.45         2.25 o                         
  10   1 -14         20.02         20.50         3.12 o                         
  11   1 -14          3.40          5.77         2.83 o                         
   0   2 -14        938.37        921.83        25.25 o                         
   1   2 -14         27.32         26.93         3.38 o                         
   2   2 -14         55.47         51.52         2.81 o                         
   3   2 -14        271.37        234.19        26.15 o                         
   4   2 -14        280.57        262.52        35.97 o                         
   5   2 -14         24.19         22.42         5.42 o                         
   6   2 -14          6.89          5.71         2.74 o                         
   7   2 -14         22.03         14.91         4.46 o                         
   8   2 -14         48.27         49.14         4.03 o                         
   9   2 -14         15.89          5.96         4.34 o                         
  10   2 -14          3.11          5.90         2.10 o                         
   1   3 -14        131.99        143.91         4.44 o                         
   2   3 -14         29.64         21.98         4.25 o                         
   3   3 -14          6.05          3.26         1.21 o                         
   4   3 -14        195.95        139.89        42.91 o                         
   5   3 -14        114.51         89.41        28.34 o                         
   6   3 -14        126.09         82.08        30.31 o                         
   7   3 -14         94.78         64.95        14.69 o                         
   8   3 -14        142.48        134.45         6.30 o                         
   9   3 -14          6.28          4.95         2.51 o                         
  10   3 -14         11.60         13.28         3.43 o                         
   0   4 -14        190.54         45.74        53.60 o                         
   1   4 -14        140.87        121.89        18.60 o                         
   2   4 -14         38.56         37.40         5.39 o                         
   3   4 -14         53.13         39.13         8.85 o                         
   4   4 -14        175.97        141.82        29.49 o                         
   5   4 -14         83.87         58.56        17.60 o                         
   6   4 -14        132.18         91.70        31.58 o                         
   7   4 -14        118.14        120.94         7.35 o                         
   8   4 -14         26.66         22.48         3.99 o                         
   9   4 -14         48.13         55.01         5.60 o                         
   1   5 -14         40.35         25.76         8.76 o                         
   2   5 -14          5.75          2.01         1.59 o                         
   3   5 -14         17.86          9.58         4.50 o                         
   4   5 -14        143.61        125.11        31.10 o                         
   5   5 -14         28.34         14.85         5.06 o                         
   6   5 -14          3.59          3.23         2.19 o                         
   7   5 -14          7.20          3.60         2.40 o                         
   8   5 -14          2.46         -2.03         2.25 o                         
   0   6 -14         55.99         36.11        16.79 o                         
   1   6 -14         31.08         18.69         8.96 o                         
   2   6 -14         42.03         20.97        12.47 o                         
   3   6 -14         41.01         33.69        21.13 o                         
   4   6 -14         12.44          5.90         2.34 o                         
   5   6 -14         10.74          6.28         3.53 o                         
   6   6 -14         13.05         12.29         8.79 o                         
   1   7 -14         14.99          4.52         4.42 o                         
   2   7 -14          6.74         22.67         6.44 o                         
   2   0 -13        321.76        329.02        14.32 o                         
   4   0 -13         13.72         10.67         2.09 o                         
   6   0 -13         81.43         39.05        27.78 o                         
   8   0 -13         15.59         24.52         4.54 o                         
  10   0 -13         95.07         91.44         7.60 o                         
   0   1 -13         77.49         74.75         4.27 o                         
   1   1 -13        187.17        191.55         4.34 o                         
   2   1 -13        176.75        106.26        32.89 o                         
   3   1 -13        242.73        235.43         7.12 o                         
   4   1 -13         91.92         76.48        11.24 o                         
   5   1 -13         13.65          7.36         2.39 o                         
   6   1 -13          1.53          0.53         0.97 o                         
   7   1 -13          5.10          2.38         1.13 o                         
   8   1 -13          4.35          6.85         2.08 o                         
   9   1 -13          9.79          6.65         2.06 o                         
  10   1 -13         36.06         37.44         3.78 o                         
  11   1 -13         30.30         12.33         7.51 o                         
   1   2 -13        156.28         98.59        31.94 o                         
   2   2 -13         39.12         38.69         2.35 o                         
   3   2 -13        203.29        187.48        19.50 o                         
   4   2 -13        217.46        190.35        25.59 o                         
   5   2 -13         23.56         19.01         3.40 o                         
   6   2 -13        357.74        286.99        61.09 o                         
   7   2 -13         44.18         29.43         7.07 o                         
   8   2 -13         39.60         18.34        11.95 o                         
   9   2 -13          7.33          6.41         2.12 o                         
  10   2 -13         10.35         13.90         2.76 o                         
  11   2 -13          1.92          0.36         2.14 o                         
   0   3 -13        201.05        219.60         7.36 o                         
   1   3 -13         40.22         34.46         4.32 o                         
   2   3 -13          3.52          2.97         0.99 o                         
   3   3 -13         11.29          9.92         1.94 o                         
   4   3 -13         12.28          5.92         1.67 o                         
   5   3 -13         22.07          9.67         5.09 o                         
   6   3 -13        352.21        228.20        69.99 o                         
   7   3 -13        141.16         99.40        20.62 o                         
   8   3 -13        120.27        112.77         5.70 o                         
   9   3 -13          0.07         -0.67         1.76 o                         
  10   3 -13         21.24         22.16         4.51 o                         
   1   4 -13         10.09          6.16         2.32 o                         
   2   4 -13         24.50         21.04         3.36 o                         
   3   4 -13        105.06         83.20        19.68 o                         
   4   4 -13        158.56        138.77        26.59 o                         
   5   4 -13         39.37         25.92         9.39 o                         
   6   4 -13         22.37         20.95         6.22 o                         
   7   4 -13         68.60         80.93         6.14 o                         
   8   4 -13          0.78          0.36         1.81 o                         
   9   4 -13         14.46         10.14         3.06 o                         
   0   5 -13        203.88        135.52        61.06 o                         
   1   5 -13         98.73         65.83        18.11 o                         
   2   5 -13         34.28         19.28         9.05 o                         
   3   5 -13         29.94         17.56         9.02 o                         
   4   5 -13        179.68        149.98        42.60 o                         
   5   5 -13         28.15         20.41         7.32 o                         
   6   5 -13         20.97         25.81         4.19 o                         
   7   5 -13          7.16          7.71         2.88 o                         
   8   5 -13          0.62          1.58         1.96 o                         
   1   6 -13          2.71          1.12         1.31 o                         
   2   6 -13         23.54         10.35         5.87 o                         
   3   6 -13         62.77         30.43        21.87 o                         
   4   6 -13         11.47          7.24         6.76 o                         
   5   6 -13         33.32         20.45        16.91 o                         
   6   6 -13          0.37          0.10         1.94 o                         
   0   7 -13         27.47         10.74        10.33 o                         
   1   7 -13         29.78          5.25         5.63 o                         
   2   7 -13          0.07          0.74         1.59 o                         
   3   7 -13          8.41          4.71         5.67 o                         
   0   0 -12        463.86        461.94        12.37 o                         
   2   0 -12        598.12        639.66        24.37 o                         
   4   0 -12         60.06         70.09         4.03 o                         
   6   0 -12         45.54         23.24        15.88 o                         
   8   0 -12        156.57        133.70         8.11 o                         
  10   0 -12         59.37         70.69         6.59 o                         
  12   0 -12         27.93         39.13         5.53 o                         
   1   1 -12         37.56         44.31         1.94 o                         
   2   1 -12        181.81        198.91        14.86 o                         
   3   1 -12        120.70        142.39        13.11 o                         
   4   1 -12         63.37         49.98         7.65 o                         
   5   1 -12        365.42        199.18        64.17 o                         
   6   1 -12        154.26         88.20        34.55 o                         
   7   1 -12         16.94          7.81         3.36 o                         
   8   1 -12         15.84         19.91         2.80 o                         
   9   1 -12         29.06         27.76         3.20 o                         
  10   1 -12         19.44         10.02         5.20 o                         
  11   1 -12         22.52         13.22         7.27 o                         
  12   1 -12          0.81          0.05         2.04 o                         
   0   2 -12        157.72        153.36         9.06 o                         
   1   2 -12         27.76         17.76         6.21 o                         
   2   2 -12        150.57        152.19         4.07 o                         
   3   2 -12        651.77        590.25        67.54 o                         
   4   2 -12         74.03         62.89         9.84 o                         
   5   2 -12        424.60        361.23        51.25 o                         
   6   2 -12        154.50        126.32        27.32 o                         
   7   2 -12         52.66         16.00        13.18 o                         
   8   2 -12         80.22         82.56         4.57 o                         
   9   2 -12         12.54         12.39         2.44 o                         
  10   2 -12         14.40         12.14         2.54 o                         
  11   2 -12          5.24          5.31         2.55 o                         
   1   3 -12        134.02        111.13        15.23 o                         
   2   3 -12         32.94         33.84         5.20 o                         
   3   3 -12        129.81        108.94        14.47 o                         
   4   3 -12        502.86        432.05        53.24 o                         
   5   3 -12        338.78        135.04        84.00 o                         
   6   3 -12        159.32        145.06        25.39 o                         
   7   3 -12         81.28         82.16         4.64 o                         
   8   3 -12         31.18         36.61         3.42 o                         
   9   3 -12         55.67         55.50         5.09 o                         
  10   3 -12         11.23          6.51         2.62 o                         
  11   3 -12          8.25          8.24         2.73 o                         
   0   4 -12        408.25         98.72       121.80 o                         
   1   4 -12         20.18         10.86         3.53 o                         
   2   4 -12         39.44         35.72         5.18 o                         
   3   4 -12         92.00         81.69        10.07 o                         
   4   4 -12        201.37        176.68        33.39 o                         
   5   4 -12         33.91         24.13         6.91 o                         
   6   4 -12        142.41        127.43        32.05 o                         
   7   4 -12         97.29         94.29         6.31 o                         
   8   4 -12         18.48         20.41         3.71 o                         
   9   4 -12          1.60          0.55         1.80 o                         
  10   4 -12         12.32         18.31         3.66 o                         
   1   5 -12         26.68         12.14         5.52 o                         
   2   5 -12        179.77        127.58        32.99 o                         
   3   5 -12        138.95        101.47        38.57 o                         
   4   5 -12         54.28         34.02        11.94 o                         
   5   5 -12         20.22         13.48         5.42 o                         
   6   5 -12         73.93         74.09         5.75 o                         
   7   5 -12         10.56          8.91         2.77 o                         
   8   5 -12          3.75          4.00         2.16 o                         
   9   5 -12          3.22          1.76         1.87 o                         
   0   6 -12        105.36         78.87        37.96 o                         
   1   6 -12          1.60          2.25         1.34 o                         
   2   6 -12          1.52          0.49         1.65 o                         
   3   6 -12         21.70         12.18         6.74 o                         
   4   6 -12          9.79          4.71         2.25 o                         
   5   6 -12          5.99          4.97         2.26 o                         
   6   6 -12          2.41          0.53         2.07 o                         
   7   6 -12         11.47          8.33         4.66 o                         
   1   7 -12         29.88          5.70         8.06 o                         
   2   7 -12          1.66          0.92         1.63 o                         
   3   7 -12          4.43          5.38         2.35 o                         
   4   7 -12         11.99          8.93         3.28 o                         
   5   7 -12          6.03          5.78         3.78 o                         
   2   0 -11         71.64         76.68         3.32 o                         
   4   0 -11         29.33         31.09         2.40 o                         
   6   0 -11        201.95        136.16        53.03 o                         
   8   0 -11        148.76        152.58         8.30 o                         
  10   0 -11        346.57        321.46        12.57 o                         
  12   0 -11          3.32          2.22         2.04 o                         
   0   1 -11        917.44        920.18        30.25 o                         
   1   1 -11        405.95        432.26         4.97 o                         
   2   1 -11        659.83        694.67        21.94 o                         
   3   1 -11       1132.22       1190.58        14.07 o                         
   4   1 -11         12.12         11.42         1.90 o                         
   5   1 -11         57.77         35.87        12.72 o                         
   6   1 -11         84.86         53.59        15.70 o                         
   7   1 -11         54.02         39.19         8.99 o                         
   8   1 -11         15.56         15.46         2.39 o                         
   9   1 -11         40.82         31.50         9.07 o                         
  10   1 -11         22.33          9.59         7.25 o                         
  11   1 -11          1.85          0.68         1.38 o                         
  12   1 -11         12.29         14.40         3.21 o                         
   1   2 -11         28.63         30.63         3.38 o                         
   2   2 -11        139.73        149.86         5.29 o                         
   3   2 -11         17.86         17.98         1.71 o                         
   4   2 -11        280.54        256.09        28.59 o                         
   5   2 -11        598.09        547.39        59.24 o                         
   6   2 -11        827.48        372.65       202.99 o                         
   7   2 -11        170.82        160.54        10.98 o                         
   8   2 -11         88.47         88.86         4.66 o                         
   9   2 -11          7.56          3.98         1.62 o                         
  10   2 -11         11.39          8.84         2.72 o                         
  11   2 -11         22.38         28.16         4.11 o                         
  12   2 -11          0.35          0.03         1.83 o                         
   0   3 -11        148.31        109.76        44.77 o                         
   1   3 -11          9.62          7.41         1.64 o                         
   2   3 -11          6.61          5.37         1.04 o                         
   3   3 -11        175.43        145.88        21.60 o                         
   4   3 -11        164.95        140.46        16.70 o                         
   5   3 -11        334.49        278.63        50.59 o                         
   6   3 -11       1065.63        847.41       154.01 o                         
   7   3 -11         79.38         84.04         4.46 o                         
   8   3 -11          3.03          2.94         1.57 o                         
   9   3 -11         12.32         11.93         2.82 o                         
  10   3 -11          7.71          8.17         2.74 o                         
  11   3 -11          3.16          2.55         2.13 o                         
   1   4 -11         16.63         11.86         4.45 o                         
   2   4 -11         32.43         28.60         4.19 o                         
   3   4 -11         57.24         48.92         7.11 o                         
   4   4 -11        189.93        157.87        31.77 o                         
   5   4 -11        313.12        252.31        66.90 o                         
   6   4 -11         10.71          8.67         2.66 o                         
   7   4 -11        328.71        350.94        10.96 o                         
   8   4 -11          6.85          9.65         2.77 o                         
   9   4 -11          3.16          3.95         2.27 o                         
  10   4 -11          1.17          0.96         1.83 o                         
   0   5 -11        186.79        144.34        65.47 o                         
   1   5 -11         44.08         37.98        10.40 o                         
   2   5 -11        221.49        169.01        42.30 o                         
   3   5 -11         12.31          6.38         2.63 o                         
   4   5 -11         29.07         11.14         8.46 o                         
   5   5 -11         19.31         19.90         3.48 o                         
   6   5 -11         14.64         15.24         3.18 o                         
   7   5 -11         11.49         13.29         3.14 o                         
   8   5 -11          3.61          4.11         2.21 o                         
   9   5 -11          6.98          4.91         2.49 o                         
   1   6 -11         22.27         13.82         4.08 o                         
   2   6 -11         74.21         35.36        19.58 o                         
   3   6 -11          3.04          2.68         3.26 o                         
   4   6 -11          8.99          8.48         3.98 o                         
   5   6 -11         20.92         11.33         5.24 o                         
   6   6 -11          1.53          0.22         2.06 o                         
   7   6 -11          0.10          1.02         1.79 o                         
   8   6 -11         14.52         22.83         5.41 o                         
   0   7 -11          3.55          7.26         2.47 o                         
   1   7 -11          0.82          0.44         1.07 o                         
   2   7 -11          1.95          2.23         2.08 o                         
   3   7 -11          7.42          5.02         2.39 o                         
   4   7 -11          2.19          0.33         1.90 o                         
   5   7 -11          0.61          0.03         1.98 o                         
   0   0 -10        141.10        135.93         5.83 o                         
   2   0 -10        790.20        765.93        13.47 o                         
   4   0 -10        589.47        593.54        21.29 o                         
   6   0 -10         36.53         24.30        11.62 o                         
   8   0 -10        282.55        277.22        12.30 o                         
  10   0 -10         21.80         32.43         5.23 o                         
  12   0 -10         28.18         31.72         5.90 o                         
   1   1 -10        145.43        137.77         6.87 o                         
   2   1 -10        655.29        701.02        13.15 o                         
   3   1 -10        280.02        306.58         6.62 o                         
   4   1 -10        153.02        136.65        16.91 o                         
   5   1 -10        215.87        104.80        35.35 o                         
   6   1 -10        103.73         87.29        21.04 o                         
   7   1 -10        268.78        293.83        10.68 o                         
   8   1 -10         56.62         50.17         8.23 o                         
   9   1 -10         49.88         19.24        14.77 o                         
  10   1 -10          6.52          5.09         1.61 o                         
  11   1 -10         11.33         16.05         2.56 o                         
  12   1 -10          3.85          4.51         2.11 o                         
   0   2 -10        263.69        286.03         5.90 o                         
   1   2 -10        372.88        397.57         8.06 o                         
   2   2 -10        536.37        549.95        34.03 o                         
   3   2 -10        515.67        477.90        36.61 o                         
   4   2 -10        412.37        398.65        35.90 o                         
   5   2 -10        265.21        206.75        41.22 o                         
   6   2 -10        642.09        489.74        81.41 o                         
   7   2 -10        277.37        286.32         6.84 o                         
   8   2 -10         65.89         72.19         3.76 o                         
   9   2 -10         32.13         24.67         2.78 o                         
  10   2 -10         10.30          7.38         2.49 o                         
  11   2 -10          4.36          3.97         2.26 o                         
  12   2 -10          3.02          1.02         1.79 o                         
   1   3 -10         41.90         39.40         3.81 o                         
   2   3 -10         38.05         27.42         2.83 o                         
   3   3 -10         29.47         25.82         3.83 o                         
   4   3 -10         30.71         30.00         3.26 o                         
   5   3 -10        331.31        316.04        38.02 o                         
   6   3 -10        884.08        779.24        95.98 o                         
   7   3 -10         76.83         80.06         3.93 o                         
   8   3 -10         31.11         35.71         3.10 o                         
   9   3 -10         38.45         31.68         3.94 o                         
  10   3 -10          5.98          4.26         2.56 o                         
  11   3 -10          2.11          0.75         1.93 o                         
  12   3 -10         26.74         31.66         7.95 o                         
   0   4 -10        356.70        147.07       105.93 o                         
   1   4 -10         81.06         61.79        15.62 o                         
   2   4 -10        205.95        171.83        21.83 o                         
   3   4 -10          9.87          7.21         1.24 o                         
   4   4 -10        166.69        140.44        24.86 o                         
   5   4 -10        315.52        247.95        60.09 o                         
   6   4 -10        424.84        412.16        11.18 o                         
   7   4 -10         41.22         37.32         4.16 o                         
   8   4 -10          0.23         -0.14         1.48 o                         
   9   4 -10         49.03         55.58         7.79 o                         
  10   4 -10         21.60         21.39         3.64 o                         
  11   4 -10          6.33          7.61         5.56 o                         
   1   5 -10        191.83        134.40        35.91 o                         
   2   5 -10        242.57        201.59        50.99 o                         
   3   5 -10         54.29         22.22        10.66 o                         
   4   5 -10        180.89         86.95        47.35 o                         
   5   5 -10        265.66        264.34        10.65 o                         
   6   5 -10        123.40        122.79         6.68 o                         
   7   5 -10         33.32         37.44         4.92 o                         
   8   5 -10          5.60          7.67         2.50 o                         
   9   5 -10          0.54         -0.86         2.22 o                         
  10   5 -10          3.47          3.23         2.75 o                         
   0   6 -10        155.79        115.44        47.46 o                         
   1   6 -10        192.51        146.30        35.25 o                         
   2   6 -10        197.39         99.88        53.98 o                         
   3   6 -10         31.28         15.96        10.22 o                         
   4   6 -10         68.22         36.97        21.20 o                         
   5   6 -10          0.53          0.66         1.63 o                         
   6   6 -10         19.61         10.41         7.41 o                         
   7   6 -10          0.70         -1.40         1.71 o                         
   8   6 -10         62.08         60.53         7.24 o                         
   1   7 -10          6.04          2.47         1.62 o                         
   2   7 -10         37.26         23.77         9.09 o                         
   3   7 -10          3.61          1.38         2.07 o                         
   4   7 -10         18.59         11.62         8.15 o                         
   5   7 -10          4.07         -1.49         1.88 o                         
   6   7 -10          4.95          6.27         3.51 o                         
   1   8 -10         14.69         -0.25         1.59 o                         
   2   8 -10          1.56          1.47         1.84 o                         
   2   0  -9        910.71        692.18       128.04 o                         
   4   0  -9         19.29         16.45         6.90 o                         
   6   0  -9         40.55         22.45         9.77 o                         
   8   0  -9         69.92         74.81         9.76 o                         
  10   0  -9         25.06         35.53         4.66 o                         
  12   0  -9         22.39          2.10         9.79 o                         
   0   1  -9        377.84        364.29         7.34 o                         
   1   1  -9        125.87         89.83        11.22 o                         
   2   1  -9        125.49        125.61         2.52 o                         
   3   1  -9       1709.40       1619.48       151.64 o                         
   4   1  -9         63.84         57.94         5.48 o                         
   5   1  -9        169.18        124.96        35.15 o                         
   6   1  -9         11.28          6.99         2.28 o                         
   7   1  -9        260.93        270.40        14.11 o                         
   8   1  -9        274.03        164.15        52.57 o                         
   9   1  -9         33.50         36.86         3.45 o                         
  10   1  -9         22.98         19.55         2.34 o                         
  11   1  -9          2.20         -0.27         1.17 o                         
  12   1  -9         23.29         26.59         3.72 o                         
  13   1  -9         40.78         46.28         5.86 o                         
   1   2  -9       1121.54       1220.42        18.05 o                         
   2   2  -9        582.83        622.91        40.58 o                         
   3   2  -9        213.32        225.09        16.59 o                         
   4   2  -9        936.14        869.43        87.88 o                         
   5   2  -9        139.62        119.32        17.39 o                         
   6   2  -9        299.47        255.36        28.11 o                         
   7   2  -9          1.69          4.60         1.28 o                         
   8   2  -9        354.48        335.42        10.79 o                         
   9   2  -9          5.76          5.46         1.49 o                         
  10   2  -9         27.76         29.32         3.74 o                         
  11   2  -9          8.51          9.63         2.69 o                         
  12   2  -9          6.59          3.81         5.35 o                         
   0   3  -9         37.87         20.00        13.20 o                         
   1   3  -9         35.81         31.13         2.76 o                         
   2   3  -9         91.00         93.79         8.88 o                         
   3   3  -9         92.05         84.08         7.32 o                         
   4   3  -9        106.82         93.94         8.92 o                         
   5   3  -9        108.11         91.10        11.94 o                         
   6   3  -9        434.37        437.28        17.78 o                         
   7   3  -9         97.32        103.25         4.20 o                         
   8   3  -9         15.64         15.62         2.15 o                         
   9   3  -9          1.40         -0.33         1.43 o                         
  10   3  -9          3.29          5.98         2.30 o                         
  11   3  -9         28.70         25.89         5.14 o                         
  12   3  -9         61.95         62.67         7.18 o                         
   1   4  -9         47.67         43.13         7.78 o                         
   2   4  -9        158.03        130.05        26.38 o                         
   3   4  -9         35.68         36.00         4.66 o                         
   4   4  -9         68.15         53.90         7.90 o                         
   5   4  -9        452.38        460.39        16.04 o                         
   6   4  -9        261.04        254.25        13.66 o                         
   7   4  -9        136.77        137.37         5.80 o                         
   8   4  -9          1.42          2.19         1.67 o                         
   9   4  -9          8.82          8.38         2.45 o                         
  10   4  -9          4.98          8.28         3.43 o                         
  11   4  -9         15.23          6.72         3.81 o                         
   0   5  -9        584.89        416.60       186.29 o                         
   1   5  -9         10.06          6.90         2.33 o                         
   2   5  -9        393.23        294.36        73.06 o                         
   3   5  -9         99.74         66.94        23.12 o                         
   4   5  -9        110.04         65.21        37.16 o                         
   5   5  -9         94.28         47.77        26.10 o                         
   6   5  -9         87.77         76.01         5.39 o                         
   7   5  -9         19.73         15.48         3.15 o                         
   8   5  -9         48.17         55.25         4.88 o                         
   9   5  -9          2.19         -0.32         3.30 o                         
  10   5  -9         44.06         50.55         6.81 o                         
   1   6  -9         29.91         21.27         5.63 o                         
   2   6  -9         21.45         12.60         5.16 o                         
   3   6  -9         40.88         18.95        10.72 o                         
   4   6  -9         10.36          5.58         3.93 o                         
   5   6  -9         40.79         23.50        10.97 o                         
   6   6  -9         12.13          6.20         5.48 o                         
   7   6  -9         27.88         14.78        10.20 o                         
   8   6  -9         19.90         20.05         5.02 o                         
   9   6  -9         19.50         17.07         4.88 o                         
   0   7  -9          0.72          1.09         1.59 o                         
   1   7  -9          1.40          0.91         1.64 o                         
   2   7  -9         19.93         13.39         7.91 o                         
   3   7  -9         95.95         67.01        31.09 o                         
   4   7  -9          2.35         -0.31         1.76 o                         
   5   7  -9         15.32          5.07         7.95 o                         
   6   7  -9          3.74          1.97         2.25 o                         
   7   7  -9          9.71          7.37         3.81 o                         
   1   8  -9         25.38         16.56         4.60 o                         
   2   8  -9         41.65         43.30         6.32 o                         
   3   8  -9         14.77          3.95         3.23 o                         
   0   0  -8       2672.61       2619.78        82.15 o                         
   2   0  -8       1178.21        485.11       389.52 o                         
   4   0  -8       2367.85       2086.07       583.55 o                         
   6   0  -8        300.70        193.73        77.79 o                         
   8   0  -8        197.29        208.76        14.43 o                         
  10   0  -8         49.76         56.58         4.41 o                         
  12   0  -8         14.10          1.12        10.08 o                         
   1   1  -8        286.47        219.66        29.63 o                         
   2   1  -8        181.80        183.62         2.86 o                         
   3   1  -8       2481.83       2435.01       220.54 o                         
   4   1  -8        650.35        533.75        80.23 o                         
   5   1  -8         47.42         29.06         8.57 o                         
   6   1  -8         17.90         10.56         5.33 o                         
   7   1  -8        244.62        245.71         9.58 o                         
   8   1  -8        355.86        349.31         8.21 o                         
   9   1  -8         46.37         45.83         2.89 o                         
  10   1  -8        173.31        167.82         6.49 o                         
  11   1  -8         26.81         25.89         2.66 o                         
  12   1  -8         11.25          6.42         2.15 o                         
  13   1  -8          1.17         -0.87         2.80 o                         
   0   2  -8        945.74        864.30       185.44 o                         
   1   2  -8        990.62       1066.34        35.09 o                         
   2   2  -8        103.70         84.37         7.62 o                         
   3   2  -8       1596.32       1613.62       104.40 o                         
   4   2  -8        238.01        215.95        29.46 o                         
   5   2  -8        560.45        393.53        92.91 o                         
   6   2  -8        131.97        134.68         3.86 o                         
   7   2  -8         69.43         70.14         3.80 o                         
   8   2  -8         48.46         48.59         2.80 o                         
   9   2  -8         58.33         62.68         3.15 o                         
  10   2  -8          4.34          3.45         1.65 o                         
  11   2  -8          7.31          4.63         1.96 o                         
  12   2  -8          9.40         10.37         3.47 o                         
  13   2  -8         14.04         16.30         4.23 o                         
   1   3  -8         97.12         91.52         9.02 o                         
   2   3  -8        290.94        301.50        22.49 o                         
   3   3  -8        142.92        122.16         9.57 o                         
   4   3  -8        450.76        416.80        30.92 o                         
   5   3  -8         10.70          9.94         2.31 o                         
   6   3  -8        836.26        849.39        17.11 o                         
   7   3  -8        228.00        266.75         6.95 o                         
   8   3  -8        247.69        256.89         8.26 o                         
   9   3  -8         18.77         18.40         2.74 o                         
  10   3  -8        148.34        144.15         6.14 o                         
  11   3  -8         26.27         32.70         4.63 o                         
  12   3  -8         80.26         77.06         7.60 o                         
   0   4  -8        410.94        273.47       117.14 o                         
   1   4  -8        218.05        161.78        33.82 o                         
   2   4  -8        114.55         84.39        16.14 o                         
   3   4  -8         24.32         22.63         2.67 o                         
   4   4  -8         50.66         43.93         4.50 o                         
   5   4  -8        134.93        129.33         9.22 o                         
   6   4  -8        226.47        230.53         7.05 o                         
   7   4  -8         25.26         24.30         2.99 o                         
   8   4  -8        107.11        117.92         6.76 o                         
   9   4  -8         28.42         35.20         3.44 o                         
  10   4  -8         48.75         54.56         5.39 o                         
  11   4  -8         25.25         18.27         5.61 o                         
   1   5  -8         25.61         22.54         5.92 o                         
   2   5  -8         80.02         52.21        10.49 o                         
   3   5  -8         52.99         39.49         8.03 o                         
   4   5  -8          7.91          6.05         3.16 o                         
   5   5  -8        202.24        138.65        40.08 o                         
   6   5  -8          2.81          2.52         1.58 o                         
   7   5  -8         54.54         61.56         4.25 o                         
   8   5  -8          2.83          3.22         1.93 o                         
   9   5  -8          0.91          0.86         2.61 o                         
  10   5  -8         19.61         16.81         4.64 o                         
   0   6  -8         20.73         17.25         7.55 o                         
   1   6  -8        108.21         73.35        20.19 o                         
   2   6  -8        139.49        115.47        23.98 o                         
   3   6  -8         44.16         16.33        10.86 o                         
   4   6  -8        163.86         95.53        45.33 o                         
   5   6  -8          3.09          1.64         1.93 o                         
   6   6  -8         11.43          4.64         5.18 o                         
   7   6  -8          4.86          4.36         1.87 o                         
   8   6  -8          1.15         -0.63         2.21 o                         
   9   6  -8          5.32          6.70         3.52 o                         
   1   7  -8         28.47         16.53         3.67 o                         
   2   7  -8         20.41         16.53         8.13 o                         
   3   7  -8          1.66          1.75         2.19 o                         
   4   7  -8         34.92         17.88         8.48 o                         
   5   7  -8          2.64          1.53         2.05 o                         
   6   7  -8          5.83          6.15         3.48 o                         
   7   7  -8         13.11         12.86         4.41 o                         
   1   8  -8          4.67          2.17         3.51 o                         
   2   8  -8          7.36          7.38         3.01 o                         
   3   8  -8         17.46         11.48         8.70 o                         
   4   8  -8         31.60         15.08        11.79 o                         
   2   0  -7        717.03        508.52       203.86 o                         
   4   0  -7       1373.76       1181.45       337.68 o                         
   6   0  -7         52.83         59.93         4.51 o                         
   8   0  -7        627.04        631.64        19.50 o                         
  10   0  -7         44.56         28.99        13.66 o                         
  12   0  -7          0.63          2.32         2.73 o                         
   0   1  -7        727.22        637.90        18.70 o                         
   1   1  -7        637.09        641.99        19.79 o                         
   2   1  -7        109.85        122.58         2.75 o                         
   3   1  -7        182.11        153.91        14.50 o                         
   4   1  -7       4426.45       3257.30       703.20 o                         
   5   1  -7        330.35        154.05        69.62 o                         
   6   1  -7        255.73        254.82        22.20 o                         
   7   1  -7        196.31        204.49         4.68 o                         
   8   1  -7         73.63         82.24         3.46 o                         
   9   1  -7         50.48         52.51         2.85 o                         
  10   1  -7         28.75         28.68         2.37 o                         
  11   1  -7         38.44         35.06         2.70 o                         
  12   1  -7         29.00         32.11         3.31 o                         
  13   1  -7         33.49         22.43        15.73 o                         
   1   2  -7        315.97        306.33        17.53 o                         
   2   2  -7        244.29        255.68        18.16 o                         
   3   2  -7       1518.61       1517.96       118.91 o                         
   4   2  -7       3033.84       2951.54       193.77 o                         
   5   2  -7       1907.52       1776.88       186.20 o                         
   6   2  -7        169.15        179.14         4.23 o                         
   7   2  -7         59.94         58.96         2.70 o                         
   8   2  -7        250.81        264.49        10.46 o                         
   9   2  -7         13.83         17.42         1.98 o                         
  10   2  -7         56.74         58.97         3.65 o                         
  11   2  -7          3.82          4.88         1.76 o                         
  12   2  -7          0.19         -0.57         1.54 o                         
  13   2  -7          6.10          3.29         2.63 o                         
   0   3  -7       1394.90        829.95       342.50 o                         
   1   3  -7        249.19        236.76        20.46 o                         
   2   3  -7         68.05         49.73         5.22 o                         
   3   3  -7        155.82        157.86        12.82 o                         
   4   3  -7        123.41        118.36         8.40 o                         
   5   3  -7         31.67         34.98         2.59 o                         
   6   3  -7         25.09         25.85         2.45 o                         
   7   3  -7        373.61        386.64        15.36 o                         
   8   3  -7        544.37        558.10        17.44 o                         
   9   3  -7         53.33         45.06         3.56 o                         
  10   3  -7          2.18          0.71         1.33 o                         
  11   3  -7         10.56          6.55         3.48 o                         
  12   3  -7         13.02          4.56         3.91 o                         
   1   4  -7        277.55        223.88        44.35 o                         
   2   4  -7         74.78         43.89         9.23 o                         
   3   4  -7          4.94          5.64         0.96 o                         
   4   4  -7          8.71          7.72         1.02 o                         
   5   4  -7        138.86        125.90         5.89 o                         
   6   4  -7        119.23        109.26         4.86 o                         
   7   4  -7        190.18        179.62         7.66 o                         
   8   4  -7         70.31         70.81         4.34 o                         
   9   4  -7          0.87          0.63         1.34 o                         
  10   4  -7         69.50         57.47         5.07 o                         
  11   4  -7          2.52         -0.33         1.66 o                         
  12   4  -7          7.27          5.70         5.44 o                         
   0   5  -7        498.36        355.30       121.99 o                         
   1   5  -7        184.86        142.51        27.16 o                         
   2   5  -7        605.62        422.36       101.91 o                         
   3   5  -7        112.67         97.50        14.27 o                         
   4   5  -7        527.15        304.78       105.72 o                         
   5   5  -7        124.10         86.21        33.05 o                         
   6   5  -7        117.63         74.69        31.13 o                         
   7   5  -7         10.42          8.02         1.89 o                         
   8   5  -7         39.36         47.33         3.88 o                         
   9   5  -7         15.31         11.73         3.03 o                         
  10   5  -7         39.22         35.63         8.09 o                         
  11   5  -7         18.92         16.74         4.82 o                         
   1   6  -7         33.34         22.24         6.60 o                         
   2   6  -7         32.29         30.32         5.65 o                         
   3   6  -7         82.47         43.52        36.69 o                         
   4   6  -7         34.43         29.61         4.85 o                         
   5   6  -7         32.80         19.33         5.66 o                         
   6   6  -7         18.38          6.82         6.95 o                         
   7   6  -7          5.43          1.37         2.33 o                         
   8   6  -7         52.91         37.46         7.74 o                         
   9   6  -7          9.01          4.89         3.01 o                         
   0   7  -7         10.63          7.35         2.59 o                         
   1   7  -7         38.34         26.60        11.69 o                         
   2   7  -7         23.45         14.46         8.52 o                         
   3   7  -7         16.25         14.09         6.04 o                         
   4   7  -7         81.91         41.39        17.52 o                         
   5   7  -7          1.41          1.33         1.92 o                         
   6   7  -7          2.96          0.10         2.57 o                         
   7   7  -7          1.88          3.79         3.43 o                         
   8   7  -7          7.22          9.49         3.90 o                         
   1   8  -7         13.12          9.87         4.85 o                         
   2   8  -7          9.73          8.18         3.60 o                         
   3   8  -7         49.22         60.18         6.44 o                         
   4   8  -7         18.26         17.67         4.42 o                         
   5   8  -7          0.39          0.91         2.39 o                         
   0   0  -6        135.27        113.86         8.45 o                         
   2   0  -6       3459.19       3399.27       278.08 o                         
   4   0  -6       1595.17       1166.74       386.93 o                         
   6   0  -6         22.93         24.13         2.85 o                         
   8   0  -6        164.04        148.84         7.73 o                         
  10   0  -6         57.63         20.88        19.18 o                         
  12   0  -6        118.34         96.80        46.18 o                         
   1   1  -6        856.35        854.18        15.13 o                         
   2   1  -6        554.29        575.51        40.30 o                         
   3   1  -6       1137.37       1049.88       130.17 o                         
   4   1  -6        420.37        175.21        90.87 o                         
   5   1  -6       1663.18       1648.08        44.78 o                         
   6   1  -6        299.25        293.28         5.82 o                         
   7   1  -6        131.60        142.28         3.79 o                         
   8   1  -6         81.71         87.55         3.25 o                         
   9   1  -6          0.05          0.19         0.80 o                         
  10   1  -6         54.62         42.66         4.30 o                         
  11   1  -6         48.65         34.27         6.43 o                         
  12   1  -6          8.98         11.05         2.27 o                         
  13   1  -6         10.48         10.53         3.48 o                         
   0   2  -6        861.04        390.06       284.39 o                         
   1   2  -6        296.68        298.35        24.07 o                         
   2   2  -6        433.79        432.26        32.47 o                         
   3   2  -6        318.63        274.05        16.51 o                         
   4   2  -6       1477.74       1494.98       117.94 o                         
   5   2  -6          1.76          2.24         0.75 o                         
   6   2  -6        276.34        275.53         4.50 o                         
   7   2  -6        312.94        305.24         5.50 o                         
   8   2  -6         93.65         99.07         4.39 o                         
   9   2  -6         19.34         19.29         1.96 o                         
  10   2  -6          6.95          5.32         1.43 o                         
  11   2  -6         91.61         82.88         4.22 o                         
  12   2  -6         22.28         19.93         3.62 o                         
  13   2  -6          3.53          4.06         2.24 o                         
   1   3  -6         71.14         53.05         9.65 o                         
   2   3  -6       1619.68       1548.03       127.85 o                         
   3   3  -6        189.55        164.89        14.49 o                         
   4   3  -6        324.72        298.29        28.21 o                         
   5   3  -6         91.53        101.93         6.08 o                         
   6   3  -6        157.66        153.14         9.64 o                         
   7   3  -6        148.06        150.14         6.28 o                         
   8   3  -6        621.35        606.13        28.13 o                         
   9   3  -6        241.48        173.20        43.55 o                         
  10   3  -6         12.07          7.99         3.82 o                         
  11   3  -6         34.27         40.71         4.53 o                         
  12   3  -6          4.89          2.76         2.16 o                         
  13   3  -6         10.61         13.39         3.42 o                         
   0   4  -6       1600.30       1193.64       546.61 o                         
   1   4  -6        279.40        207.59        40.58 o                         
   2   4  -6        358.62        317.82        53.89 o                         
   3   4  -6         73.40         50.79        10.81 o                         
   4   4  -6         67.36         63.13         4.49 o                         
   5   4  -6         39.60         36.62         4.18 o                         
   6   4  -6         32.97         34.84         2.92 o                         
   7   4  -6        683.65        642.78        11.24 o                         
   8   4  -6         38.10         34.13         3.49 o                         
   9   4  -6         37.65         14.57        12.06 o                         
  10   4  -6        109.84        116.15         6.80 o                         
  11   4  -6         33.17         38.42         4.74 o                         
  12   4  -6          0.58          4.99         2.60 o                         
   1   5  -6          4.19          3.28         0.93 o                         
   2   5  -6        291.36        297.77         6.03 o                         
   3   5  -6        434.20        399.53        39.42 o                         
   4   5  -6        462.53        488.03        24.55 o                         
   5   5  -6         62.81         40.76        16.08 o                         
   6   5  -6         11.07          3.84         2.11 o                         
   7   5  -6         73.78         42.22        17.73 o                         
   8   5  -6          2.84          2.45         2.05 o                         
   9   5  -6          6.13         -0.44         1.60 o                         
  10   5  -6          8.21         10.70         3.07 o                         
  11   5  -6         17.99         23.46         4.16 o                         
   0   6  -6        251.36        170.47       127.75 o                         
   1   6  -6         47.26         44.90         6.10 o                         
   2   6  -6         51.41         58.59         3.27 o                         
   3   6  -6        245.04        227.11         8.22 o                         
   4   6  -6         66.42         45.91        10.75 o                         
   5   6  -6         65.16         66.53         7.42 o                         
   6   6  -6          3.62          2.29         1.65 o                         
   7   6  -6         49.66         45.22        10.72 o                         
   8   6  -6         19.47         14.60         3.45 o                         
   9   6  -6          3.65          0.22         1.80 o                         
  10   6  -6         23.14         25.03         5.32 o                         
   1   7  -6         20.94         19.35         3.02 o                         
   2   7  -6        124.87        139.45         8.22 o                         
   3   7  -6         57.76         40.79        18.35 o                         
   4   7  -6        151.11        145.93         9.42 o                         
   5   7  -6         22.34         15.24         5.02 o                         
   6   7  -6         55.26         53.45         6.54 o                         
   7   7  -6          4.94          4.46         2.99 o                         
   8   7  -6          6.78          1.79         2.77 o                         
   0   8  -6         18.48          4.85         2.34 o                         
   1   8  -6          3.76          3.68         3.85 o                         
   2   8  -6         21.32         18.81         5.27 o                         
   3   8  -6         65.37         92.37         9.29 o                         
   4   8  -6         17.84         23.42         4.86 o                         
   5   8  -6          1.95         -0.57         2.15 o                         
   2   0  -5       3546.36       3656.73        29.30 o                         
   4   0  -5       3298.76       2313.48       690.10 o                         
   6   0  -5       1546.76       1706.11        43.79 o                         
   8   0  -5        410.52        153.39       173.70 o                         
  10   0  -5        194.53         80.89        83.22 o                         
  12   0  -5        155.47        150.31         6.95 o                         
  14   0  -5        128.38        156.07        14.98 o                         
   0   1  -5       3898.69       4144.33        97.17 o                         
   1   1  -5       6901.92       7732.60       207.23 o                         
   2   1  -5       1699.11       1698.62       111.86 o                         
   3   1  -5       2643.18       2724.08       259.35 o                         
   4   1  -5        619.37        359.26       115.94 o                         
   5   1  -5         53.09         52.01         2.13 o                         
   6   1  -5         56.45         60.77         2.37 o                         
   7   1  -5         52.33         55.62         2.41 o                         
   8   1  -5        200.17        161.96        18.18 o                         
   9   1  -5        135.56        115.76        16.69 o                         
  10   1  -5        170.08        169.21         7.35 o                         
  11   1  -5         92.45         75.91        11.98 o                         
  12   1  -5         33.34         23.98         3.37 o                         
  13   1  -5         29.77         30.67         3.67 o                         
  14   1  -5         18.98         21.80         3.99 o                         
   1   2  -5        757.61        699.99        74.85 o                         
   2   2  -5        631.19        585.68        45.64 o                         
   3   2  -5         42.82         31.84         2.36 o                         
   4   2  -5        653.07        650.85        13.92 o                         
   5   2  -5        346.47        379.98         6.83 o                         
   6   2  -5        936.22        934.23        26.52 o                         
   7   2  -5         43.07         43.47         1.90 o                         
   8   2  -5        647.85        554.45        84.58 o                         
   9   2  -5        111.61        109.75         3.67 o                         
  10   2  -5        208.68        193.18         9.72 o                         
  11   2  -5          9.09          8.58         2.44 o                         
  12   2  -5         31.77         26.90         3.72 o                         
  13   2  -5          7.06          9.46         2.81 o                         
   0   3  -5        432.10        385.64       143.87 o                         
   1   3  -5       1053.29        822.32       174.40 o                         
   2   3  -5        207.31        206.39        16.31 o                         
   3   3  -5        505.54        463.35        42.16 o                         
   4   3  -5         50.51         51.29         3.04 o                         
   5   3  -5         31.62         30.62         2.03 o                         
   6   3  -5        167.59        166.87         6.13 o                         
   7   3  -5         28.33         25.90         3.94 o                         
   8   3  -5        272.07        234.13        34.09 o                         
   9   3  -5        182.92        204.83         9.90 o                         
  10   3  -5         97.73         96.79         5.34 o                         
  11   3  -5         20.76         25.90         3.51 o                         
  12   3  -5         12.19         20.82         3.67 o                         
  13   3  -5         14.92         10.54         4.02 o                         
   1   4  -5        102.01        100.02         2.82 o                         
   2   4  -5        450.13        416.87        65.79 o                         
   3   4  -5         66.53         57.98         7.61 o                         
   4   4  -5         69.98         60.49         7.83 o                         
   5   4  -5        208.48        212.20         9.09 o                         
   6   4  -5          0.42          1.31         1.15 o                         
   7   4  -5        262.46        164.07        55.04 o                         
   8   4  -5        548.77        466.23        46.69 o                         
   9   4  -5         44.33         38.81         4.44 o                         
  10   4  -5          6.83         10.23         2.98 o                         
  11   4  -5         33.09         32.96         4.37 o                         
  12   4  -5          4.35          8.89         2.96 o                         
   0   5  -5        171.73         64.29        53.29 o                         
   1   5  -5        143.11        133.85        21.18 o                         
   2   5  -5         70.73         74.25         2.82 o                         
   3   5  -5        166.18        163.74         3.81 o                         
   4   5  -5        401.41        411.03        18.08 o                         
   5   5  -5        147.75        106.49        41.53 o                         
   6   5  -5         57.49         38.78        14.35 o                         
   7   5  -5         93.65         28.17        26.36 o                         
   8   5  -5        123.60         94.97        16.86 o                         
   9   5  -5         28.31         27.02         4.12 o                         
  10   5  -5         18.25         15.64         4.00 o                         
  11   5  -5         45.98         44.44         5.86 o                         
   1   6  -5         10.52         12.58         1.80 o                         
   2   6  -5        525.93        557.73        19.59 o                         
   3   6  -5        274.91        292.57        10.83 o                         
   4   6  -5          3.81          5.49         2.09 o                         
   5   6  -5         75.91         71.40         5.29 o                         
   6   6  -5          3.58          1.48         1.65 o                         
   7   6  -5         16.57          8.19         6.55 o                         
   8   6  -5         41.43         36.63         7.21 o                         
   9   6  -5          1.34          4.21         2.33 o                         
  10   6  -5          5.61          6.70         2.89 o                         
   0   7  -5         76.93         29.10        40.75 o                         
   1   7  -5         80.79         91.74         5.20 o                         
   2   7  -5         44.74         52.19         4.13 o                         
   3   7  -5        138.28        149.03         9.83 o                         
   4   7  -5         32.17         29.67         4.11 o                         
   5   7  -5          1.06          1.93         2.02 o                         
   6   7  -5         33.80         34.62         5.44 o                         
   7   7  -5          2.90          1.24         1.88 o                         
   8   7  -5          5.97          2.80         2.79 o                         
   1   8  -5         54.05         53.41        10.54 o                         
   2   8  -5         91.91        101.45         7.49 o                         
   3   8  -5        101.31        112.78         8.20 o                         
   4   8  -5         36.64         51.90         6.19 o                         
   5   8  -5         28.61         32.23         5.90 o                         
   6   8  -5         20.81         26.05         5.44 o                         
   0   0  -4       1051.38       1207.85        35.21 o                         
   2   0  -4      32087.46      27587.34       332.80 o                         
   4   0  -4        603.93        654.08        18.31 o                         
   6   0  -4        399.08        243.84       165.11 o                         
   8   0  -4        455.24         91.16       109.14 o                         
  10   0  -4        108.96        101.99         5.12 o                         
  12   0  -4          4.67          5.81         2.65 o                         
  14   0  -4         30.40         43.34        11.29 o                         
   1   1  -4       9219.67       9384.24       496.60 o                         
   2   1  -4      13107.18      13037.16       797.45 o                         
   3   1  -4       1640.34       1393.91       216.87 o                         
   4   1  -4        546.48        577.84        15.47 o                         
   5   1  -4       1715.61       1797.91        39.15 o                         
   6   1  -4        435.02        386.35        40.29 o                         
   7   1  -4         91.25         79.93        11.64 o                         
   8   1  -4        114.06        114.49         3.38 o                         
   9   1  -4         50.80         42.21         7.18 o                         
  10   1  -4        149.71        131.26         7.69 o                         
  11   1  -4         28.65         25.28         2.36 o                         
  12   1  -4         63.64         63.66         4.94 o                         
  13   1  -4         63.85         67.56         4.70 o                         
  14   1  -4         30.42         31.45         8.28 o                         
   0   2  -4        819.09        657.17       268.18 o                         
   1   2  -4         64.02         61.73         8.68 o                         
   2   2  -4        119.08        103.00        10.46 o                         
   3   2  -4       1248.45       1170.70        99.13 o                         
   4   2  -4        489.50        478.28         4.92 o                         
   5   2  -4        668.40        694.35        17.84 o                         
   6   2  -4        217.71        215.10        25.67 o                         
   7   2  -4         72.86         76.65         2.40 o                         
   8   2  -4        154.35        154.09         3.92 o                         
   9   2  -4        453.39        443.26        14.56 o                         
  10   2  -4        276.95        221.94        25.63 o                         
  11   2  -4         23.61         14.63         6.66 o                         
  12   2  -4          2.61          0.14         1.82 o                         
  13   2  -4         25.06         25.00         3.75 o                         
  14   2  -4         27.23         28.95         9.54 o                         
   1   3  -4        756.66        661.54       103.08 o                         
   2   3  -4         68.47         60.01        11.55 o                         
   3   3  -4        591.71        590.79        34.54 o                         
   4   3  -4        618.02        631.04        13.97 o                         
   5   3  -4         52.74         45.87         3.41 o                         
   6   3  -4        109.39         95.50        11.80 o                         
   7   3  -4        187.52        169.06        15.18 o                         
   8   3  -4        252.30        259.20         9.39 o                         
   9   3  -4         35.45         41.57         3.29 o                         
  10   3  -4         66.79         64.64         4.59 o                         
  11   3  -4         31.31         35.72         3.96 o                         
  12   3  -4          8.59          5.50         3.25 o                         
  13   3  -4         14.10         15.11         3.64 o                         
   0   4  -4         49.14         12.65        12.45 o                         
   1   4  -4        865.68        788.26       128.17 o                         
   2   4  -4        536.77        481.90        50.34 o                         
   3   4  -4         80.90         76.46         8.48 o                         
   4   4  -4         40.07         37.82         3.82 o                         
   5   4  -4         42.25         27.13        11.97 o                         
   6   4  -4         29.33         21.20         6.40 o                         
   7   4  -4         26.38         23.14         2.87 o                         
   8   4  -4        433.13        469.76         9.35 o                         
   9   4  -4        222.22        203.81         8.47 o                         
  10   4  -4         51.00         59.51         5.76 o                         
  11   4  -4         19.21         19.34         3.71 o                         
  12   4  -4         28.38         34.59         6.58 o                         
   1   5  -4         10.01         12.27         1.39 o                         
   2   5  -4         16.49         17.00         1.48 o                         
   3   5  -4         37.35         41.03         1.95 o                         
   4   5  -4          8.29         11.09         1.61 o                         
   5   5  -4        178.67        178.18        25.74 o                         
   6   5  -4        124.04         67.15        40.17 o                         
   7   5  -4         95.27         83.48         5.53 o                         
   8   5  -4        115.82        110.96         6.50 o                         
   9   5  -4         46.91         45.69         4.73 o                         
  10   5  -4          8.80         12.25         5.55 o                         
  11   5  -4          7.79          3.34         2.53 o                         
   0   6  -4        693.76        503.61       172.88 o                         
   1   6  -4        146.57        144.11         4.12 o                         
   2   6  -4        332.47        344.58        11.88 o                         
   3   6  -4         22.52         33.81         5.49 o                         
   4   6  -4        173.92        135.49        34.31 o                         
   5   6  -4         37.39         32.05         3.76 o                         
   6   6  -4         24.12          9.38         7.23 o                         
   7   6  -4          5.75          5.25         2.45 o                         
   8   6  -4         30.56         29.45         4.13 o                         
   9   6  -4         10.35          9.59         3.33 o                         
  10   6  -4         19.94         19.98         4.78 o                         
   1   7  -4         81.72        100.56         7.12 o                         
   2   7  -4          4.49          5.69         2.09 o                         
   3   7  -4         78.53         94.48         5.85 o                         
   4   7  -4         25.60         35.19         4.21 o                         
   5   7  -4         19.38         20.44         3.77 o                         
   6   7  -4          0.66          1.50         1.77 o                         
   7   7  -4          5.91          7.47         2.82 o                         
   8   7  -4          3.81          4.36         2.86 o                         
   9   7  -4          5.56          3.01         4.60 o                         
   0   8  -4         42.60         21.59         5.10 o                         
   1   8  -4         93.07         97.82         7.06 o                         
   2   8  -4         91.60        100.57         7.42 o                         
   3   8  -4          5.32          6.26         2.86 o                         
   4   8  -4         26.37         26.89         5.14 o                         
   5   8  -4          5.33          7.40         3.76 o                         
   6   8  -4         37.52         48.97         6.59 o                         
   2   0  -3      14117.39      11783.20      2599.99 o                         
   4   0  -3        600.23        359.07       218.04 o                         
   6   0  -3       1792.49        385.50       546.18 o                         
   8   0  -3        363.06        323.50        45.90 o                         
  10   0  -3        115.38        106.33         5.85 o                         
  12   0  -3         31.73         31.45         3.67 o                         
  14   0  -3         41.31         57.06        10.37 o                         
   0   1  -3      22170.54      20982.53       273.33 o                         
   1   1  -3        511.70        529.34        36.08 o                         
   2   1  -3      15937.01      15716.01       894.68 o                         
   3   1  -3        701.51        730.81        20.14 o                         
   4   1  -3          3.92          2.15         0.60 o                         
   5   1  -3        352.63        307.80        51.60 o                         
   6   1  -3        703.24        748.85        21.87 o                         
   7   1  -3         61.58         44.95         6.78 o                         
   8   1  -3        106.70         99.28         4.51 o                         
   9   1  -3         18.70         19.75         1.76 o                         
  10   1  -3        181.89        178.34         4.62 o                         
  11   1  -3         96.53        104.01         3.90 o                         
  12   1  -3        245.49        267.54        14.90 o                         
  13   1  -3         53.32         58.57         4.38 o                         
  14   1  -3         42.08         25.08        25.88 o                         
   1   2  -3        261.00        268.95        19.53 o                         
   2   2  -3        942.01        906.67        80.88 o                         
   3   2  -3         24.68         27.52         1.23 o                         
   4   2  -3        440.89        437.19        35.88 o                         
   5   2  -3        690.06        704.16        49.44 o                         
   6   2  -3        522.05        461.51        15.05 o                         
   7   2  -3         17.71         22.81         1.55 o                         
   8   2  -3         19.98         16.73         2.33 o                         
   9   2  -3         94.16         75.88        12.16 o                         
  10   2  -3        141.91        149.73         4.95 o                         
  11   2  -3         53.03         51.06         4.47 o                         
  12   2  -3          6.35          9.75         4.03 o                         
  13   2  -3         31.94         32.75         3.91 o                         
  14   2  -3          3.85          4.61         2.19 o                         
   0   3  -3        565.20        227.09       185.65 o                         
   1   3  -3         86.88         67.58        10.99 o                         
   2   3  -3       1978.42       1945.33       198.18 o                         
   3   3  -3       1419.79       1527.44        18.16 o                         
   4   3  -3         77.99         59.46        15.99 o                         
   5   3  -3        100.91         85.19         3.81 o                         
   6   3  -3        112.34         98.40         7.87 o                         
   7   3  -3         37.76         37.40         2.50 o                         
   8   3  -3         24.85         27.35         2.74 o                         
   9   3  -3         31.21         35.38         3.69 o                         
  10   3  -3         83.12         69.59        11.87 o                         
  11   3  -3         12.15          8.60         2.35 o                         
  12   3  -3         59.29         71.56         5.10 o                         
  13   3  -3         20.17         23.95         3.74 o                         
   1   4  -3        783.42        756.37        72.19 o                         
   2   4  -3        169.17        171.06        17.92 o                         
   3   4  -3        533.39        524.57        50.54 o                         
   4   4  -3        130.81         98.07        30.16 o                         
   5   4  -3        656.31        629.00        67.66 o                         
   6   4  -3          2.80          1.97         1.33 o                         
   7   4  -3         71.75         65.85         3.46 o                         
   8   4  -3         21.18         21.55         3.61 o                         
   9   4  -3        293.59        314.31        15.16 o                         
  10   4  -3         26.31         33.11         7.27 o                         
  11   4  -3         32.27         39.98         5.76 o                         
  12   4  -3          1.32          1.66         2.24 o                         
   0   5  -3        915.11        831.95       130.73 o                         
   1   5  -3         19.91         22.29         2.42 o                         
   2   5  -3        171.14        143.19        15.32 o                         
   3   5  -3         18.62         17.65         1.57 o                         
   4   5  -3         64.46         41.23        10.77 o                         
   5   5  -3         48.62         33.23        12.99 o                         
   6   5  -3        171.54        102.50        37.16 o                         
   7   5  -3         45.05         56.24         4.66 o                         
   8   5  -3          3.87          2.12         2.14 o                         
   9   5  -3        197.00        196.41        11.80 o                         
  10   5  -3         15.65         11.25         3.34 o                         
  11   5  -3         23.84         16.61         7.38 o                         
  12   5  -3         71.50         90.40         8.34 o                         
   1   6  -3        315.82        344.75         6.60 o                         
   2   6  -3         89.40         92.82         3.51 o                         
   3   6  -3         61.18         62.54         6.69 o                         
   4   6  -3        149.74        133.58        33.05 o                         
   5   6  -3         33.98         32.43         6.54 o                         
   6   6  -3        135.23        142.22         7.13 o                         
   7   6  -3         22.13         17.42         3.40 o                         
   8   6  -3          4.70          4.78         2.36 o                         
   9   6  -3         10.17         11.31         3.27 o                         
  10   6  -3          3.53         -0.02         3.67 o                         
   0   7  -3        482.91        529.99        20.00 o                         
   1   7  -3         18.89         26.42         2.92 o                         
   2   7  -3        111.84        127.86         6.47 o                         
   3   7  -3         79.08         82.19         5.53 o                         
   4   7  -3         55.92         56.11         4.98 o                         
   5   7  -3          2.50          0.28         1.53 o                         
   6   7  -3         35.49         40.73         4.55 o                         
   7   7  -3          1.51          2.03         2.26 o                         
   8   7  -3         13.51         11.41         3.23 o                         
   9   7  -3          3.62         -0.06         2.17 o                         
   1   8  -3         10.42         14.04         3.71 o                         
   2   8  -3         33.15         35.66         4.88 o                         
   3   8  -3          8.80          8.74         3.51 o                         
   4   8  -3          7.77         11.41         6.61 o                         
   5   8  -3          3.28          1.63         2.02 o                         
   6   8  -3         32.89         36.70         4.75 o                         
   0   9  -3          0.81          1.67         2.76 o                         
   1   9  -3          3.64          3.26         3.10 o                         
   0   0  -2       2341.82       1825.98      1152.32 o                         
   2   0  -2        427.34        188.16       132.77 o                         
   4   0  -2       2008.17        401.70       581.55 o                         
   6   0  -2       1580.87       1618.26        77.15 o                         
   8   0  -2        228.42        227.43        11.98 o                         
  10   0  -2        158.39        162.11         6.12 o                         
  12   0  -2        275.38        279.49         8.81 o                         
  14   0  -2         20.82         25.93         8.03 o                         
   1   1  -2        129.23        132.17         8.72 o                         
   2   1  -2       5421.48       6264.26        60.61 o                         
   3   1  -2        412.22        339.58        57.15 o                         
   4   1  -2        458.73        439.27        15.53 o                         
   5   1  -2        345.33        268.77        41.63 o                         
   6   1  -2       1326.75       1254.26        83.73 o                         
   7   1  -2         90.58         91.77         2.72 o                         
   8   1  -2        323.44        308.69         6.35 o                         
   9   1  -2         39.94         36.17         2.16 o                         
  10   1  -2         73.42         79.85         3.16 o                         
  11   1  -2         91.50         97.88         6.18 o                         
  12   1  -2        139.18        146.84         7.58 o                         
  13   1  -2         44.15         47.40         6.52 o                         
  14   1  -2          1.27          1.33         3.13 o                         
   0   2  -2        305.84        115.53        87.01 o                         
   1   2  -2       3119.52       2826.17       414.32 o                         
   2   2  -2        428.91        382.66         9.74 o                         
   3   2  -2        775.89        666.05       126.47 o                         
   4   2  -2       1437.34       1525.56        54.39 o                         
   5   2  -2        121.15        140.32         3.78 o                         
   6   2  -2         54.44         50.74         3.56 o                         
   7   2  -2         15.09         11.68         2.19 o                         
   8   2  -2         80.65         77.11         3.52 o                         
   9   2  -2        560.40        541.91        12.66 o                         
  10   2  -2        341.97        358.90         8.85 o                         
  11   2  -2        301.56        305.84        14.89 o                         
  12   2  -2        181.08        188.88         7.29 o                         
  13   2  -2         15.48         18.92         3.28 o                         
  14   2  -2         19.13         23.33         3.94 o                         
   1   3  -2         26.29         23.73         2.96 o                         
   2   3  -2       1953.94       1947.43       192.17 o                         
   3   3  -2        495.38        394.96       104.93 o                         
   4   3  -2       2508.06       2572.05        58.36 o                         
   5   3  -2        371.03        363.31         7.76 o                         
   6   3  -2        706.23        713.24        22.36 o                         
   7   3  -2        234.69        212.55        11.44 o                         
   8   3  -2        220.81        194.80        18.72 o                         
   9   3  -2        149.47        109.47        29.77 o                         
  10   3  -2        223.77        230.69        12.13 o                         
  11   3  -2        119.69        130.97         6.22 o                         
  12   3  -2          6.39          5.07         2.33 o                         
  13   3  -2         19.90         20.81         4.25 o                         
   0   4  -2        263.75        255.98        28.13 o                         
   1   4  -2        113.76        101.91        10.77 o                         
   2   4  -2        481.56        469.16        49.14 o                         
   3   4  -2        175.30        147.95        29.04 o                         
   4   4  -2         82.64         69.14        12.03 o                         
   5   4  -2         60.32         61.58        10.12 o                         
   6   4  -2        113.24         75.06        23.14 o                         
   7   4  -2         53.63         30.81        16.34 o                         
   8   4  -2         73.51         77.84         6.18 o                         
   9   4  -2        262.66        268.99        10.70 o                         
  10   4  -2          3.76          1.32         1.97 o                         
  11   4  -2         27.71         18.97         6.49 o                         
  12   4  -2         14.36         15.15         3.14 o                         
  13   4  -2         13.51          9.92         3.39 o                         
   1   5  -2        134.78        138.78         3.51 o                         
   2   5  -2         25.81         25.43         1.64 o                         
   3   5  -2         15.93         14.13         2.87 o                         
   4   5  -2         15.59         13.17         2.24 o                         
   5   5  -2         64.35         52.42         9.23 o                         
   6   5  -2         77.34         50.51        18.25 o                         
   7   5  -2         51.29         48.74         5.95 o                         
   8   5  -2        121.82        130.44         6.84 o                         
   9   5  -2          1.83          0.65         1.97 o                         
  10   5  -2         74.51         80.66         9.58 o                         
  11   5  -2          3.90          3.26         2.88 o                         
  12   5  -2         26.56         32.17         4.70 o                         
   0   6  -2        170.34        188.26         6.52 o                         
   1   6  -2        758.53        744.67        44.30 o                         
   2   6  -2        241.77        253.55         7.42 o                         
   3   6  -2        301.05        267.79        44.25 o                         
   4   6  -2         74.34         72.10         3.76 o                         
   5   6  -2          9.19          4.59         2.19 o                         
   6   6  -2         25.96         24.73         3.78 o                         
   7   6  -2         71.71         77.76         5.85 o                         
   8   6  -2         17.36         16.66         3.51 o                         
   9   6  -2          8.59          8.39         3.01 o                         
  10   6  -2          9.64          7.89         4.51 o                         
   1   7  -2          9.20          4.09         2.25 o                         
   2   7  -2         75.59         83.19         4.46 o                         
   3   7  -2         10.89          7.86         1.90 o                         
   4   7  -2        137.43        114.82        32.95 o                         
   5   7  -2         95.31        113.86         6.63 o                         
   6   7  -2        205.04        232.20         9.47 o                         
   7   7  -2          0.39          2.30         2.18 o                         
   8   7  -2          5.06          3.97         2.48 o                         
   9   7  -2          1.06          0.50         2.14 o                         
   0   8  -2         21.54         30.12         6.36 o                         
   1   8  -2          1.02         -0.08         1.12 o                         
   2   8  -2         29.13         35.53         3.78 o                         
   3   8  -2          3.77          4.23         2.11 o                         
   4   8  -2         13.49          7.86         6.76 o                         
   5   8  -2         26.59         29.08         4.66 o                         
   6   8  -2         20.18         14.91         3.62 o                         
   1   9  -2          3.69          1.00         3.35 o                         
   2   0  -1       4492.58       1998.75      1350.57 o                         
   4   0  -1        155.14        123.35        37.15 o                         
   6   0  -1         78.98         80.90         4.47 o                         
   8   0  -1        113.09        106.80         4.36 o                         
  10   0  -1         34.58         33.62         3.23 o                         
  12   0  -1         48.04         40.57         7.78 o                         
  14   0  -1         20.55         14.89         6.53 o                         
   0   1  -1       2329.26       2096.14       764.17 o                         
   1   1  -1       2746.11       3045.86       173.86 o                         
   2   1  -1       1147.06       1062.34        78.94 o                         
   3   1  -1        726.19        604.49        62.97 o                         
   4   1  -1        995.33        863.99        90.11 o                         
   5   1  -1         64.44         65.44         1.88 o                         
   6   1  -1        563.71        577.98         9.72 o                         
   7   1  -1        249.85        244.17         4.27 o                         
   8   1  -1        452.97        429.89         5.87 o                         
   9   1  -1        231.44        233.58         4.69 o                         
  10   1  -1         39.05         38.69         2.37 o                         
  11   1  -1         89.05         95.68         8.64 o                         
  12   1  -1        258.98        268.81        11.03 o                         
  13   1  -1         23.67         19.59         5.99 o                         
  14   1  -1         15.48         10.58         9.71 o                         
   1   2  -1         47.57         43.45         5.91 o                         
   2   2  -1        848.99        605.21       137.71 o                         
   3   2  -1        231.66        267.57        19.85 o                         
   4   2  -1       1784.71       1793.60        35.07 o                         
   5   2  -1         86.39         86.37         9.97 o                         
   6   2  -1        935.84        960.37        41.09 o                         
   7   2  -1        119.53        114.07         3.61 o                         
   8   2  -1        535.28        501.45        16.84 o                         
   9   2  -1         58.42         59.28         2.99 o                         
  10   2  -1        224.19        231.98        21.04 o                         
  11   2  -1         28.66         33.66         4.94 o                         
  12   2  -1         38.37         51.62         4.26 o                         
  13   2  -1         27.07         26.76         3.63 o                         
  14   2  -1          3.53          1.55         2.14 o                         
   0   3  -1        493.64        455.85        53.55 o                         
   1   3  -1       1327.93       1179.14       156.31 o                         
   2   3  -1        126.72        135.15        22.98 o                         
   3   3  -1        546.48        495.39        72.60 o                         
   4   3  -1          0.79          0.53         0.54 o                         
   5   3  -1        442.18        455.10         8.39 o                         
   6   3  -1         55.17         61.22         2.76 o                         
   7   3  -1         11.03          7.18         1.30 o                         
   8   3  -1          5.95          4.73         1.41 o                         
   9   3  -1         48.62         55.04         4.01 o                         
  10   3  -1         22.45         23.32         3.27 o                         
  11   3  -1         14.12         12.39         4.24 o                         
  12   3  -1          0.67          4.68         5.52 o                         
  13   3  -1          1.13          0.57         2.14 o                         
   1   4  -1       1464.71       1530.89        55.86 o                         
   2   4  -1        261.35        221.57        42.29 o                         
   3   4  -1        624.88        612.05        63.61 o                         
   4   4  -1        513.04        441.70        67.84 o                         
   5   4  -1         13.23          9.23         1.94 o                         
   6   4  -1        280.20        218.31        39.12 o                         
   7   4  -1        326.49        305.33        15.88 o                         
   8   4  -1         22.62         14.06         2.90 o                         
   9   4  -1        100.03         92.05         5.71 o                         
  10   4  -1         79.80         94.50         8.68 o                         
  11   4  -1         46.14         52.66         4.72 o                         
  12   4  -1          7.18          7.15         3.40 o                         
  13   4  -1          9.44          7.93         2.98 o                         
   0   5  -1        702.81        684.39        14.44 o                         
   1   5  -1         55.78         39.90         9.26 o                         
   2   5  -1        349.74        267.84        42.13 o                         
   3   5  -1        249.88        255.31         4.40 o                         
   4   5  -1        121.36        130.60         4.51 o                         
   5   5  -1         84.49         76.65        11.22 o                         
   6   5  -1         29.97         24.63         3.25 o                         
   7   5  -1         71.46         63.04         4.80 o                         
   8   5  -1          8.23         10.99         3.01 o                         
   9   5  -1        132.96        120.46         6.82 o                         
  10   5  -1        218.37        235.53        11.59 o                         
  11   5  -1        213.63        219.82        10.07 o                         
  12   5  -1          9.49          8.16         3.03 o                         
   1   6  -1        192.44        127.22        34.60 o                         
   2   6  -1         77.57         52.76        10.58 o                         
   3   6  -1         13.53         16.12         2.17 o                         
   4   6  -1         22.53         21.45         2.41 o                         
   5   6  -1         58.60         72.59         8.87 o                         
   6   6  -1        172.66        168.87         7.58 o                         
   7   6  -1         29.88         22.51         3.61 o                         
   8   6  -1          9.42          9.14         2.91 o                         
   9   6  -1         11.40         10.31         3.11 o                         
  10   6  -1         19.91         22.29         4.23 o                         
   0   7  -1       1362.58       1500.82        51.35 o                         
   1   7  -1        256.19        164.21        61.14 o                         
   2   7  -1        205.22        201.19        22.81 o                         
   3   7  -1         31.15         26.59         2.81 o                         
   4   7  -1         65.14         79.05         5.58 o                         
   5   7  -1         32.18         32.49         4.31 o                         
   6   7  -1          5.49          7.50         2.58 o                         
   7   7  -1         27.08         30.27         5.77 o                         
   8   7  -1         23.25         27.77         4.32 o                         
   9   7  -1          6.24          4.05         2.69 o                         
   1   8  -1          4.74          1.77         1.76 o                         
   2   8  -1         46.11         50.65         3.80 o                         
   3   8  -1          3.95          3.41         2.17 o                         
   4   8  -1         33.54         34.98         4.35 o                         
   5   8  -1         53.16         63.93         5.64 o                         
   6   8  -1         24.28         25.96         4.39 o                         
   7   8  -1         11.38         -0.67         4.85 o                         
   0   9  -1         18.04         21.25         6.19 o                         
   1   9  -1         19.59          8.94        16.90 o                         
   2   9  -1          6.44          9.37         5.02 o                         
   2   0   0       1753.38       1617.81       227.19 o                         
   4   0   0        522.60        572.52        12.52 o                         
   6   0   0        373.10        435.39        10.61 o                         
   8   0   0         25.65         24.78         2.35 o                         
  10   0   0       1201.20       1229.74        46.74 o                         
  12   0   0        169.32        181.39         9.09 o                         
  14   0   0          9.47         18.74         7.61 o                         
   1   1   0       2309.21       2455.33       244.30 o                         
   2   1   0       6842.51       6553.72       625.30 o                         
   3   1   0       8057.19       8474.34       172.66 o                         
   4   1   0       2401.30       2429.39        53.55 o                         
   5   1   0          1.51          0.90         0.47 o                         
   6   1   0         22.19         22.48         1.32 o                         
   7   1   0        838.04        873.45        16.01 o                         
   8   1   0         21.70         24.22         1.64 o                         
   9   1   0         61.95         62.71         2.53 o                         
  10   1   0        424.39        399.80        10.11 o                         
  11   1   0        184.70        199.21         6.59 o                         
  12   1   0          9.28          9.72         4.17 o                         
  13   1   0        118.84        138.02         9.19 o                         
  14   1   0          0.15          1.15         1.50 o                         
   0   2   0       2915.56       2408.40       331.65 o                         
   1   2   0         55.96         34.86         3.58 o                         
   2   2   0        440.00        333.20        73.35 o                         
   3   2   0        207.42        142.05        53.53 o                         
   4   2   0        140.57        162.66        20.15 o                         
   5   2   0        307.83        310.00         6.77 o                         
   6   2   0        238.63        267.21         5.28 o                         
   7   2   0        626.51        618.74        11.96 o                         
   8   2   0         83.05         80.29         3.67 o                         
   9   2   0          0.77          0.87         1.45 o                         
  10   2   0         61.40         55.71         4.66 o                         
  11   2   0        200.68        187.17        15.84 o                         
  12   2   0         56.90         61.95         5.23 o                         
  13   2   0         26.04         32.33         3.71 o                         
  14   2   0         44.49         53.37         7.27 o                         
   1   3   0        195.76        137.76        22.47 o                         
   2   3   0        205.44        185.97        18.96 o                         
   3   3   0         24.62         11.69         5.84 o                         
   4   3   0        523.74        459.16       162.92 o                         
   5   3   0       1786.78       1242.54       423.49 o                         
   6   3   0        575.17        491.44        61.07 o                         
   7   3   0         73.65         67.27         2.94 o                         
   8   3   0        327.98        347.73        26.65 o                         
   9   3   0         11.46         12.12         3.37 o                         
  10   3   0         11.03         13.47         4.07 o                         
  11   3   0        213.37        249.86        16.00 o                         
  12   3   0          1.36          1.84         1.93 o                         
  13   3   0          0.46         -2.05         2.05 o                         
   0   4   0        299.17        310.66        11.32 o                         
   1   4   0          3.24          2.48         1.92 o                         
   2   4   0          0.20          1.39         0.63 o                         
   3   4   0       1535.44       1686.37        38.68 o                         
   4   4   0        243.78        177.20        30.12 o                         
   5   4   0         46.74         34.09        13.72 o                         
   6   4   0         91.82         54.38        24.31 o                         
   7   4   0         58.90         62.01         4.37 o                         
   8   4   0         24.88         25.84         3.41 o                         
   9   4   0         83.15         76.35         5.28 o                         
  10   4   0         63.35         66.85         5.78 o                         
  11   4   0          8.05          4.92         2.33 o                         
  12   4   0         12.08         18.13         3.24 o                         
  13   4   0         16.76         12.27         3.23 o                         
   1   5   0        124.42         93.14        28.30 o                         
   2   5   0          0.58          0.57         0.56 o                         
   3   5   0          0.07          0.88         0.57 o                         
   4   5   0          6.41          3.95         1.17 o                         
   5   5   0         45.79         48.08         6.34 o                         
   6   5   0        114.76        130.22         6.70 o                         
   7   5   0          0.02         -0.47         1.61 o                         
   8   5   0         25.71         23.68         3.57 o                         
   9   5   0        264.14        298.20        10.20 o                         
  10   5   0         70.37         70.90         5.68 o                         
  11   5   0         29.05         30.59         4.45 o                         
  12   5   0         25.19         30.47         5.83 o                         
   0   6   0        359.33        365.41        11.14 o                         
   1   6   0        184.81        153.34        29.22 o                         
   2   6   0         61.41         58.66         2.66 o                         
   3   6   0        159.84        165.82         5.05 o                         
   4   6   0         29.19         32.54         2.52 o                         
   5   6   0         26.53         19.80         3.33 o                         
   6   6   0         44.21         42.19         4.58 o                         
   7   6   0          7.60         10.39         2.93 o                         
   8   6   0         46.31         46.23         4.73 o                         
   9   6   0         66.55         66.12         7.24 o                         
  10   6   0          0.56          0.24         2.14 o                         
  11   6   0         12.95         23.84         8.53 o                         
   1   7   0         63.72         61.48         5.28 o                         
   2   7   0        351.65        340.51        14.13 o                         
   3   7   0         14.33         16.19         2.85 o                         
   4   7   0          1.45          3.61         3.18 o                         
   5   7   0         51.18         64.08         5.27 o                         
   6   7   0         33.95         48.96         4.97 o                         
   7   7   0          0.35         -0.38         1.78 o                         
   8   7   0         24.75         27.43         4.26 o                         
   9   7   0          0.20          1.43         2.06 o                         
   0   8   0         22.61         26.27         4.54 o                         
   1   8   0          3.69          4.57         1.57 o                         
   2   8   0          8.99          6.61         1.84 o                         
   3   8   0         15.34         14.12         3.10 o                         
   4   8   0          1.88         -0.93         2.23 o                         
   5   8   0          2.39          6.73         2.58 o                         
   6   8   0          3.05          6.12         2.82 o                         
   7   8   0          3.58         -2.26         4.10 o                         
   1   9   0          4.28          7.11         2.75 o                         
   2   9   0          4.09          8.78         4.77 o                         
   2   0   1       4496.39       5007.60        25.46 o                         
   4   0   1        155.33        146.86         3.59 o                         
   6   0   1         79.03         71.97         3.10 o                         
   8   0   1        112.93        106.61         5.93 o                         
  10   0   1         34.85         35.28         3.42 o                         
  12   0   1         48.06         37.05         7.28 o                         
  14   0   1         20.48         20.16         7.28 o                         
   0   1   1       2349.21       2230.79       410.25 o                         
   1   1   1       2759.46       2927.71       204.94 o                         
   2   1   1       1135.94       1139.38        63.61 o                         
   3   1   1        734.18        748.66        14.47 o                         
   4   1   1        992.12       1003.38        14.01 o                         
   5   1   1         63.74         62.12         1.69 o                         
   6   1   1        564.89        598.69         7.06 o                         
   7   1   1        250.55        254.87         4.00 o                         
   8   1   1        450.69        410.63        13.54 o                         
   9   1   1        229.51        229.78         4.44 o                         
  10   1   1         38.90         35.69         3.51 o                         
  11   1   1         87.87         91.21         4.76 o                         
  12   1   1        256.48        265.33        12.33 o                         
  13   1   1         23.83          6.69        10.90 o                         
  14   1   1         15.62          8.60        11.12 o                         
   1   2   1         47.63         52.40         1.78 o                         
   2   2   1        847.61        811.56        12.16 o                         
   3   2   1        230.90        161.16        64.62 o                         
   4   2   1       1776.27       1760.64       109.53 o                         
   5   2   1         85.91         90.72         2.54 o                         
   6   2   1        937.64       1060.86        26.03 o                         
   7   2   1        119.99        108.97         4.44 o                         
   8   2   1        538.01        524.03        11.58 o                         
   9   2   1         58.52         59.50         6.01 o                         
  10   2   1        221.51        219.06        12.91 o                         
  11   2   1         28.60         31.26         4.62 o                         
  12   2   1         38.15         45.47         4.05 o                         
  13   2   1         27.15         27.52         3.56 o                         
  14   2   1          3.45          3.14         2.48 o                         
   0   3   1        492.26        379.48       108.52 o                         
   1   3   1       1327.26       1320.78        32.70 o                         
   2   3   1        126.25        165.47        10.68 o                         
   3   3   1        546.94        599.40        21.77 o                         
   4   3   1          0.75         -0.19         1.13 o                         
   5   3   1        442.83        279.36       128.29 o                         
   6   3   1         55.08         27.98        15.64 o                         
   7   3   1         11.16         10.45         2.15 o                         
   8   3   1          5.90          6.28         2.43 o                         
   9   3   1         48.35         48.26         4.56 o                         
  10   3   1         22.36         30.37         3.56 o                         
  11   3   1         14.10         13.86         2.89 o                         
  12   3   1          0.68          0.99         1.63 o                         
  13   3   1          1.14         -0.48         2.35 o                         
   1   4   1       1463.06       1450.09        62.13 o                         
   2   4   1        260.57        293.70         4.40 o                         
   3   4   1        627.77        683.68        16.05 o                         
   4   4   1        510.64        574.67        18.50 o                         
   5   4   1         14.35         14.95         2.40 o                         
   6   4   1        279.81        276.12         7.92 o                         
   7   4   1        325.66        308.42        16.32 o                         
   8   4   1         22.58         15.73         2.96 o                         
   9   4   1        100.33         89.79         6.65 o                         
  10   4   1         79.49         89.67         9.58 o                         
  11   4   1         46.65         46.78         4.38 o                         
  12   4   1          7.15          7.08         2.67 o                         
  13   4   1          9.40         13.81         2.95 o                         
   0   5   1        709.69        400.30       231.19 o                         
   1   5   1         57.04         55.54         2.34 o                         
   2   5   1        348.32        325.06        12.89 o                         
   3   5   1        248.88        251.32         9.14 o                         
   4   5   1        123.41        135.98         5.29 o                         
   5   5   1         84.72         87.60         3.54 o                         
   6   5   1         30.04         25.86         2.88 o                         
   7   5   1         71.57         75.80         5.10 o                         
   8   5   1          8.23          8.81         2.86 o                         
   9   5   1        133.49        117.57         7.90 o                         
  10   5   1        219.51        225.90         9.23 o                         
  11   5   1        214.48        222.37         9.42 o                         
  12   5   1          9.11          6.24         3.74 o                         
   1   6   1        192.47        189.79         4.63 o                         
   2   6   1         77.88         63.61         8.45 o                         
   3   6   1         13.40         18.82         2.24 o                         
   4   6   1         22.54         24.87         2.44 o                         
   5   6   1         58.48         65.67         3.80 o                         
   6   6   1        171.98        174.71         7.68 o                         
   7   6   1         29.82         27.23         3.86 o                         
   8   6   1          9.54         11.13         3.10 o                         
   9   6   1         11.46          9.36         2.99 o                         
  10   6   1         19.89         13.35         3.50 o                         
   0   7   1       1361.68       1281.06       201.77 o                         
   1   7   1        256.06        242.26        20.04 o                         
   2   7   1        204.81        161.49        38.10 o                         
   3   7   1         31.82         28.82         2.77 o                         
   4   7   1         65.05         71.99         4.38 o                         
   5   7   1         31.99         35.22         4.34 o                         
   6   7   1          5.47          4.86         2.42 o                         
   7   7   1         27.00         28.86         4.44 o                         
   8   7   1         23.22         28.69         4.28 o                         
   9   7   1          6.28          9.38         3.37 o                         
   1   8   1          4.81          0.38         1.22 o                         
   2   8   1         46.40         25.61        14.21 o                         
   3   8   1          3.77          1.51         1.48 o                         
   4   8   1         33.46         40.69         4.67 o                         
   5   8   1         52.83         63.42         5.61 o                         
   6   8   1         23.99         29.90         4.63 o                         
   7   8   1         11.07          4.52         5.35 o                         
   0   9   1         18.11         26.77         6.44 o                         
   1   9   1         19.58         18.62         4.26 o                         
   2   9   1          6.42          8.87         4.43 o                         
   2   0   2        424.68        116.12       242.00 o                         
   4   0   2       2021.37       1859.40       470.31 o                         
   6   0   2       1578.71       1558.38        12.66 o                         
   8   0   2        231.14        220.50         5.73 o                         
  10   0   2        156.40        168.67         5.81 o                         
  12   0   2        275.11        306.71        23.40 o                         
  14   0   2         21.01         33.21         9.29 o                         
   1   1   2        128.34        127.35         6.13 o                         
   2   1   2       5429.54       6466.97       207.92 o                         
   3   1   2        409.32        422.67         8.35 o                         
   4   1   2        455.36        468.62         7.75 o                         
   5   1   2        346.30        337.91         3.62 o                         
   6   1   2       1318.90       1349.99        21.03 o                         
   7   1   2         92.45         89.41         2.40 o                         
   8   1   2        326.93        288.89         5.87 o                         
   9   1   2         40.54         39.81         2.01 o                         
  10   1   2         73.57         83.77         4.04 o                         
  11   1   2         91.46         86.82         4.64 o                         
  12   1   2        139.36        138.30         7.05 o                         
  13   1   2         44.06         21.13        26.49 o                         
  14   1   2          1.25         -0.79         1.32 o                         
   0   2   2        307.15        302.80        13.14 o                         
   1   2   2       3125.18       3215.96       112.63 o                         
   2   2   2        427.49        383.63        15.27 o                         
   3   2   2        779.95        812.02        23.91 o                         
   4   2   2       1439.73       1340.75       102.82 o                         
   5   2   2        120.41        141.06         3.85 o                         
   6   2   2         54.10         56.74         2.10 o                         
   7   2   2         15.13         14.67         1.43 o                         
   8   2   2         80.57         82.09         3.67 o                         
   9   2   2        560.70        548.40        28.06 o                         
  10   2   2        342.51        361.40        16.58 o                         
  11   2   2        301.02        300.58        21.37 o                         
  12   2   2        180.55        183.29         9.29 o                         
  13   2   2         15.64         21.94         4.16 o                         
  14   2   2         19.31         22.98        10.36 o                         
   1   3   2         26.50         31.64         1.53 o                         
   2   3   2       1958.59       2084.27        47.09 o                         
   3   3   2        490.60        518.06        60.69 o                         
   4   3   2       2507.82       2606.68        92.20 o                         
   5   3   2        370.08        335.49         7.44 o                         
   6   3   2        704.96        659.16        17.12 o                         
   7   3   2        233.54        224.97         6.87 o                         
   8   3   2        219.20        218.60         8.65 o                         
   9   3   2        150.54        143.13        10.97 o                         
  10   3   2        225.13        236.92        16.22 o                         
  11   3   2        119.12        126.19         6.02 o                         
  12   3   2          6.48          4.28         2.04 o                         
  13   3   2         19.91         25.09         3.72 o                         
   0   4   2        261.41        246.29        46.78 o                         
   1   4   2        113.34         79.83        15.95 o                         
   2   4   2        479.29        516.63        21.70 o                         
   3   4   2        175.35        191.28         4.36 o                         
   4   4   2         83.24         81.07         4.39 o                         
   5   4   2         60.34         70.81         4.16 o                         
   6   4   2        113.27        110.46         5.18 o                         
   7   4   2         53.36         61.83         4.91 o                         
   8   4   2         74.39         71.90         6.80 o                         
   9   4   2        263.26        293.18        27.35 o                         
  10   4   2          4.04          4.31         2.16 o                         
  11   4   2         27.65         28.52         5.80 o                         
  12   4   2         14.23         19.07         3.51 o                         
  13   4   2         13.48         10.91         5.02 o                         
   1   5   2        134.50         96.75        20.89 o                         
   2   5   2         25.74         17.31         6.02 o                         
   3   5   2         15.69         23.00         1.61 o                         
   4   5   2         15.46         16.56         2.40 o                         
   5   5   2         63.89         61.58         4.36 o                         
   6   5   2         77.53         80.79         5.07 o                         
   7   5   2         52.04         46.68         5.01 o                         
   8   5   2        121.78        132.77         6.82 o                         
   9   5   2          1.77         -1.78         1.78 o                         
  10   5   2         74.49         87.87         6.66 o                         
  11   5   2          3.85          2.52         2.25 o                         
  12   5   2         26.52         32.24         7.58 o                         
   0   6   2        170.72        180.80         6.43 o                         
   1   6   2        757.24        699.23        71.13 o                         
   2   6   2        239.68        215.36        27.76 o                         
   3   6   2        300.02        315.32         6.94 o                         
   4   6   2         75.02         84.02         3.90 o                         
   5   6   2          9.02          7.96         1.70 o                         
   6   6   2         25.93         19.28         3.58 o                         
   7   6   2         71.57         71.68         5.49 o                         
   8   6   2         17.31         14.75         3.39 o                         
   9   6   2          8.71         11.78         3.20 o                         
  10   6   2          9.48          7.88         2.79 o                         
   1   7   2          9.23         10.45         2.00 o                         
   2   7   2         76.32         73.24         8.57 o                         
   3   7   2         10.80         12.41         2.22 o                         
   4   7   2        137.86        160.87         6.19 o                         
   5   7   2         95.74        104.34         6.48 o                         
   6   7   2        204.30        222.14        17.57 o                         
   7   7   2          0.40         -0.09         1.83 o                         
   8   7   2          5.05          3.40         2.51 o                         
   9   7   2          1.03          0.34         1.98 o                         
   0   8   2         21.66          3.46         8.20 o                         
   1   8   2          1.03          3.41         1.38 o                         
   2   8   2         29.29         35.69         6.85 o                         
   3   8   2          3.73          2.97         1.58 o                         
   4   8   2         13.53         14.22         3.36 o                         
   5   8   2         26.46         33.22         4.52 o                         
   6   8   2         20.18         26.46         4.76 o                         
   1   9   2          3.71          5.02         2.47 o                         
   2   9   2          1.88          6.36         5.69 o                         
   2   0   3      14110.94      13854.55        57.37 o                         
   4   0   3        601.24        312.51       222.81 o                         
   6   0   3       1794.33       1791.58        86.68 o                         
   8   0   3        362.79        360.30        13.24 o                         
  10   0   3        115.97        114.33         4.81 o                         
  12   0   3         31.96         36.86         4.93 o                         
  14   0   3         41.31         40.83         9.45 o                         
   0   1   3      22102.87      18500.52       982.69 o                         
   1   1   3        503.18        558.32        14.42 o                         
   2   1   3      15926.53      17194.34       596.10 o                         
   3   1   3        696.91        702.79        10.11 o                         
   4   1   3          3.67          1.87         0.56 o                         
   5   1   3        354.02        407.42        10.13 o                         
   6   1   3        701.47        739.66         7.06 o                         
   7   1   3         61.42         51.14         1.87 o                         
   8   1   3        107.60        110.83         2.85 o                         
   9   1   3         19.03         19.17         1.90 o                         
  10   1   3        182.23        178.01         9.97 o                         
  11   1   3         97.26        103.29         7.37 o                         
  12   1   3        245.06        253.89         8.87 o                         
  13   1   3         53.96         34.17        28.49 o                         
  14   1   3         42.39         22.74        20.79 o                         
   1   2   3        260.48        289.71         3.46 o                         
   2   2   3        945.45        985.65        12.75 o                         
   3   2   3         24.68         25.39         1.06 o                         
   4   2   3        448.62        492.76        22.05 o                         
   5   2   3        691.11        760.20        18.95 o                         
   6   2   3        524.82        489.07        12.40 o                         
   7   2   3         17.89         22.65         1.66 o                         
   8   2   3         21.24         23.40         2.51 o                         
   9   2   3         94.07         92.67         8.04 o                         
  10   2   3        143.83        155.85         6.44 o                         
  11   2   3         52.96         57.23         4.21 o                         
  12   2   3          6.40          7.21         2.32 o                         
  13   2   3         31.83         39.76         9.12 o                         
  14   2   3          3.88          4.59         5.86 o                         
   0   3   3        565.26        622.54         8.34 o                         
   1   3   3         86.85         89.53        10.63 o                         
   2   3   3       1980.55       2173.64        41.15 o                         
   3   3   3       1419.35       1553.20        21.10 o                         
   4   3   3         77.63         85.32         3.07 o                         
   5   3   3        100.94         94.60         2.75 o                         
   6   3   3        112.48        103.95         2.97 o                         
   7   3   3         37.76         38.70         3.19 o                         
   8   3   3         24.73         27.21         3.86 o                         
   9   3   3         31.13         25.81         4.15 o                         
  10   3   3         82.89         89.03         8.62 o                         
  11   3   3         12.06         17.34         2.95 o                         
  12   3   3         59.34         66.21         4.93 o                         
  13   3   3         20.14         21.91         3.88 o                         
   1   4   3        781.98        736.42        72.29 o                         
   2   4   3        169.93        194.17         4.53 o                         
   3   4   3        535.19        541.57        30.92 o                         
   4   4   3        131.15        135.31         6.60 o                         
   5   4   3        655.17        657.11        11.41 o                         
   6   4   3          2.68          2.09         1.58 o                         
   7   4   3         71.05         66.09         4.45 o                         
   8   4   3         20.78         18.45         3.39 o                         
   9   4   3        291.08        325.99        28.33 o                         
  10   4   3         26.65         35.64         4.40 o                         
  11   4   3         32.12         34.82         3.90 o                         
  12   4   3          1.30          0.50         2.07 o                         
  13   4   3          4.22         12.38         9.54 o                         
   0   5   3        915.05        915.49        27.38 o                         
   1   5   3         20.71         24.36         1.99 o                         
   2   5   3        172.65        153.74        20.07 o                         
   3   5   3         18.11         19.77         1.79 o                         
   4   5   3         65.84         59.08         4.11 o                         
   5   5   3         49.01         50.05         4.07 o                         
   6   5   3        171.35        169.49         6.92 o                         
   7   5   3         45.07         55.70         5.33 o                         
   8   5   3          4.09          2.55         2.23 o                         
   9   5   3        196.27        198.33         8.35 o                         
  10   5   3         16.07         14.54         3.40 o                         
  11   5   3         23.61         28.77         4.32 o                         
  12   5   3         71.09         83.59        15.81 o                         
   1   6   3        315.99        321.26        15.12 o                         
   2   6   3         89.10         94.19         6.39 o                         
   3   6   3         61.46         50.73         9.78 o                         
   4   6   3        149.39        169.76         7.32 o                         
   5   6   3         33.96         37.91         3.37 o                         
   6   6   3        134.63        128.49         6.71 o                         
   7   6   3         22.11         18.78         3.58 o                         
   8   6   3          4.73          3.96         2.35 o                         
   9   6   3         10.15          9.03         3.00 o                         
  10   6   3          3.54          4.72         2.48 o                         
   0   7   3        483.64        520.32        11.83 o                         
   1   7   3         19.11         16.44         5.15 o                         
   2   7   3        112.17        123.64         4.90 o                         
   3   7   3         78.73         68.11        13.68 o                         
   4   7   3         55.81         62.14         3.84 o                         
   5   7   3          2.50          5.73         2.37 o                         
   6   7   3         35.52         31.66         4.21 o                         
   7   7   3          1.52          1.59         2.05 o                         
   8   7   3         13.48         17.79         4.00 o                         
   9   7   3          3.57          4.05         2.56 o                         
   1   8   3         10.54          7.03         3.12 o                         
   2   8   3         32.86         39.16         3.29 o                         
   3   8   3          8.88          6.20         2.74 o                         
   4   8   3          7.74          7.02         3.07 o                         
   5   8   3          3.22          4.80         2.45 o                         
   6   8   3         32.49         44.42         6.78 o                         
   0   9   3          0.83          6.94         4.68 o                         
   1   9   3          3.63          1.06         2.39 o                         
   0   0   4       1033.94       1097.44        11.32 o                         
   2   0   4      32058.95      28224.76      1914.51 o                         
   4   0   4        612.17        262.68       350.52 o                         
   6   0   4        399.46        452.70        32.17 o                         
   8   0   4        456.61        422.94        15.50 o                         
  10   0   4        107.03        104.97        12.18 o                         
  12   0   4          4.33          4.34         3.22 o                         
  14   0   4         29.56         43.08         9.70 o                         
   1   1   4       9218.67       9983.29       182.78 o                         
   2   1   4      13103.74      14979.85       461.98 o                         
   3   1   4       1648.27       1695.01        92.17 o                         
   4   1   4        551.18        592.79        14.06 o                         
   5   1   4       1720.67       1799.84        29.35 o                         
   6   1   4        434.19        409.76        11.95 o                         
   7   1   4         89.87         88.65         2.83 o                         
   8   1   4        114.61        115.20         2.89 o                         
   9   1   4         50.74         50.68         2.75 o                         
  10   1   4        150.25        141.08         5.83 o                         
  11   1   4         28.70         33.01         3.50 o                         
  12   1   4         63.68         66.77         6.23 o                         
  13   1   4         63.66         41.21        29.59 o                         
  14   1   4         30.47         16.46        17.48 o                         
   0   2   4        816.76        763.16       229.71 o                         
   1   2   4         63.83         79.54         2.22 o                         
   2   2   4        118.58        114.06         3.03 o                         
   3   2   4       1256.07       1417.02        54.59 o                         
   4   2   4        489.33        485.40        21.74 o                         
   5   2   4        668.58        718.32        11.27 o                         
   6   2   4        217.11        246.80         6.11 o                         
   7   2   4         72.69         80.38         3.19 o                         
   8   2   4        154.31        159.42         4.66 o                         
   9   2   4        453.73        475.39        11.58 o                         
  10   2   4        276.43        282.88        14.09 o                         
  11   2   4         23.91         22.85         3.31 o                         
  12   2   4          2.68          3.79         1.92 o                         
  13   2   4         25.39         27.58         4.50 o                         
  14   2   4         27.14         35.89         9.54 o                         
   1   3   4        757.58        797.53        42.62 o                         
   2   3   4         67.20         78.62         2.89 o                         
   3   3   4        588.73        620.90        20.76 o                         
   4   3   4        613.08        613.30         9.49 o                         
   5   3   4         53.25         49.08         2.23 o                         
   6   3   4        106.85         95.46         5.34 o                         
   7   3   4        184.92        190.47        17.77 o                         
   8   3   4        249.76        248.10        21.40 o                         
   9   3   4         35.21         37.77         4.69 o                         
  10   3   4         66.22         68.59         4.64 o                         
  11   3   4         31.32         39.52         6.52 o                         
  12   3   4          8.51          8.08         2.97 o                         
  13   3   4         14.11         14.45         3.18 o                         
   0   4   4         47.19         33.59         2.96 o                         
   1   4   4        862.74        905.80       104.31 o                         
   2   4   4        541.77        534.84        21.24 o                         
   3   4   4         81.22         95.05         3.27 o                         
   4   4   4         39.98         41.81         2.27 o                         
   5   4   4         42.32         45.37         2.26 o                         
   6   4   4         29.31         30.47         3.61 o                         
   7   4   4         26.57         23.75         3.31 o                         
   8   4   4        433.06        438.78        15.48 o                         
   9   4   4        221.33        233.11         9.34 o                         
  10   4   4         50.10         61.16         4.98 o                         
  11   4   4         19.15         18.03         3.25 o                         
  12   4   4         28.57         33.66         3.99 o                         
   1   5   4         10.00         10.79         1.61 o                         
   2   5   4         16.63         18.13         1.83 o                         
   3   5   4         37.57         40.66         2.54 o                         
   4   5   4          8.21         11.85         2.56 o                         
   5   5   4        179.49        180.74         6.92 o                         
   6   5   4        124.13        127.65         6.07 o                         
   7   5   4         94.92         84.12         5.34 o                         
   8   5   4        115.91        112.80         6.31 o                         
   9   5   4         46.40         45.57         4.71 o                         
  10   5   4          8.78         11.50         3.23 o                         
  11   5   4          7.96          6.79         2.76 o                         
   0   6   4        692.73        692.74        26.34 o                         
   1   6   4        147.86        159.92         4.76 o                         
   2   6   4        333.95        301.92        35.47 o                         
   3   6   4         23.30         22.46         4.09 o                         
   4   6   4        174.78        177.36         6.35 o                         
   5   6   4         36.85         30.90         3.35 o                         
   6   6   4         24.10         23.44         3.63 o                         
   7   6   4          5.80          6.46         2.57 o                         
   8   6   4         30.70         29.72         4.12 o                         
   9   6   4         10.43         14.78         3.47 o                         
  10   6   4         19.96         24.50         4.39 o                         
   1   7   4         81.75        100.40         5.06 o                         
   2   7   4          4.47          2.58         2.11 o                         
   3   7   4         78.36         75.32         9.69 o                         
   4   7   4         24.99         34.70         3.08 o                         
   5   7   4         19.29         18.41         2.86 o                         
   6   7   4          0.74          0.03         1.84 o                         
   7   7   4          5.95          7.02         2.84 o                         
   8   7   4          3.87          7.24         2.75 o                         
   9   7   4          5.63          6.52         5.10 o                         
   0   8   4         42.72         49.01         5.82 o                         
   1   8   4         92.91        100.37         4.78 o                         
   2   8   4         91.34         82.83        15.27 o                         
   3   8   4          5.33          5.70         1.69 o                         
   4   8   4         26.25         22.38         3.14 o                         
   5   8   4          5.39          7.18         2.50 o                         
   6   8   4         37.55         49.73         5.43 o                         
   2   0   5       3546.28       3697.25        53.35 o                         
   4   0   5       3296.36       3386.01        84.58 o                         
   6   0   5       1544.07        851.43       571.57 o                         
   8   0   5        411.65        412.41        18.11 o                         
  10   0   5        194.86        181.34         7.99 o                         
  12   0   5        154.93        142.49         8.04 o                         
  14   0   5        128.13        154.74        13.31 o                         
   0   1   5       3870.79       3954.96       149.84 o                         
   1   1   5       6901.45       7082.23       567.69 o                         
   2   1   5       1716.71       2016.98        86.63 o                         
   3   1   5       2655.46       3098.83        51.01 o                         
   4   1   5        624.95        644.88        20.45 o                         
   5   1   5         53.78         52.83         2.37 o                         
   6   1   5         56.67         58.69         2.42 o                         
   7   1   5         52.44         55.44         1.88 o                         
   8   1   5        201.15        198.80         4.46 o                         
   9   1   5        135.81        145.38         4.66 o                         
  10   1   5        168.33        182.54         7.78 o                         
  11   1   5         91.55        103.26         7.87 o                         
  12   1   5         33.40         40.66         4.87 o                         
  13   1   5         29.36         16.93        14.39 o                         
  14   1   5         18.59          8.28         6.43 o                         
   1   2   5        756.70        847.64        37.88 o                         
   2   2   5        635.84        664.67        28.34 o                         
   3   2   5         42.37         38.14         6.50 o                         
   4   2   5        652.49        689.83        38.96 o                         
   5   2   5        347.52        388.10         7.72 o                         
   6   2   5        929.98        930.52        24.95 o                         
   7   2   5         42.95         44.66         2.87 o                         
   8   2   5        642.80        650.65        11.88 o                         
   9   2   5        111.66        118.78         4.80 o                         
  10   2   5        209.79        187.38         8.29 o                         
  11   2   5          9.09         10.29         3.33 o                         
  12   2   5         31.74         35.63         4.75 o                         
  13   2   5          7.02         13.27         4.09 o                         
   0   3   5        430.41        439.30        86.41 o                         
   1   3   5       1054.56       1211.17        27.84 o                         
   2   3   5        206.83        252.13         8.67 o                         
   3   3   5        505.10        478.97        11.92 o                         
   4   3   5         50.43         49.46         1.90 o                         
   5   3   5         31.51         33.37         1.55 o                         
   6   3   5        167.38        161.32         3.90 o                         
   7   3   5         28.03         31.20         4.08 o                         
   8   3   5        272.58        295.97        23.10 o                         
   9   3   5        183.60        213.97        25.37 o                         
  10   3   5         98.12         96.17         6.86 o                         
  11   3   5         20.86         20.65         3.32 o                         
  12   3   5         12.04         19.04         4.69 o                         
  13   3   5         14.92         14.36         5.77 o                         
   1   4   5        102.72        104.38        13.56 o                         
   2   4   5        449.51        454.80        41.94 o                         
   3   4   5         64.80         63.58         2.89 o                         
   4   4   5         69.57         70.03         3.84 o                         
   5   4   5        206.09        190.80         4.68 o                         
   6   4   5          0.36          0.00         1.98 o                         
   7   4   5        265.90        240.34        11.32 o                         
   8   4   5        547.50        578.18        19.19 o                         
   9   4   5         45.11         51.31         4.65 o                         
  10   4   5          6.78         10.96         3.29 o                         
  11   4   5         32.64         35.33         4.06 o                         
  12   4   5          4.38          3.97         2.41 o                         
   0   5   5        167.90        196.42        12.47 o                         
   1   5   5        143.41        160.90         6.23 o                         
   2   5   5         72.60         75.49         3.87 o                         
   3   5   5        165.10        155.09         4.75 o                         
   4   5   5        400.74        355.52         9.66 o                         
   5   5   5        147.19        154.46         6.45 o                         
   6   5   5         57.46         62.18         4.73 o                         
   7   5   5         93.62         79.35         5.24 o                         
   8   5   5        123.35        127.96         9.21 o                         
   9   5   5         28.45         28.07         3.88 o                         
  10   5   5         17.84         13.02         4.73 o                         
  11   5   5         46.36         48.76         5.09 o                         
   1   6   5         10.60         10.01         1.69 o                         
   2   6   5        526.57        523.34         8.58 o                         
   3   6   5        274.29        181.18        74.42 o                         
   4   6   5          3.68          4.90         1.87 o                         
   5   6   5         75.78         75.19         5.20 o                         
   6   6   5          3.53          0.47         1.74 o                         
   7   6   5         16.55         14.21         3.32 o                         
   8   6   5         41.39         48.20         4.73 o                         
   9   6   5          1.32          1.60         2.18 o                         
  10   6   5          5.61          9.80         2.88 o                         
   0   7   5         76.83         79.42         5.07 o                         
   1   7   5         80.70         84.96         3.63 o                         
   2   7   5         44.53         50.56         3.50 o                         
   3   7   5        137.25        107.98        23.08 o                         
   4   7   5         32.17         20.82         8.59 o                         
   5   7   5          1.09          4.29         1.58 o                         
   6   7   5         33.75         30.82         4.25 o                         
   7   7   5          2.89          0.44         2.02 o                         
   8   7   5          5.99          6.66         2.70 o                         
   1   8   5         53.79         56.79         3.76 o                         
   2   8   5         92.07        106.17         4.95 o                         
   3   8   5        101.15        113.51         8.28 o                         
   4   8   5         36.98         39.50         8.74 o                         
   5   8   5         28.99         36.22         4.68 o                         
   6   8   5         20.87         31.57         4.51 o                         
   0   0   6        135.20        127.42         4.94 o                         
   2   0   6       3426.50       4120.76       406.80 o                         
   4   0   6       1580.96       1715.15        18.24 o                         
   6   0   6         23.16         15.99        11.92 o                         
   8   0   6        163.54         87.55        49.89 o                         
  10   0   6         57.82         62.51         5.40 o                         
  12   0   6        116.42        156.08         8.29 o                         
  14   0   6        297.10        319.27        18.67 o                         
   1   1   6        856.97        906.74        35.52 o                         
   2   1   6        557.24        654.51        13.76 o                         
   3   1   6       1136.74       1156.90       167.83 o                         
   4   1   6        424.45        370.66        70.45 o                         
   5   1   6       1658.43       1590.68        27.66 o                         
   6   1   6        302.64        270.42        11.09 o                         
   7   1   6        133.25        135.36         3.13 o                         
   8   1   6         82.64         90.38         3.19 o                         
   9   1   6          0.05          0.33         0.94 o                         
  10   1   6         54.79         49.28         3.03 o                         
  11   1   6         48.85         47.65         7.03 o                         
  12   1   6          9.05         17.09         3.33 o                         
  13   1   6         10.58         11.51         4.96 o                         
   0   2   6        862.65        922.50        15.04 o                         
   1   2   6        301.20        307.15        28.74 o                         
   2   2   6        432.27        453.99        16.46 o                         
   3   2   6        316.93        307.40         6.42 o                         
   4   2   6       1476.11       1682.12        71.14 o                         
   5   2   6          1.85          0.53         1.47 o                         
   6   2   6        277.12        280.63        12.20 o                         
   7   2   6        312.94        315.20         7.21 o                         
   8   2   6         93.62         96.78         5.09 o                         
   9   2   6         19.18         16.68         2.66 o                         
  10   2   6          6.99          9.86         2.44 o                         
  11   2   6         91.35         85.78         5.99 o                         
  12   2   6         22.49         25.20         4.48 o                         
  13   2   6          3.57          5.05         3.04 o                         
   1   3   6         70.93         71.61         6.79 o                         
   2   3   6       1616.84       1865.79        52.66 o                         
   3   3   6        188.48        187.71         3.92 o                         
   4   3   6        328.64        313.60         5.28 o                         
   5   3   6         91.77         97.17         3.65 o                         
   6   3   6        161.05        153.41         8.73 o                         
   7   3   6        146.93        149.20        13.34 o                         
   8   3   6        625.26        673.25        59.06 o                         
   9   3   6        239.79        255.57        14.94 o                         
  10   3   6         11.61         16.36         5.00 o                         
  11   3   6         34.60         36.95         5.63 o                         
  12   3   6          4.91          7.79         4.60 o                         
  13   3   6         10.60         16.19         4.52 o                         
   0   4   6       1601.19       1096.53       727.01 o                         
   1   4   6        279.54        283.85         5.35 o                         
   2   4   6        357.24        398.85        13.38 o                         
   3   4   6         73.44         74.87         3.56 o                         
   4   4   6         67.55         65.20         3.00 o                         
   5   4   6         39.54         37.68         4.20 o                         
   6   4   6         32.97         29.90         3.10 o                         
   7   4   6        684.18        713.36        24.94 o                         
   8   4   6         38.29         42.25         4.17 o                         
   9   4   6         37.40         38.14         4.12 o                         
  10   4   6        110.85        129.89        10.64 o                         
  11   4   6         33.10         35.96         4.30 o                         
  12   4   6          0.61          1.36         2.26 o                         
   1   5   6          4.16          2.80         1.33 o                         
   2   5   6        290.98        299.02         6.72 o                         
   3   5   6        433.16        426.26        12.90 o                         
   4   5   6        462.53        449.39        15.28 o                         
   5   5   6         63.00         69.00         6.34 o                         
   6   5   6         11.14          9.73         2.75 o                         
   7   5   6         73.19         63.09         4.89 o                         
   8   5   6          2.84          2.09         2.10 o                         
   9   5   6          5.96          4.02         2.40 o                         
  10   5   6          8.19         12.58         3.81 o                         
  11   5   6         17.97         21.32         3.93 o                         
   0   6   6        249.27        253.22         8.02 o                         
   1   6   6         46.74         47.02         3.01 o                         
   2   6   6         52.23         61.06         3.32 o                         
   3   6   6        244.25        223.67         6.99 o                         
   4   6   6         65.85         60.60         4.97 o                         
   5   6   6         65.46         57.51         4.77 o                         
   6   6   6          3.60          3.97         3.11 o                         
   7   6   6         49.53         52.99         4.81 o                         
   8   6   6         19.58         23.77         3.77 o                         
   9   6   6          3.55          4.72         2.52 o                         
  10   6   6         22.96         34.63         4.95 o                         
   1   7   6         20.92         21.00         2.27 o                         
   2   7   6        125.38        149.58         5.47 o                         
   3   7   6         58.01         61.17         3.80 o                         
   4   7   6        149.87        151.51         6.42 o                         
   5   7   6         22.24         26.03         3.43 o                         
   6   7   6         54.44         48.29         4.86 o                         
   7   7   6          4.97          3.60         2.47 o                         
   8   7   6          6.78         10.92         3.13 o                         
   0   8   6         18.51         32.85         5.14 o                         
   1   8   6          3.79          3.27         1.48 o                         
   2   8   6         21.37         24.94         2.87 o                         
   3   8   6         65.52         73.59        10.84 o                         
   4   8   6         17.90         12.78         3.59 o                         
   5   8   6          1.96         -0.61         2.01 o                         
   2   0   7        718.45        823.48        33.54 o                         
   4   0   7       1375.99       1548.71        27.63 o                         
   6   0   7         52.40         60.68         3.54 o                         
   8   0   7        627.33        269.63       292.08 o                         
  10   0   7         44.32         50.26         5.10 o                         
  12   0   7          0.60          1.51         3.85 o                         
   0   1   7        723.47        751.75        67.68 o                         
   1   1   7        632.49        621.31        20.76 o                         
   2   1   7        106.65        121.74         4.18 o                         
   3   1   7        185.14        109.97        45.59 o                         
   4   1   7       4422.45       3858.14       931.98 o                         
   5   1   7        328.60        285.17        86.87 o                         
   6   1   7        255.36        252.53        31.09 o                         
   7   1   7        197.11        206.22         3.96 o                         
   8   1   7         74.13         75.61         3.05 o                         
   9   1   7         49.86         47.00         3.21 o                         
  10   1   7         28.25         31.56         2.77 o                         
  11   1   7         39.00         39.81         4.95 o                         
  12   1   7         28.69         48.12         4.75 o                         
  13   1   7         33.80         35.39         4.60 o                         
   1   2   7        315.69        303.43        16.75 o                         
   2   2   7        243.20        283.31        12.21 o                         
   3   2   7       1516.96       1821.72        45.95 o                         
   4   2   7       3021.75       3219.94       115.36 o                         
   5   2   7       1909.01       2010.37        39.65 o                         
   6   2   7        171.92        178.81         5.44 o                         
   7   2   7         59.76         58.84         3.25 o                         
   8   2   7        253.97        265.82        11.21 o                         
   9   2   7         13.78         16.66         5.90 o                         
  10   2   7         55.87         55.92         4.15 o                         
  11   2   7          3.81          3.23         2.21 o                         
  12   2   7          0.19         -1.06         2.40 o                         
  13   2   7          6.14          7.59         3.09 o                         
   0   3   7       1398.12       1472.81        83.85 o                         
   1   3   7        248.19        267.14        24.18 o                         
   2   3   7         67.59         55.64         7.85 o                         
   3   3   7        155.87        166.16         5.44 o                         
   4   3   7        123.18        132.38         3.26 o                         
   5   3   7         31.82         32.37         2.42 o                         
   6   3   7         25.20         27.42         5.25 o                         
   7   3   7        372.70        401.20        47.64 o                         
   8   3   7        543.65        651.11        95.52 o                         
   9   3   7         52.93         59.40         4.27 o                         
  10   3   7          2.14         -1.72         2.09 o                         
  11   3   7         10.44         12.02         2.63 o                         
  12   3   7         12.95         12.42         2.97 o                         
   1   4   7        277.12        297.96        36.35 o                         
   2   4   7         74.61         69.78         6.48 o                         
   3   4   7          4.87          4.50         1.29 o                         
   4   4   7          8.95          8.39         1.47 o                         
   5   4   7        139.20        130.69         3.54 o                         
   6   4   7        119.47        110.88        14.28 o                         
   7   4   7        187.06        180.05         8.97 o                         
   8   4   7         70.73         82.75         5.00 o                         
   9   4   7          0.93         -2.20         4.93 o                         
  10   4   7         68.98         69.42         5.96 o                         
  11   4   7          2.52          4.40         3.79 o                         
  12   4   7          7.21          5.41         2.58 o                         
   0   5   7        505.59        514.08        12.48 o                         
   1   5   7        185.58        196.78         6.35 o                         
   2   5   7        604.13        570.53        17.17 o                         
   3   5   7        113.88        131.07         4.74 o                         
   4   5   7        526.38        538.09        11.61 o                         
   5   5   7        124.36        142.59         8.97 o                         
   6   5   7        117.80        118.92         5.95 o                         
   7   5   7         10.37          8.83         2.78 o                         
   8   5   7         39.57         43.97         8.15 o                         
   9   5   7         15.48         11.12         5.66 o                         
  10   5   7         39.47         48.71         5.11 o                         
  11   5   7         18.72         22.38         4.15 o                         
   1   6   7         33.28         36.84         2.80 o                         
   2   6   7         32.13         34.39         2.76 o                         
   3   6   7         82.48         77.30         6.35 o                         
   4   6   7         34.61         28.57         3.80 o                         
   5   6   7         33.04         31.71         4.02 o                         
   6   6   7         18.54         16.10         4.51 o                         
   7   6   7          5.39          5.00         3.29 o                         
   8   6   7         52.65         45.72         4.79 o                         
   9   6   7          9.01          5.07         2.62 o                         
  10   6   7          9.27         23.76         8.28 o                         
   0   7   7         10.72         12.18         2.86 o                         
   1   7   7         37.81         35.30         2.70 o                         
   2   7   7         23.46         28.23         2.92 o                         
   3   7   7         16.60         25.98         3.35 o                         
   4   7   7         81.86         50.85        21.53 o                         
   5   7   7          1.39          0.40         1.55 o                         
   6   7   7          2.98          2.07         2.12 o                         
   7   7   7          1.87          2.34         2.17 o                         
   8   7   7          7.22          9.16         3.07 o                         
   1   8   7         13.23         20.84         2.66 o                         
   2   8   7          9.78         13.32         2.52 o                         
   3   8   7         49.78         61.54         4.09 o                         
   4   8   7         18.00         23.62         3.35 o                         
   5   8   7          0.37          1.76         2.12 o                         
   0   0   8       2656.24       2996.98        27.02 o                         
   2   0   8       1195.43       1308.18        83.76 o                         
   4   0   8       2374.52       2707.12       106.90 o                         
   6   0   8        299.80        303.58         7.93 o                         
   8   0   8        195.56        139.02        68.70 o                         
  10   0   8         50.39         48.53        16.02 o                         
  12   0   8         14.47         29.85         4.95 o                         
   1   1   8        287.74        296.82         4.95 o                         
   2   1   8        181.03        177.29        10.08 o                         
   3   1   8       2478.39       2720.69        40.34 o                         
   4   1   8        647.11        291.79       239.49 o                         
   5   1   8         48.12         37.73         5.94 o                         
   6   1   8         17.30         17.96         2.72 o                         
   7   1   8        245.34        233.16        27.20 o                         
   8   1   8        354.20        337.01         6.96 o                         
   9   1   8         45.83         48.22         3.66 o                         
  10   1   8        172.81        177.60        12.50 o                         
  11   1   8         26.68         33.55         4.29 o                         
  12   1   8         11.13         13.91         3.71 o                         
  13   1   8          1.19          2.46         2.40 o                         
   0   2   8        945.22       1195.97       120.87 o                         
   1   2   8        986.77       1119.71        26.76 o                         
   2   2   8        103.32         90.74         4.82 o                         
   3   2   8       1593.37       1736.95        55.05 o                         
   4   2   8        238.53        253.39         5.39 o                         
   5   2   8        562.07        651.32        61.98 o                         
   6   2   8        132.24        136.33         5.26 o                         
   7   2   8         69.48         68.82         3.60 o                         
   8   2   8         48.49         41.01         3.12 o                         
   9   2   8         58.09         62.34         5.15 o                         
  10   2   8          4.34          3.01         1.89 o                         
  11   2   8          7.50          8.72         3.51 o                         
  12   2   8          9.32         11.94         4.53 o                         
  13   2   8         13.92         15.99         4.21 o                         
   1   3   8         97.02        105.48         3.70 o                         
   2   3   8        287.59        309.89        30.37 o                         
   3   3   8        144.54        137.97         4.27 o                         
   4   3   8        451.74        447.30         6.63 o                         
   5   3   8         11.29         11.00         1.37 o                         
   6   3   8        829.53        815.88        12.32 o                         
   7   3   8        230.56        284.59        55.75 o                         
   8   3   8        243.96        260.00        37.11 o                         
   9   3   8         18.99         22.35         5.46 o                         
  10   3   8        147.79        148.42        21.31 o                         
  11   3   8         26.02         37.25         9.55 o                         
  12   3   8         80.42         89.10         7.47 o                         
   0   4   8        416.64        468.06         9.37 o                         
   1   4   8        218.87        206.71        40.09 o                         
   2   4   8        113.20        111.31         5.15 o                         
   3   4   8         24.11         20.92         3.73 o                         
   4   4   8         50.92         48.35         2.83 o                         
   5   4   8        134.93        131.90         3.74 o                         
   6   4   8        226.56        233.44        11.14 o                         
   7   4   8         25.24         16.68         4.55 o                         
   8   4   8        106.30        105.97         7.49 o                         
   9   4   8         28.66         33.91         3.94 o                         
  10   4   8         48.86         61.33         5.98 o                         
  11   4   8         25.43         29.02         4.46 o                         
  12   4   8         12.61         14.05         5.19 o                         
   1   5   8         25.68         35.36         3.24 o                         
   2   5   8         80.11         77.05         4.35 o                         
   3   5   8         53.29         53.26         3.39 o                         
   4   5   8          8.05          6.03         1.62 o                         
   5   5   8        203.25        205.57         7.46 o                         
   6   5   8          2.76          3.18         2.04 o                         
   7   5   8         55.13         66.40         4.85 o                         
   8   5   8          2.86          0.66         3.08 o                         
   9   5   8          0.96          5.48         2.27 o                         
  10   5   8         19.64         17.90         3.54 o                         
  11   5   8          1.79          3.85         3.35 o                         
   0   6   8         21.19         24.40         6.11 o                         
   1   6   8        108.20        118.98         4.53 o                         
   2   6   8        139.78        149.36         5.54 o                         
   3   6   8         43.08         42.93         4.28 o                         
   4   6   8        164.15        171.91         9.52 o                         
   5   6   8          2.98          3.67         2.17 o                         
   6   6   8         11.41         11.25         2.96 o                         
   7   6   8          4.88          3.53         2.08 o                         
   8   6   8          1.15          0.41         1.96 o                         
   9   6   8          5.48          6.96         2.77 o                         
   1   7   8         28.36         32.93         2.67 o                         
   2   7   8         20.20         28.80         3.37 o                         
   3   7   8          1.69          2.18         1.76 o                         
   4   7   8         35.53         36.71         3.67 o                         
   5   7   8          2.71          2.10         2.11 o                         
   6   7   8          5.98          8.95         2.94 o                         
   7   7   8         13.21         16.22         3.75 o                         
   0   8   8          7.14          6.81         3.93 o                         
   1   8   8          4.64          4.01         1.81 o                         
   2   8   8          7.38         11.80         2.45 o                         
   3   8   8         17.39         15.98         2.70 o                         
   4   8   8         31.52         29.78         3.36 o                         
   2   0   9        910.26        954.68        42.31 o                         
   4   0   9         18.97         23.33         3.43 o                         
   6   0   9         40.67         47.77         5.69 o                         
   8   0   9         70.05         74.87         4.55 o                         
  10   0   9         25.32         -0.84         0.84 o                         
  12   0   9         22.32         28.65         5.29 o                         
   0   1   9        382.56        411.53        14.14 o                         
   1   1   9        129.17        131.19         3.52 o                         
   2   1   9        121.85        136.11         7.97 o                         
   3   1   9       1710.09       1779.98        93.18 o                         
   4   1   9         62.86         66.26         2.99 o                         
   5   1   9        170.18         36.82        99.01 o                         
   6   1   9         11.45          9.17         4.09 o                         
   7   1   9        260.61        233.21        37.47 o                         
   8   1   9        272.72        236.99        39.49 o                         
   9   1   9         33.39         32.53         6.59 o                         
  10   1   9         23.53         22.06         3.96 o                         
  11   1   9          2.06          1.92         3.31 o                         
  12   1   9         23.40         27.38         4.52 o                         
  13   1   9         40.66         53.70         4.95 o                         
   1   2   9       1122.21       1208.95        58.13 o                         
   2   2   9        577.96        589.13        12.53 o                         
   3   2   9        214.19        252.04         5.58 o                         
   4   2   9        945.16        991.38        37.17 o                         
   5   2   9        138.84        144.58         6.34 o                         
   6   2   9        304.06        345.48        21.81 o                         
   7   2   9          1.67          4.96         2.34 o                         
   8   2   9        353.74        343.90         8.79 o                         
   9   2   9          5.78          3.84         3.27 o                         
  10   2   9         27.16         32.86         4.17 o                         
  11   2   9          8.54         16.36         9.83 o                         
  12   2   9          6.65          4.39         4.66 o                         
   0   3   9         37.90         44.60         3.67 o                         
   1   3   9         35.95         39.94         2.42 o                         
   2   3   9         90.76        100.73         5.24 o                         
   3   3   9         92.26         88.32         3.85 o                         
   4   3   9        106.43        104.37         4.65 o                         
   5   3   9        108.38        114.30         4.08 o                         
   6   3   9        434.39        430.38         9.31 o                         
   7   3   9         97.38        105.03         7.15 o                         
   8   3   9         15.84         23.09         7.73 o                         
   9   3   9          1.46         -1.70         1.98 o                         
  10   3   9          3.33          7.08         2.59 o                         
  11   3   9         28.72         27.67         7.70 o                         
  12   3   9         62.23         78.86        24.93 o                         
   1   4   9         47.55         52.33         4.19 o                         
   2   4   9        157.73        155.98        26.93 o                         
   3   4   9         35.48         38.75         2.98 o                         
   4   4   9         68.76         69.07         3.76 o                         
   5   4   9        450.96        432.17         8.65 o                         
   6   4   9        261.13        247.52         7.74 o                         
   7   4   9        135.04        130.12         8.30 o                         
   8   4   9          1.33          2.38         2.35 o                         
   9   4   9          8.96          7.15         3.34 o                         
  10   4   9          4.92          1.42         5.32 o                         
  11   4   9         15.47         18.58         4.18 o                         
   0   5   9        581.41        612.19        20.46 o                         
   1   5   9          9.63         11.40         2.43 o                         
   2   5   9        390.79        395.62         9.28 o                         
   3   5   9         98.75        107.92         4.56 o                         
   4   5   9        110.47        114.62         4.69 o                         
   5   5   9         94.09         98.75         8.21 o                         
   6   5   9         87.60         85.16         5.36 o                         
   7   5   9         19.67         18.87         3.47 o                         
   8   5   9         47.69         46.31         4.35 o                         
   9   5   9          2.25          3.14         2.23 o                         
  10   5   9         43.80         72.93        13.61 o                         
   1   6   9         29.90         27.79         2.99 o                         
   2   6   9         21.32         20.74         2.70 o                         
   3   6   9         41.11         42.55         4.25 o                         
   4   6   9         10.18         14.67         3.21 o                         
   5   6   9         40.63         46.42         4.47 o                         
   6   6   9         11.93         11.24         2.86 o                         
   7   6   9         27.92         30.90         4.59 o                         
   8   6   9         19.99         20.48         3.59 o                         
   9   6   9         19.48         18.03         3.41 o                         
   0   7   9          0.72          0.12         1.54 o                         
   1   7   9          1.35          1.04         1.20 o                         
   2   7   9         19.97         20.80         3.14 o                         
   3   7   9         96.46        120.13         5.86 o                         
   4   7   9          2.32          3.82         2.11 o                         
   5   7   9         15.30         17.81         3.79 o                         
   6   7   9          3.78          1.44         2.24 o                         
   7   7   9          9.70         12.19         3.35 o                         
   1   8   9         25.42         37.31         3.48 o                         
   2   8   9         41.47         53.68         3.97 o                         
   3   8   9         14.55         15.93         2.80 o                         
   4   8   9         20.58         37.56         8.20 o                         
   0   0  10        138.13        148.20         6.95 o                         
   2   0  10        792.22        842.43        60.20 o                         
   4   0  10        584.63        614.97        33.87 o                         
   6   0  10         36.67         32.71         5.19 o                         
   8   0  10        282.65        293.64        14.82 o                         
  10   0  10         21.33          1.00         1.59 o                         
  12   0  10         28.69         38.90         8.37 o                         
   1   1  10        144.99        144.06         3.87 o                         
   2   1  10        656.06        705.65         9.66 o                         
   3   1  10        278.65        311.49        14.18 o                         
   4   1  10        151.78        159.32         4.81 o                         
   5   1  10        217.07        217.69         6.82 o                         
   6   1  10        104.46         41.91        48.36 o                         
   7   1  10        267.11        235.23        34.86 o                         
   8   1  10         56.97         60.91         5.04 o                         
   9   1  10         50.14         40.82         6.90 o                         
  10   1  10          6.55          4.85         2.63 o                         
  11   1  10         11.36         16.54         7.49 o                         
  12   1  10          3.80         -1.25         3.09 o                         
   0   2  10        263.62        301.05         9.32 o                         
   1   2  10        371.87        412.31         7.80 o                         
   2   2  10        537.32        594.74        26.56 o                         
   3   2  10        518.97        546.05        11.29 o                         
   4   2  10        412.47        396.50        45.96 o                         
   5   2  10        264.53        277.40         6.97 o                         
   6   2  10        640.85        611.79        11.26 o                         
   7   2  10        277.09        299.98        15.82 o                         
   8   2  10         65.98         73.84         6.49 o                         
   9   2  10         32.00         31.60         6.28 o                         
  10   2  10         10.48          9.74         3.15 o                         
  11   2  10          4.31          1.92         4.12 o                         
  12   2  10          3.04          4.47         4.81 o                         
   1   3  10         42.16         47.07         2.42 o                         
   2   3  10         38.33         34.12         2.91 o                         
   3   3  10         29.76         32.33         2.80 o                         
   4   3  10         29.67         31.69         2.74 o                         
   5   3  10        328.49        345.07         8.27 o                         
   6   3  10        889.27        875.36        13.84 o                         
   7   3  10         75.42         71.53         4.59 o                         
   8   3  10         31.77         44.25         5.91 o                         
   9   3  10         39.04         39.90        10.61 o                         
  10   3  10          5.76          7.99         2.89 o                         
  11   3  10          2.08          0.94         2.40 o                         
  12   3  10         26.70         41.30         5.03 o                         
   0   4  10        356.24        376.00        15.75 o                         
   1   4  10         81.23         86.67         5.59 o                         
   2   4  10        205.23        195.72         8.15 o                         
   3   4  10          9.93         10.59         2.13 o                         
   4   4  10        165.42        168.44         5.83 o                         
   5   4  10        315.38        307.68         7.12 o                         
   6   4  10        424.65        430.87        10.46 o                         
   7   4  10         41.11         37.45         5.43 o                         
   8   4  10          0.20         -1.26         1.98 o                         
   9   4  10         48.91         54.76        13.12 o                         
  10   4  10         21.55         33.02         7.33 o                         
  11   4  10          6.45          8.81         8.92 o                         
   1   5  10        191.72        178.90        11.47 o                         
   2   5  10        242.70        242.25         7.57 o                         
   3   5  10         54.34         46.99         3.81 o                         
   4   5  10        180.53        174.23         5.83 o                         
   5   5  10        264.77        243.78         8.21 o                         
   6   5  10        123.22        134.77         6.71 o                         
   7   5  10         33.10         32.82         5.25 o                         
   8   5  10          5.62          6.17         3.20 o                         
   9   5  10          0.58          0.60         2.65 o                         
  10   5  10          3.51          3.00         3.26 o                         
   0   6  10        156.48        170.71        10.71 o                         
   1   6  10        192.37        192.59        10.21 o                         
   2   6  10        196.07        193.01        10.57 o                         
   3   6  10         31.74         32.57         3.19 o                         
   4   6  10         67.73         72.80         5.14 o                         
   5   6  10          0.58          0.05         1.70 o                         
   6   6  10         19.60         17.58         3.22 o                         
   7   6  10          0.71         -0.12         1.73 o                         
   8   6  10         61.95         65.50         5.23 o                         
   1   7  10          6.04          4.98         1.54 o                         
   2   7  10         36.94         32.55         4.34 o                         
   3   7  10          3.56          5.90         3.15 o                         
   4   7  10         18.61         30.98         4.18 o                         
   5   7  10          4.13          2.81         2.17 o                         
   6   7  10          4.99          3.08         2.47 o                         
   0   8  10         11.52         22.76         4.80 o                         
   1   8  10         14.68         28.04         3.20 o                         
   2   8  10          1.59          2.02         1.69 o                         
   2   0  11         71.91         80.33         4.75 o                         
   4   0  11         28.93         27.48         3.04 o                         
   6   0  11        202.64        185.22        11.39 o                         
   8   0  11        148.27        156.11        11.38 o                         
  10   0  11        345.91        280.26        15.75 o                         
  12   0  11          3.27          3.18         3.68 o                         
   0   1  11        925.62       1073.50        66.14 o                         
   1   1  11        403.16        481.43        21.25 o                         
   2   1  11        659.03        708.88        11.63 o                         
   3   1  11       1126.35       1210.08        40.63 o                         
   4   1  11         11.58         14.08         1.89 o                         
   5   1  11         57.69         66.25         5.65 o                         
   6   1  11         85.11         64.07         4.87 o                         
   7   1  11         53.83         17.95        20.34 o                         
   8   1  11         15.68         18.67         2.64 o                         
   9   1  11         41.17         40.08         4.39 o                         
  10   1  11         22.55         26.18         3.41 o                         
  11   1  11          1.76          3.13         2.57 o                         
  12   1  11         12.43         24.40         5.57 o                         
   1   2  11         28.40         29.65         1.81 o                         
   2   2  11        137.78        141.33         4.20 o                         
   3   2  11         17.58         18.17         1.96 o                         
   4   2  11        278.06        118.12       116.75 o                         
   5   2  11        596.91        622.34        12.07 o                         
   6   2  11        820.55        840.55        16.79 o                         
   7   2  11        170.62        169.04         7.33 o                         
   8   2  11         86.65         89.40         5.00 o                         
   9   2  11          7.62          8.90         3.24 o                         
  10   2  11         11.16          8.86         4.40 o                         
  11   2  11         22.43         39.37         7.22 o                         
  12   2  11          0.36          4.66         4.10 o                         
   0   3  11        148.75        174.21        10.80 o                         
   1   3  11          9.60         12.98         1.90 o                         
   2   3  11          6.55          4.78         1.97 o                         
   3   3  11        175.62        168.43         7.60 o                         
   4   3  11        164.98        158.42         5.91 o                         
   5   3  11        334.05        339.76         8.60 o                         
   6   3  11       1065.35       1098.80        13.74 o                         
   7   3  11         79.70         88.33         5.04 o                         
   8   3  11          2.93          5.66         2.69 o                         
   9   3  11         12.17          7.65         2.89 o                         
  10   3  11          7.71          9.42         3.29 o                         
  11   3  11          3.19         -2.86         3.66 o                         
   1   4  11         16.81         18.72         3.22 o                         
   2   4  11         32.60         33.45         3.88 o                         
   3   4  11         57.52         63.29         3.98 o                         
   4   4  11        189.16        180.65         8.34 o                         
   5   4  11        316.32        347.43         7.90 o                         
   6   4  11         10.51         11.63         2.53 o                         
   7   4  11        331.61        354.01        13.64 o                         
   8   4  11          6.99          9.41         3.45 o                         
   9   4  11          3.00          2.95         3.97 o                         
  10   4  11          1.22          0.91         2.71 o                         
   0   5  11        186.46        211.64        13.14 o                         
   1   5  11         43.90         54.27         5.14 o                         
   2   5  11        223.62        242.13         7.77 o                         
   3   5  11         12.60         11.65         2.46 o                         
   4   5  11         29.08         28.27         2.98 o                         
   5   5  11         19.47         18.09         3.33 o                         
   6   5  11         14.65         17.79         4.32 o                         
   7   5  11         11.51         15.46         4.89 o                         
   8   5  11          3.68          2.99         2.64 o                         
   9   5  11          6.91          5.98         5.02 o                         
   1   6  11         22.26         22.28         3.25 o                         
   2   6  11         74.58         70.03         8.79 o                         
   3   6  11          3.04          5.00         1.81 o                         
   4   6  11          8.88         10.18         3.35 o                         
   5   6  11         20.88         20.49         3.59 o                         
   6   6  11          1.59          4.74         2.42 o                         
   7   6  11          0.10          1.86         2.01 o                         
   8   6  11         14.61         19.59         3.95 o                         
   0   7  11          3.58          4.84         2.53 o                         
   1   7  11          0.84          0.62         1.33 o                         
   2   7  11          1.91          2.49         1.77 o                         
   3   7  11          7.22          5.66         2.43 o                         
   4   7  11          2.18          1.99         2.08 o                         
   5   7  11          0.58          1.28         2.54 o                         
   6   7  11          0.23         -2.76         3.60 o                         
   0   0  12        468.30        392.36        12.33 o                         
   2   0  12        600.37        555.11        54.68 o                         
   4   0  12         60.90         64.01         6.86 o                         
   6   0  12         45.68         45.68         6.44 o                         
   8   0  12        157.66        140.46        11.30 o                         
  10   0  12         58.25         73.88         8.87 o                         
  12   0  12         28.32          0.67         1.84 o                         
   1   1  12         37.35         44.81         3.53 o                         
   2   1  12        181.41        229.71        10.38 o                         
   3   1  12        122.03        125.17         4.69 o                         
   4   1  12         62.36         57.78         4.70 o                         
   5   1  12        364.88        381.53        11.56 o                         
   6   1  12        153.95        152.95        10.13 o                         
   7   1  12         17.00         10.91        10.12 o                         
   8   1  12         15.75          6.22         9.52 o                         
   9   1  12         29.09         30.56         4.56 o                         
  10   1  12         19.15         26.24         4.42 o                         
  11   1  12         22.41         31.54         6.65 o                         
  12   1  12          0.78         -3.60         3.60 o                         
   0   2  12        157.13        139.23         6.81 o                         
   1   2  12         27.70         35.39         2.21 o                         
   2   2  12        150.49        165.63         5.78 o                         
   3   2  12        651.44        677.69        13.64 o                         
   4   2  12         73.64         79.56         5.94 o                         
   5   2  12        424.12         78.71       205.68 o                         
   6   2  12        155.06        160.86         7.90 o                         
   7   2  12         52.53         51.53         3.94 o                         
   8   2  12         79.75         83.45         5.01 o                         
   9   2  12         12.62         17.73         3.40 o                         
  10   2  12         14.34         14.84         4.63 o                         
  11   2  12          5.13         15.44         4.69 o                         
   1   3  12        134.35        130.83         8.12 o                         
   2   3  12         33.85         38.88         4.13 o                         
   3   3  12        130.17        132.45         7.13 o                         
   4   3  12        498.93        487.03        10.64 o                         
   5   3  12        338.38        327.32         8.88 o                         
   6   3  12        160.18        171.58        10.33 o                         
   7   3  12         81.34         73.62         4.72 o                         
   8   3  12         31.28         31.65         5.04 o                         
   9   3  12         56.10         58.98         6.23 o                         
  10   3  12         11.56          6.24         8.64 o                         
  11   3  12          8.23         16.31         6.47 o                         
   0   4  12        406.02        413.82        17.93 o                         
   1   4  12         20.37         19.34         5.61 o                         
   2   4  12         39.50         42.18         4.51 o                         
   3   4  12         91.55         92.12         6.35 o                         
   4   4  12        200.50        203.67         9.20 o                         
   5   4  12         33.95         39.37         3.49 o                         
   6   4  12        142.48        158.57         6.97 o                         
   7   4  12         96.99         84.39        17.61 o                         
   8   4  12         18.61         22.92         4.75 o                         
   9   4  12          1.66          2.71         4.39 o                         
  10   4  12         12.20         12.54         4.08 o                         
   1   5  12         26.66         25.18         4.15 o                         
   2   5  12        179.37        179.39        12.47 o                         
   3   5  12        139.18        148.82         6.29 o                         
   4   5  12         54.53         58.99         4.33 o                         
   5   5  12         20.05         22.64         3.54 o                         
   6   5  12         74.04         69.76         6.98 o                         
   7   5  12         10.74          8.06         3.56 o                         
   8   5  12          3.74          4.14         2.91 o                         
   9   5  12          3.25          4.44         2.89 o                         
   0   6  12        105.48        113.64        10.71 o                         
   1   6  12          1.42         -1.04         1.41 o                         
   2   6  12          1.50          0.63         1.71 o                         
   3   6  12         21.97         24.16         2.98 o                         
   4   6  12          9.67         12.41         3.09 o                         
   5   6  12          6.06          9.57         2.80 o                         
   6   6  12          2.45          2.79         2.76 o                         
   7   6  12         11.48         12.40         4.68 o                         
   1   7  12         29.93         41.21         3.73 o                         
   2   7  12          1.59          1.64         1.82 o                         
   3   7  12          4.42          4.40         2.89 o                         
   4   7  12         12.05         19.14         3.71 o                         
   5   7  12          5.94          5.47         2.61 o                         
   2   0  13        321.85        355.51         9.89 o                         
   4   0  13         13.57         14.81         4.10 o                         
   6   0  13         80.94         91.96         8.95 o                         
   8   0  13         15.72         20.50         5.86 o                         
  10   0  13         94.97         85.02         9.96 o                         
   0   1  13         78.51         86.99         4.17 o                         
   1   1  13        187.99        194.08         5.26 o                         
   2   1  13        174.65        200.04        10.64 o                         
   3   1  13        244.62        256.01         6.84 o                         
   4   1  13         92.07         89.73         5.97 o                         
   5   1  13         13.40         11.18         2.81 o                         
   6   1  13          1.58          5.74         2.30 o                         
   7   1  13          5.00          4.36         2.25 o                         
   8   1  13          4.26          1.92         2.33 o                         
   9   1  13          9.69          5.11         2.34 o                         
  10   1  13         35.95         44.29         5.43 o                         
  11   1  13         30.19         36.39         8.53 o                         
   1   2  13        156.12        160.09         7.74 o                         
   2   2  13         40.03         36.13         4.05 o                         
   3   2  13        203.16        212.12         7.26 o                         
   4   2  13        219.41        230.21         9.41 o                         
   5   2  13         23.28         14.46         6.90 o                         
   6   2  13        359.24        218.94       124.07 o                         
   7   2  13         44.12         46.99         4.04 o                         
   8   2  13         40.79         38.52         3.79 o                         
   9   2  13          7.34          5.28         2.36 o                         
  11   2  13          1.92          2.17         3.93 o                         
   0   3  13        200.73        226.23        13.31 o                         
   1   3  13         40.47         37.90         4.34 o                         
   2   3  13          3.59          1.49         1.84 o                         
   3   3  13         11.25         11.64         3.07 o                         
   4   3  13         12.24          8.10         4.40 o                         
   5   3  13         22.03         22.18         2.83 o                         
   6   3  13        352.25        329.03        13.17 o                         
   7   3  13        141.74        134.47         6.50 o                         
   8   3  13        119.96         99.56         7.74 o                         
   9   3  13          0.07         -1.79         2.51 o                         
  10   3  13         21.17         17.84         4.30 o                         
   1   4  13         10.23          9.42         2.73 o                         
   2   4  13         24.63         22.19         3.69 o                         
   3   4  13        104.27        109.03         7.00 o                         
   4   4  13        158.84        168.68        17.58 o                         
   5   4  13         38.47         37.94         3.47 o                         
   6   4  13         22.59         28.90         3.72 o                         
   7   4  13         67.42         71.85         7.14 o                         
   8   4  13          0.76         -0.03         2.41 o                         
   9   4  13         14.27          8.11         3.59 o                         
   0   5  13        201.13        187.19        13.39 o                         
   1   5  13         98.65         96.24         7.04 o                         
   2   5  13         33.21         32.76         7.70 o                         
   3   5  13         29.57         34.65         4.24 o                         
   4   5  13        178.91        196.04        11.05 o                         
   5   5  13         28.00         36.69         5.54 o                         
   6   5  13         21.00         26.39         5.16 o                         
   7   5  13          7.13          4.53         6.52 o                         
   8   5  13          0.67         -0.21         2.21 o                         
   1   6  13          2.68          1.73         1.92 o                         
   2   6  13         23.35         28.91         4.11 o                         
   3   6  13         62.46         67.16         4.92 o                         
   4   6  13         11.36         15.95         3.44 o                         
   5   6  13         33.44         36.32         4.24 o                         
   6   6  13          0.38          1.49         2.00 o                         
   0   7  13         27.57         32.98         4.99 o                         
   1   7  13         30.00         33.83         3.56 o                         
   2   7  13          0.07         -0.31         1.71 o                         
   3   7  13          8.56          8.96         3.10 o                         
   4   7  13          3.40         -0.08         4.02 o                         
   0   0  14        584.00        640.51        18.37 o                         
   2   0  14        346.91        325.86        15.75 o                         
   4   0  14        194.74        197.00        12.56 o                         
   6   0  14          9.91          9.54         4.02 o                         
   8   0  14         68.10         78.65         9.29 o                         
  10   0  14         93.90         94.39        11.05 o                         
   1   1  14        128.49        115.85         4.91 o                         
   2   1  14         39.11         43.75         3.27 o                         
   3   1  14         25.44         26.66         3.77 o                         
   4   1  14        127.07        147.05         7.80 o                         
   5   1  14        276.25        283.32        10.83 o                         
   6   1  14        120.49        119.50        12.80 o                         
   7   1  14         61.62         66.51         5.99 o                         
   8   1  14         52.54         57.61         5.81 o                         
   9   1  14          7.11          1.80         5.48 o                         
  10   1  14         20.17         30.63         4.98 o                         
  11   1  14          3.39         -0.84         3.85 o                         
   0   2  14        938.95        889.40        26.47 o                         
   1   2  14         26.66         27.11         4.81 o                         
   2   2  14         55.32         55.03         5.15 o                         
   3   2  14        270.05        282.96         8.73 o                         
   4   2  14        280.88        304.58        11.21 o                         
   5   2  14         24.38         28.00         4.07 o                         
   6   2  14          6.85          1.59         3.81 o                         
   7   2  14         22.05         18.89         5.23 o                         
   8   2  14         48.09         46.08         4.15 o                         
   9   2  14         15.96         18.07         6.53 o                         
  10   2  14          3.17         12.13         5.86 o                         
   1   3  14        131.78        141.19         7.90 o                         
   2   3  14         30.25         35.13         4.43 o                         
   3   3  14          6.03          4.91         2.43 o                         
   4   3  14        197.19         97.90        71.19 o                         
   5   3  14        115.58        128.03         6.11 o                         
   6   3  14        124.01        126.61         6.17 o                         
   7   3  14         95.87         92.09         4.92 o                         
   8   3  14        141.13        127.49         8.77 o                         
   9   3  14          6.18         12.11         3.73 o                         
  10   3  14         11.89         18.07         7.36 o                         
   0   4  14        189.32        192.63        13.48 o                         
   1   4  14        140.33        139.42         9.42 o                         
   2   4  14         38.78         43.52         4.91 o                         
   3   4  14         53.36         48.35         5.37 o                         
   4   4  14        176.78        193.88         7.56 o                         
   5   4  14         83.92         81.48         5.04 o                         
   6   4  14        132.19        129.91         6.86 o                         
   7   4  14        117.84        118.61         8.79 o                         
   8   4  14         26.56         27.73         6.32 o                         
   9   4  14         48.28         41.06         6.99 o                         
   1   5  14         40.42         45.87         5.44 o                         
   2   5  14          5.74          5.50         2.73 o                         
   3   5  14         17.88         20.36         3.28 o                         
   4   5  14        143.27        148.52         8.82 o                         
   5   5  14         28.45         26.30         5.31 o                         
   6   5  14          3.60         10.22         3.76 o                         
   7   5  14          7.25          7.73         3.46 o                         
   8   5  14          2.46         -0.43         2.48 o                         
   0   6  14         55.49         52.04         8.45 o                         
   1   6  14         31.35         32.89         4.56 o                         
   2   6  14         41.99         53.76         4.84 o                         
   3   6  14         40.72         38.02         4.09 o                         
   4   6  14         12.55         11.93         3.04 o                         
   5   6  14         10.75         11.00         5.65 o                         
   6   6  14         13.04         11.71         6.48 o                         
   1   7  14         14.97         20.18         3.17 o                         
   2   7  14          6.76          8.62         5.19 o                         
   2   0  15         95.11        100.76         9.37 o                         
   4   0  15         34.83         38.15         6.36 o                         
   6   0  15         49.91         50.28         7.28 o                         
   8   0  15         27.71         23.42         6.36 o                         
  10   0  15         21.00         16.90         6.36 o                         
   0   1  15        284.90        311.59        16.17 o                         
   1   1  15         17.68         17.60         3.58 o                         
   2   1  15        121.57        124.43         7.49 o                         
   3   1  15        172.59        186.24         8.99 o                         
   4   1  15         28.08         38.82         6.61 o                         
   5   1  15         48.62         49.21         9.87 o                         
   6   1  15         32.16         30.35         4.77 o                         
   7   1  15         18.95         23.77         4.28 o                         
   8   1  15         11.37         20.11         4.02 o                         
   9   1  15          0.57          2.75         2.25 o                         
  10   1  15          0.57          0.11         1.50 o                         
   1   2  15        180.33        194.66         9.35 o                         
   2   2  15        215.50        215.29        10.97 o                         
   3   2  15        119.65        132.27         6.37 o                         
   4   2  15        160.29        159.24         8.57 o                         
   5   2  15        120.54        123.54         7.73 o                         
   6   2  15         82.27         92.14         7.15 o                         
   7   2  15          9.14          1.04         5.40 o                         
   8   2  15         83.58         91.88         5.68 o                         
   9   2  15          1.00         -1.17         3.35 o                         
  10   2  15          0.75          0.92         4.02 o                         
   0   3  15         28.20         29.70         6.19 o                         
   1   3  15         26.92         28.17         4.35 o                         
   2   3  15         26.22         30.17         4.43 o                         
   3   3  15          3.14          4.31         2.43 o                         
   4   3  15         79.10         80.84         5.12 o                         
   5   3  15          2.76          1.06         0.89 o                         
   6   3  15         10.20         10.11         2.44 o                         
   7   3  15         91.48         89.31         5.98 o                         
   8   3  15        131.75        142.83        11.47 o                         
   9   3  15         23.11         30.21         5.30 o                         
   1   4  15         14.42         11.38         3.34 o                         
   2   4  15          4.71          3.57         2.19 o                         
   3   4  15         42.51         48.85         5.47 o                         
   4   4  15          8.70          6.03         2.60 o                         
   5   4  15         80.60         84.82         5.27 o                         
   6   4  15         80.31         83.44         6.95 o                         
   7   4  15         54.74         45.68         6.43 o                         
   8   4  15         72.59         66.98         7.21 o                         
   0   5  15        193.63        182.99        14.31 o                         
   1   5  15         18.03         19.02         4.56 o                         
   2   5  15          1.06          0.79         2.01 o                         
   3   5  15         87.31        103.20         5.83 o                         
   4   5  15         76.67         74.79         6.76 o                         
   5   5  15         19.77         16.65         6.44 o                         
   6   5  15         15.61         17.30         4.70 o                         
   7   5  15          6.41          1.33         2.57 o                         
   1   6  15          2.00         -1.67         2.50 o                         
   2   6  15          0.66          0.80         1.79 o                         
   3   6  15         13.11         15.15         2.98 o                         
   4   6  15         51.94         58.16         5.00 o                         
   5   6  15          1.96          8.20         3.85 o                         
   0   0  16        313.16        315.29        16.84 o                         
   2   0  16         20.35         20.91         5.10 o                         
   4   0  16        280.15        262.38        15.74 o                         
   6   0  16         51.47         52.38         7.78 o                         
   8   0  16         27.53         21.92         6.53 o                         
  10   0  16         32.22         51.62         8.87 o                         
   1   1  16         32.94         36.35         4.85 o                         
   2   1  16         15.85         18.23         3.75 o                         
   3   1  16        225.43        230.74        10.97 o                         
   4   1  16         24.68         23.53         4.05 o                         
   5   1  16         52.11         53.29         5.49 o                         
   6   1  16         53.46         54.80         5.62 o                         
   7   1  16          3.49          4.33         2.30 o                         
   8   1  16          8.63          9.90         3.42 o                         
   9   1  16          5.45          2.81         2.64 o                         
  10   1  16         13.37          5.01         9.91 o                         
   0   2  16         61.34         67.02         8.70 o                         
   1   2  16        341.24        348.15        17.76 o                         
   2   2  16         94.54         93.23         7.04 o                         
   3   2  16         71.02         69.30         4.97 o                         
   4   2  16         34.82         39.40         4.02 o                         
   5   2  16          0.96          0.67         2.09 o                         
   6   2  16         31.65         33.64         4.68 o                         
   7   2  16         40.55         18.22        16.98 o                         
   8   2  16         11.38         13.11         2.53 o                         
   9   2  16         40.81         53.21         9.96 o                         
   1   3  16         15.13         20.85         3.99 o                         
   2   3  16         56.61         59.44         5.84 o                         
   3   3  16         15.72         15.44         3.02 o                         
   4   3  16         49.72         52.05         4.40 o                         
   5   3  16         51.93         62.00         8.53 o                         
   6   3  16         83.95         81.86         5.40 o                         
   7   3  16         34.46         20.74         4.75 o                         
   8   3  16        280.62        280.10        10.35 o                         
   0   4  16         41.97         35.47         7.03 o                         
   1   4  16          7.48          8.53         3.19 o                         
   2   4  16         72.33         73.70         6.55 o                         
   3   4  16          1.28          2.29         2.37 o                         
   4   4  16         26.85         15.26         9.65 o                         
   5   4  16          9.80         12.88         2.65 o                         
   6   4  16         27.31         28.66         4.74 o                         
   7   4  16         32.98         29.18         5.33 o                         
   1   5  16          3.08          3.49         4.22 o                         
   2   5  16        126.48        139.63         9.18 o                         
   3   5  16         77.97         85.81         7.39 o                         
   4   5  16          2.59          4.87         2.78 o                         
   5   5  16          3.16          2.59         4.02 o                         
   6   5  16          7.23          9.83         4.68 o                         
   0   6  16         33.45         36.06         8.03 o                         
   1   6  16         46.90         49.75         6.21 o                         
   2   6  16         12.68         16.99         3.51 o                         
   3   6  16          5.32          5.71         2.19 o                         
   2   0  17         66.78         69.78         8.87 o                         
   4   0  17        256.09        262.68        16.24 o                         
   6   0  17         19.02         19.41         5.86 o                         
   8   0  17          3.73          5.60         4.18 o                         
   0   1  17         53.90         63.92         8.53 o                         
   1   1  17         45.37         51.55         4.58 o                         
   2   1  17        295.54        312.37        10.21 o                         
   3   1  17          2.84          2.45         2.15 o                         
   4   1  17         84.14         87.70         6.89 o                         
   5   1  17         65.57         62.15         6.86 o                         
   6   1  17         30.59         34.31         4.82 o                         
   7   1  17          2.18          5.84         2.62 o                         
   8   1  17         12.58         14.25         3.84 o                         
   9   1  17          3.60          5.48         3.09 o                         
   1   2  17         74.19         93.72         7.36 o                         
   2   2  17        126.30        140.64         7.11 o                         
   3   2  17         47.52         46.26         4.29 o                         
   4   2  17         48.74         57.62         4.76 o                         
   5   2  17          7.59          6.35         2.67 o                         
   6   2  17          2.26          4.13         2.17 o                         
   7   2  17          0.17          2.69         1.66 o                         
   8   2  17         10.26          2.83         6.02 o                         
   0   3  17         57.68         56.73         8.70 o                         
   1   3  17         96.04         98.23         7.54 o                         
   2   3  17         35.66         35.44         4.94 o                         
   3   3  17         18.49         17.31         3.22 o                         
   4   3  17         31.27         43.23         4.28 o                         
   5   3  17          5.98          8.77         2.50 o                         
   6   3  17          0.52          0.54         0.92 o                         
   7   3  17          0.90          1.36         2.35 o                         
   8   3  17         97.13         93.55         6.54 o                         
   1   4  17         73.07         83.36         7.30 o                         
   2   4  17          8.38         10.03         7.03 o                         
   3   4  17         46.91         38.57         5.46 o                         
   4   4  17          0.65          1.47         1.05 o                         
   5   4  17         25.15         20.67         3.15 o                         
   6   4  17          1.63          3.16         2.48 o                         
   0   5  17          3.38          6.19         4.60 o                         
   1   5  17         44.18         51.98         6.44 o                         
   2   5  17        124.13        137.84         9.43 o                         
   3   5  17         23.60         27.82         5.52 o                         
   4   5  17          1.20         -1.61         1.61 o                         
   5   5  17          4.61         10.29         5.60 o                         
   0   0  18        413.04        421.19        20.95 o                         
   2   0  18         35.96         37.23         7.36 o                         
   4   0  18         20.47         22.59         5.69 o                         
   6   0  18         60.42         68.11         9.29 o                         
   8   0  18         10.44         19.07         6.27 o                         
   1   1  18         99.87        105.60         6.51 o                         
   2   1  18         90.75         98.61         6.19 o                         
   3   1  18         49.95         57.06         5.97 o                         
   4   1  18          7.98         11.42         3.49 o                         
   5   1  18          4.34          7.07         6.32 o                         
   6   1  18          3.68          3.05         2.10 o                         
   7   1  18          9.77         11.02         5.06 o                         
   8   1  18          2.13          0.27         2.26 o                         
   0   2  18         74.08         63.84         9.29 o                         
   1   2  18         19.67         23.53         5.19 o                         
   2   2  18        172.96        170.05         8.05 o                         
   3   2  18          6.84         11.01         2.74 o                         
   4   2  18          6.17          5.82         2.30 o                         
   5   2  18         13.50         17.46         3.28 o                         
   6   2  18          2.88          2.30         2.03 o                         
   7   2  18          1.47          1.88         1.73 o                         
   8   2  18         15.78         13.42         4.39 o                         
   1   3  18         45.31         41.55         5.69 o                         
   2   3  18        122.98        120.79         8.61 o                         
   3   3  18         29.37         30.85         4.00 o                         
   4   3  18          3.60          2.46         1.64 o                         
   5   3  18          4.99          5.79         2.36 o                         
   6   3  18          2.84          1.16         1.44 o                         
   7   3  18         26.74         27.07         4.98 o                         
   0   4  18         11.52         19.99         6.19 o                         
   1   4  18          3.18          2.53         2.55 o                         
   2   4  18         25.14         26.89         4.81 o                         
   3   4  18         45.41         46.60         4.75 o                         
   4   4  18         12.25         14.48         2.96 o                         
   5   4  18          7.53          3.82         1.72 o                         
   1   5  18         16.31         21.66         4.85 o                         
   2   5  18         32.47         34.54         6.19 o                         
   3   5  18         27.60         34.15         5.43 o                         
   2   0  19         50.42         56.47         8.70 o                         
   4   0  19         43.46         36.39         7.45 o                         
   6   0  19         92.54        112.38        11.71 o                         
   0   1  19         79.35         99.24        11.30 o                         
   1   1  19        256.67        272.25        10.35 o                         
   2   1  19         28.51         33.25         4.28 o                         
   3   1  19         16.00         19.92         3.56 o                         
   4   1  19         41.25         53.21         5.89 o                         
   5   1  19          3.96          3.10         3.35 o                         
   6   1  19          1.44         -0.59         1.55 o                         
   7   1  19          1.33          0.50         1.74 o                         
   1   2  19          9.11         10.96         4.48 o                         
   2   2  19         40.10         48.19         4.77 o                         
   3   2  19         19.29         23.45         3.73 o                         
   4   2  19         49.67         61.72         5.30 o                         
   5   2  19         53.87         69.06         5.50 o                         
   6   2  19         13.78         17.45         3.27 o                         
   0   3  19         27.59         26.85         7.19 o                         
   1   3  19         12.43         12.30         3.88 o                         
   2   3  19         37.60         38.89         4.59 o                         
   3   3  19          0.98          1.47         1.63 o                         
   4   3  19          9.08         10.23         2.78 o                         
   5   3  19          1.27          1.88         1.67 o                         
   6   3  19          0.89          2.43         3.93 o                         
   1   4  19          0.10          0.20         2.02 o                         
   2   4  19         53.23         65.14         8.58 o                         
   3   4  19         22.72         24.89         3.77 o                         
   4   4  19          1.40          0.52         1.53 o                         
   0   0  20        171.15        197.03        15.82 o                         
   2   0  20        110.83        131.13        12.97 o                         
   4   0  20          7.06          5.60         4.18 o                         
   6   0  20         46.38         55.89         9.12 o                         
   1   1  20         30.24         42.71         4.94 o                         
   2   1  20         57.26         69.49         5.63 o                         
   3   1  20          3.52          1.55         1.90 o                         
   4   1  20         15.83         18.68         4.49 o                         
   5   1  20          4.38          1.69         3.39 o                         
   6   1  20         13.38         22.42         4.32 o                         
   0   2  20          0.11          1.17         2.93 o                         
   1   2  20         22.89         25.64         4.29 o                         
   2   2  20         18.03         22.66         3.71 o                         
   3   2  20         17.63         28.33         4.08 o                         
   4   2  20         11.58         15.62         3.43 o                         
   5   2  20         14.18         16.18         3.48 o                         
   1   3  20         15.68         16.01         4.29 o                         
   2   3  20          9.98          8.90         2.75 o                         
   3   3  20         30.35         37.32         4.33 o                         
   4   3  20          1.02          0.06         1.56 o                         
   0   4  20          7.75         10.54         4.85 o                         
   1   4  20         17.75         19.62         4.76 o                         
   2   0  21         95.60         97.48         8.64 o                         
   4   0  21         17.64         31.45         6.86 o                         
   0   1  21        464.12        526.63        18.57 o                         
   1   1  21         43.80         54.18         5.40 o                         
   2   1  21         12.17         11.68         3.12 o                         
   3   1  21         16.24         19.34         3.87 o                         
   4   1  21          1.34          0.89         1.90 o                         
   1   2  21          9.37          7.70         2.77 o                         
   2   2  21         10.50         13.84         3.78 o                         
   3   2  21         32.53         55.52         5.24 o                         
   0   3  21         19.92         19.83         7.19 o                         
   1   3  21          0.10         -0.88         1.91 o                         
   0   0  22        400.16        470.49        25.38 o                         
   2   0  22         34.65         44.60         6.44 o                         
   1   1  22         55.11         46.49         4.72 o                         
   2   1  22          5.33          6.57         2.67 o                         
                                                                                
